# Supplementary material for: Paternal diet induces transgenerational epigenetic inheritance of DNA methylation signatures and phenotypes in sheep model
Source: PNAS Nexus. 2022 Apr 14;1(2):pgac040. doi: 10.1093/pnasnexus/pgac040 (PMC9802161; doi:10.1093/pnasnexus/pgac040)
Supplement: pgac040_Supplemental_Files [file pgac040_supplemental_files.zip]

Archive with 3 entries (3 files):
- PNASNEXUS-PNASNEXUS-2022-00106-T-s01.docx
- PNASNEXUS-PNASNEXUS-2022-00106-T-s02.xlsx
- PNASNEXUS-PNASNEXUS-2022-00106-T-s03.xlsx
