# Supplementary material for: Paternal diet induces transgenerational epigenetic inheritance of DNA methylation signatures and phenotypes in sheep model
Source: PNAS Nexus. 2022 Apr 14;1(2):pgac040. doi: 10.1093/pnasnexus/pgac040 (PMC9802161; doi:10.1093/pnasnexus/pgac040)
Supplement: pgac040_Supplemental_Files [file pgac040_supplemental_files.zip › PNASNEXUS-PNASNEXUS-2022-00106-T-s02.xlsx]

## Sheet: CG_F0
Methylated Cytosine ID	Chromosome	Position (bp)	Strand	P-value	P-value FDR adjusted	Methylation difference (%)	Repetitive element name	Repetitive element class	Repetitive element family	3’UTR	5’UTR	Downstream	Upstream	Exon	Intron	CDS	Promoter	Intergenic
chr5:9980167	5	9980167	+	4.78087e-05	0.0022466	-25.3396	-	-	-	-	-	-	-	PALM3	-	PALM3	PALM3	NO
chr20:28920283	20	28920283	+	2.98546e-11	1.00648e-08	-33.6842	-	-	-	-	-	-	-	LOC114109550	-	LOC114109550	LOC114109550	NO
chr11:15667554	11	15667554	+	0.000190141	0.00687494	22.4456	-	-	-	-	-	-	-	LOC105616394	TANC2	LOC105616394	LOC105616394	NO
chr2:504464	2	504464	+	0.000125059	0.00492084	27.191	-	-	-	-	-	LOC114112919	-	-	-	-	-	NO
chr2:6211267	2	6211267	-	2.05522e-10	5.51683e-08	33.8181	-	-	-	-	-	LOC100125610	-	-	-	-	-	NO
chr3:57702290	3	57702290	+	2.166e-05	0.00115611	-21.8204	L1M4c	LINE	L1	-	-	LOC114114193	-	-	-	-	LOC114114193	NO
chr19:36660607	19	36660607	-	0.00026059	0.00885084	-29.5045	MLT1B	LTR	ERVL-MaLR	-	-	LOC114109371	-	-	-	-	LOC114109371	NO
chr2:11331955	2	11331955	-	1.82767e-06	0.000144557	-23.3516	L1M6	LINE	L1	KIAA1958	-	-	-	KIAA1958	-	-	-	NO
chr3:140928310	3	140928310	-	3.22628e-05	0.00161457	-21.504	-	-	-	VEZT	-	-	-	VEZT	-	-	-	NO
chr5:14137264	5	14137264	-	8.91262e-05	0.00374127	-29.1667	-	-	-	ELAVL3	-	-	-	ELAVL3	-	-	-	NO
chr7:80074330	7	80074330	+	3.20638e-14	2.082e-11	56.4394	-	-	-	ZBTB25	ZBTB25	-	-	ZBTB25	ZBTB25	-	-	NO
chr8:17064561	8	17064561	+	4.36142e-07	4.34654e-05	29.7716	L2a	LINE	L2	CLVS2	-	-	-	CLVS2	-	-	-	NO
chr11:40878943	11	40878943	-	3.37598e-18	5.48889e-15	-30.5732	L1M4c	LINE	L1	LOC105611243	-	-	-	LOC105611243	-	-	-	NO
chr13:215496	13	215496	-	1.40996e-06	0.000116059	-31.2183	-	-	-	LOC114117542	-	-	-	LOC114117542	-	-	LOC101103085	NO
chr13:2976973	13	2976973	+	7.24148e-11	2.19574e-08	35.2588	-	-	-	-	LOC114117543	-	-	LOC114117543	-	-	-	NO
chr13:52689136	13	52689136	+	3.45835e-06	0.000247272	21.84	GA-rich	Low_complexity	Low_complexity	HAO1	-	-	-	HAO1	-	-	-	NO
chr16:13912948	16	13912948	+	2.81223e-08	4.1298e-06	-42.1157	-	-	-	-	SREK1	-	-	SREK1	SREK1	-	-	NO
chr19:36426952	19	36426952	+	2.51801e-05	0.00131075	-22.7487	L1MA9	LINE	L1	LOC105603461	-	-	-	LOC105603461	-	-	-	NO
chr22:14508362	22	14508362	-	4.65355e-06	0.000318632	23.0417	-	-	-	RPP30	RPP30	-	-	RPP30	-	-	-	NO
chr1:1877507	1	1877507	+	3.52955e-07	3.62941e-05	-27.6109	L1MEg	LINE	L1	-	-	-	-	-	-	-	-	YES
chr1:3274358	1	3274358	-	6.27981e-07	5.91614e-05	23.2629	L1MEg	LINE	L1	-	-	-	-	-	-	-	-	YES
chr1:20427592	1	20427592	-	9.81166e-05	0.0040376	-30.6619	L1_BT	LINE	L1	-	-	-	-	-	-	-	-	YES
chr1:21198167	1	21198167	+	1.82814e-05	0.00100363	21.2464	L1MEd	LINE	L1	-	-	-	-	-	MAST2	-	-	NO
chr1:23546092	1	23546092	+	9.71699e-06	0.000590519	-26.7449	L1_BT	LINE	L1	-	-	-	-	-	SPATA6	-	-	NO
chr1:34028774	1	34028774	+	2.67674e-05	0.0013819	-20.0654	-	-	-	-	-	-	-	-	-	-	-	YES
chr1:34460492	1	34460492	+	0.000184647	0.00671911	24.2563	L1MA9	LINE	L1	-	-	-	-	-	-	-	-	YES
chr1:35447269	1	35447269	+	2.49295e-07	2.68871e-05	-20.4868	L1_Art	LINE	L1	-	-	-	-	-	-	-	-	YES
chr1:35614065	1	35614065	-	2.81671e-15	2.32271e-12	48.78	-	-	-	-	-	-	-	-	-	-	-	YES
chr1:35653841	1	35653841	-	1.07933e-07	1.31138e-05	-23.4113	BovB	LINE	RTE-BovB	-	-	-	-	-	-	-	-	YES
chr1:36061531	1	36061531	-	3.08054e-13	1.65666e-10	-31.2917	BovB_Oa	LINE	RTE-BovB	-	-	-	-	-	FGGY	-	FGGY	NO
chr1:36278172	1	36278172	+	2.59988e-07	2.78774e-05	22.2222	L1MC4a	LINE	L1	-	-	-	-	-	FGGY	-	-	NO
chr1:36678842	1	36678842	+	1.16278e-08	1.89285e-06	-32.1824	L1MCa	LINE	L1	-	-	-	-	-	-	-	-	YES
chr1:36755857	1	36755857	+	3.78358e-19	7.58569e-16	-28.4535	L1MA9	LINE	L1	-	-	-	-	-	CYP2J	-	-	NO
chr1:36755929	1	36755929	+	4.85931e-15	3.76179e-12	-25.5876	L1MA9	LINE	L1	-	-	-	-	-	CYP2J	-	-	NO
chr1:36950614	1	36950614	-	3.94229e-05	0.00191126	-28.8212	BovB_Oa	LINE	RTE-BovB	-	-	-	-	-	-	-	C1H1orf87	NO
chr1:37116441	1	37116441	-	1.01486e-07	1.24291e-05	-28.8571	L2d	LINE	L2	-	-	-	-	-	-	-	-	YES
chr1:37569643	1	37569643	-	7.13502e-07	6.58564e-05	-31.6735	BOV-A2	SINE	Core-RTE	-	-	-	-	-	-	-	-	YES
chr1:40186235	1	40186235	-	5.3844e-05	0.00247458	-27.451	-	-	-	-	-	-	-	-	ATG4C	-	-	NO
chr1:40243841	1	40243841	+	7.88934e-05	0.0033935	25.3939	BOV-A2	SINE	Core-RTE	-	-	-	-	-	-	-	-	YES
chr1:40533475	1	40533475	+	7.14004e-15	5.29218e-12	40.6336	-	-	-	-	-	-	-	-	-	-	-	YES
chr1:40533678	1	40533678	+	7.01095e-17	8.45432e-14	40.1325	-	-	-	-	-	-	-	-	-	-	-	YES
chr1:40658087	1	40658087	+	0.000190876	0.00689693	20.3441	L1MEc	LINE	L1	-	-	-	-	-	-	-	-	YES
chr1:40660885	1	40660885	+	5.47879e-12	2.15257e-09	-21.0884	L1MEc	LINE	L1	-	-	-	-	-	-	-	-	YES
chr1:40822271	1	40822271	-	0.000146144	0.00556949	-21.5729	BovB	LINE	RTE-BovB	-	-	-	-	-	ITGB3BP	-	-	NO
chr1:40857362	1	40857362	+	9.7411e-10	2.17606e-07	-20.7297	L1MB7	LINE	L1	-	-	-	-	-	ITGB3BP	-	-	NO
chr1:40860718	1	40860718	+	0.000179077	0.00655192	23.5453	L1MC5a	LINE	L1	-	-	-	-	-	ITGB3BP	-	-	NO
chr1:41637797	1	41637797	-	3.87466e-11	1.26543e-08	-31.6236	L1_BT	LINE	L1	-	-	-	-	-	UBE2U	-	-	NO
chr1:42286293	1	42286293	-	6.47716e-06	0.000421583	-21.2145	-	-	-	-	-	-	-	-	RAVER2	-	-	NO
chr1:43672600	1	43672600	-	4.04183e-07	4.06894e-05	-23.8819	BovB	LINE	RTE-BovB	-	-	-	-	-	-	-	-	YES
chr1:43672653	1	43672653	-	3.82452e-07	3.87679e-05	-22.1722	BovB	LINE	RTE-BovB	-	-	-	-	-	-	-	-	YES
chr1:43672688	1	43672688	-	4.03418e-07	4.06435e-05	-20.8056	BovB	LINE	RTE-BovB	-	-	-	-	-	-	-	-	YES
chr1:43731457	1	43731457	-	5.59449e-06	0.000372374	-27.4574	-	-	-	-	-	-	-	-	-	-	-	YES
chr1:45919820	1	45919820	+	6.90873e-06	0.00044487	-35.7225	L1MD2	LINE	L1	-	-	-	-	-	-	-	DIRAS3	NO
chr1:46584527	1	46584527	-	8.75238e-06	0.000541672	32.1403	L1MCa	LINE	L1	-	-	-	-	-	-	-	-	YES
chr1:47053109	1	47053109	+	2.30903e-06	0.000176099	-31.8419	BovB	LINE	RTE-BovB	-	-	-	-	-	-	-	-	YES
chr1:47121790	1	47121790	+	1.49708e-06	0.000122106	28.3387	BovB	LINE	RTE-BovB	-	-	-	-	-	-	-	-	YES
chr1:47689434	1	47689434	-	3.89226e-190	6.10165e-185	21.6141	Bov-tA3	SINE	tRNA-Core-RTE	-	-	-	-	-	-	-	-	YES
chr1:47813844	1	47813844	+	1.08304e-08	1.77967e-06	-28.0877	L1_BT	LINE	L1	-	-	-	-	-	-	-	-	YES
chr1:48259225	1	48259225	-	0.000182723	0.00665758	-23.2759	MLT1D	LTR	ERVL-MaLR	-	-	-	-	-	LRRC7	-	-	NO
chr1:48625566	1	48625566	-	1.97607e-05	0.00107114	29.6618	L1MEg	LINE	L1	-	-	-	-	-	ANKRD13C	-	-	NO
chr1:50492291	1	50492291	+	3.88755e-07	3.92924e-05	25.9886	L1MCa	LINE	L1	-	-	-	-	-	NEGR1	-	-	NO
chr1:50926468	1	50926468	-	3.47739e-10	8.79947e-08	27.4396	-	-	-	-	-	-	-	-	-	-	-	YES
chr1:50930311	1	50930311	-	1.16882e-06	9.92859e-05	26.6022	L1M2	LINE	L1	-	-	-	-	-	-	-	-	YES
chr1:51043507	1	51043507	+	7.1043e-05	0.00310871	-20.1049	L1_BT	LINE	L1	-	-	-	-	-	-	-	-	YES
chr1:51171935	1	51171935	+	1.77579e-11	6.26979e-09	23.8242	L1MA9	LINE	L1	-	-	-	-	-	-	-	-	YES
chr1:51288485	1	51288485	+	5.32533e-10	1.2755e-07	30.9521	L1MB7	LINE	L1	-	-	-	-	-	-	-	-	YES
chr1:52306931	1	52306931	-	2.47573e-05	0.0012926	31.25	-	-	-	-	-	-	-	-	-	-	-	YES
chr1:52674884	1	52674884	+	9.83178e-05	0.00404266	22.9049	BovB	LINE	RTE-BovB	-	-	-	-	-	-	-	-	YES
chr1:52743978	1	52743978	+	0.000199579	0.00715372	22.2416	L1ME1	LINE	L1	-	-	-	-	-	-	-	-	YES
chr1:52921742	1	52921742	-	1.30573e-05	0.000758675	-21.187	L1MEd	LINE	L1	-	-	-	-	-	-	-	-	YES
chr1:54016992	1	54016992	+	9.04359e-11	2.68505e-08	33.9882	-	-	-	-	-	-	-	-	LRRIQ3	-	-	NO
chr1:54021429	1	54021429	+	4.66036e-09	8.56978e-07	-32.7066	-	-	-	-	-	-	-	-	LRRIQ3	-	-	NO
chr1:54026534	1	54026534	+	7.37364e-06	0.000469123	-31.9588	BovB	LINE	RTE-BovB	-	-	-	-	-	LRRIQ3	-	-	NO
chr1:54098107	1	54098107	+	1.7637e-06	0.000140416	31.3194	L1M3	LINE	L1	-	-	-	-	-	LRRIQ3	-	-	NO
chr1:54098163	1	54098163	+	1.48349e-05	0.000844587	-22.0598	L1M3	LINE	L1	-	-	-	-	-	LRRIQ3	-	-	NO
chr1:54120496	1	54120496	-	3.62268e-05	0.00177831	25.1435	L1_BT	LINE	L1	-	-	-	-	-	LRRIQ3	-	-	NO
chr1:54124158	1	54124158	-	1.84685e-08	2.844e-06	39.2846	L1_BT	LINE	L1	-	-	-	-	-	LRRIQ3	-	-	NO
chr1:54152109	1	54152109	+	9.95444e-10	2.21661e-07	32.6777	L1MCa	LINE	L1	-	-	-	-	-	LRRIQ3	-	-	NO
chr1:54258891	1	54258891	-	1.19355e-07	1.42992e-05	-30.6035	-	-	-	-	-	-	-	-	LOC101120030	-	-	NO
chr1:54259156	1	54259156	-	1.23345e-07	1.47322e-05	29.2665	-	-	-	-	-	-	-	-	LOC101120030	-	-	NO
chr1:54558760	1	54558760	-	2.48857e-06	0.000188054	29.957	-	-	-	-	-	-	-	-	-	-	-	YES
chr1:54563244	1	54563244	+	6.29771e-05	0.00281589	-26.5674	Bov-tA2	SINE	tRNA-Core-RTE	-	-	-	-	-	-	-	-	YES
chr1:54563481	1	54563481	+	7.37669e-13	3.61939e-10	-36.0288	L1MEd	LINE	L1	-	-	-	-	-	-	-	-	YES
chr1:54830776	1	54830776	-	8.15933e-07	7.34473e-05	30.1829	-	-	-	-	-	-	-	-	-	-	-	YES
chr1:54932476	1	54932476	-	1.59541e-05	0.000896424	25.6062	L1ME3Cz	LINE	L1	-	-	-	-	-	-	-	-	YES
chr1:55101551	1	55101551	+	2.25554e-09	4.58311e-07	35.889	L1M5	LINE	L1	-	-	-	-	-	-	-	-	YES
chr1:55108654	1	55108654	-	4.10949e-08	5.66594e-06	-26.7992	L1_BT	LINE	L1	-	-	-	-	-	-	-	-	YES
chr1:55108854	1	55108854	-	1.30169e-08	2.0929e-06	-31.285	L1_BT	LINE	L1	-	-	-	-	-	-	-	-	YES
chr1:55161511	1	55161511	+	6.78762e-06	0.000438513	-29.6509	L1MCa	LINE	L1	-	-	-	-	-	-	-	-	YES
chr1:55166931	1	55166931	-	5.96811e-11	1.83808e-08	-36.8659	L1MA9	LINE	L1	-	-	-	-	-	-	-	-	YES
chr1:56838264	1	56838264	-	7.28059e-09	1.26463e-06	-35.0474	BovB	LINE	RTE-BovB	-	-	-	-	-	ST6GALNAC3	-	-	NO
chr1:56907626	1	56907626	-	1.69646e-05	0.000943844	-23.8691	L1_BT	LINE	L1	-	-	-	-	-	ST6GALNAC3	-	-	NO
chr1:57020268	1	57020268	+	4.78819e-07	4.6928e-05	23.3789	BovB	LINE	RTE-BovB	-	-	-	-	-	ST6GALNAC3	-	-	NO
chr1:57204169	1	57204169	-	3.30188e-06	0.000237601	-26.8557	Bov-tA3	SINE	tRNA-Core-RTE	-	-	-	-	-	-	-	-	YES
chr1:57397195	1	57397195	-	2.38186e-05	0.00125235	-25.8065	L1MB4	LINE	L1	-	-	-	-	-	ST6GALNAC5	-	-	NO
chr1:57502798	1	57502798	-	6.30329e-21	1.73355e-17	-34.0699	L1M7	LINE	L1	-	-	-	-	-	ST6GALNAC5	-	-	NO
chr1:59766161	1	59766161	-	1.05273e-05	0.000631811	-27.0352	BovB_Oa	LINE	RTE-BovB	-	-	-	-	-	-	-	-	YES
chr1:59766225	1	59766225	-	5.70154e-05	0.00259221	-25.8271	BovB_Oa	LINE	RTE-BovB	-	-	-	-	-	-	-	-	YES
chr1:60055192	1	60055192	+	2.9474e-06	0.000216263	-24.3165	BovB	LINE	RTE-BovB	-	-	-	-	-	-	-	-	YES
chr1:60410989	1	60410989	-	1.24012e-08	2.0104e-06	26.6667	L1MB2	LINE	L1	-	-	-	-	-	-	-	-	YES
chr1:60649329	1	60649329	+	2.39355e-08	3.59407e-06	-29.1205	-	-	-	-	-	-	-	-	-	-	-	YES
chr1:60792338	1	60792338	-	1.08086e-05	0.000646153	-26.1905	-	-	-	-	-	-	-	-	-	-	-	YES
chr1:60960066	1	60960066	+	4.96863e-05	0.00231781	-30.2215	BovB	LINE	RTE-BovB	-	-	-	-	-	-	-	-	YES
chr1:61143382	1	61143382	+	7.03914e-06	0.000451413	-27.9088	-	-	-	-	-	-	-	-	-	-	-	YES
chr1:61227245	1	61227245	-	1.97961e-06	0.000154663	-22.4405	BovB	LINE	RTE-BovB	-	-	-	-	-	-	-	-	YES
chr1:61975757	1	61975757	+	8.79938e-08	1.09652e-05	-23.2123	-	-	-	-	-	-	-	-	-	-	-	YES
chr1:62350310	1	62350310	+	2.18097e-05	0.00116311	-28.5793	L2d2	LINE	L2	-	-	-	-	-	-	-	-	YES
chr1:63319381	1	63319381	-	1.89271e-10	5.15565e-08	30.8909	(TCATCTA)n	Simple_repeat	Simple_repeat	-	-	-	-	-	-	-	-	YES
chr1:63319978	1	63319978	-	3.5755e-08	5.05418e-06	30.2368	-	-	-	-	-	-	-	-	-	-	-	YES
chr1:63492355	1	63492355	+	8.8394e-09	1.49537e-06	20.0758	-	-	-	-	-	-	-	-	-	-	-	YES
chr1:63736083	1	63736083	+	1.56482e-06	0.000126414	21.0851	BovB_Oa	LINE	RTE-BovB	-	-	-	-	-	-	-	-	YES
chr1:63844109	1	63844109	+	1.66154e-10	4.58975e-08	-24.5038	L1MB8	LINE	L1	-	-	-	-	-	-	-	-	YES
chr1:63942120	1	63942120	-	8.97786e-05	0.0037621	-20.6694	BovB	LINE	RTE-BovB	-	-	-	-	-	-	-	-	YES
chr1:64132213	1	64132213	+	3.42154e-05	0.00169684	-24.0923	-	-	-	-	-	-	-	-	-	-	-	YES
chr1:64157168	1	64157168	-	3.56263e-05	0.0017546	-22.7273	Bov-tA2	SINE	tRNA-Core-RTE	-	-	-	-	-	-	-	-	YES
chr1:64158130	1	64158130	-	1.21957e-06	0.000102704	-23.0394	-	-	-	-	-	-	-	-	-	-	-	YES
chr1:64751295	1	64751295	-	0.0002891	0.00959566	-20.1454	BovB	LINE	RTE-BovB	-	-	-	-	-	-	-	-	YES
chr1:66316314	1	66316314	-	2.1754e-06	0.000167827	-22.4889	L2	LINE	L2	-	-	-	-	-	-	-	-	YES
chr1:66400143	1	66400143	+	3.15633e-05	0.00158335	20.0562	-	-	-	-	-	-	-	-	-	-	-	YES
chr1:66977796	1	66977796	+	0.000301192	0.00992036	-27.1053	L1_BT	LINE	L1	-	-	-	-	-	DDAH1	-	-	NO
chr1:67414569	1	67414569	-	0.000125772	0.00494207	-21.2823	L1_BT	LINE	L1	-	-	-	-	-	-	-	-	YES
chr1:67435307	1	67435307	+	6.19683e-05	0.00277871	-22.5283	L1M4	LINE	L1	-	-	-	-	-	COL24A1	-	-	NO
chr1:67671961	1	67671961	-	2.00921e-09	4.13619e-07	23.1308	(TTCC)n	Simple_repeat	Simple_repeat	-	-	-	-	-	COL24A1	-	-	NO
chr1:68163367	1	68163367	-	2.36478e-05	0.001244	23.4524	BovB	LINE	RTE-BovB	-	-	-	-	-	CLCA1	-	-	NO
chr1:68543344	1	68543344	+	3.0988e-07	3.25153e-05	-36.7058	L1M4	LINE	L1	-	-	-	-	-	SELENOF	-	-	NO
chr1:69600741	1	69600741	-	4.22753e-09	7.88486e-07	25.2747	-	-	-	-	-	-	-	-	PKN2	-	PKN2	NO
chr1:69655073	1	69655073	-	4.38549e-15	3.42032e-12	38.2906	-	-	-	-	-	-	-	-	PKN2	-	-	NO
chr1:70006307	1	70006307	+	0.000163949	0.00610769	28.9916	L1_BT	LINE	L1	-	-	-	-	-	LOC101120395	-	-	NO
chr1:70677924	1	70677924	+	0.000126161	0.00495487	20.6824	-	-	-	-	-	-	-	-	-	-	-	YES
chr1:70915596	1	70915596	+	7.88292e-07	7.14928e-05	26.1004	L1MEi	LINE	L1	-	-	-	-	-	LRRC8C	-	-	NO
chr1:71338103	1	71338103	+	4.61593e-05	0.00217955	-22.3751	BovB	LINE	RTE-BovB	-	-	-	-	-	-	-	-	YES
chr1:71382914	1	71382914	-	0.000244324	0.00840859	23.31	L1MEi	LINE	L1	-	-	-	-	-	-	-	-	YES
chr1:74399476	1	74399476	-	0.000166819	0.00619914	-23.6893	-	-	-	-	-	-	-	-	MTF2	-	-	NO
chr1:76346087	1	76346087	+	0.000162304	0.00605578	-25.049	L1MD2	LINE	L1	-	-	-	-	-	ALG14	-	-	NO
chr1:76618012	1	76618012	-	1.91733e-10	5.20463e-08	36.431	-	-	-	-	-	-	-	-	-	-	-	YES
chr1:76620954	1	76620954	-	1.92021e-05	0.00104629	22.5911	L1MEg	LINE	L1	-	-	-	-	-	-	-	-	YES
chr1:76956523	1	76956523	-	1.78136e-06	0.000141681	26.061	L1ME3A	LINE	L1	-	-	-	-	-	-	-	-	YES
chr1:77706962	1	77706962	-	5.1308e-06	0.000346019	-23.764	L1_BT	LINE	L1	-	-	-	-	-	-	-	-	YES
chr1:77708086	1	77708086	-	2.03601e-05	0.00109832	24.5555	L1_BT	LINE	L1	-	-	-	-	-	-	-	-	YES
chr1:77753530	1	77753530	+	4.28617e-05	0.00204821	-22.7737	BovB_Oa	LINE	RTE-BovB	-	-	-	-	-	-	-	-	YES
chr1:78152122	1	78152122	-	2.45351e-05	0.00128357	25	L1_BT	LINE	L1	-	-	-	-	-	-	-	-	YES
chr1:78277996	1	78277996	+	2.47248e-05	0.00129137	-27.3684	L1M2	LINE	L1	-	-	-	-	-	-	-	-	YES
chr1:78280374	1	78280374	+	1.18819e-05	0.000699851	-29.0712	L1_BT	LINE	L1	-	-	-	-	-	-	-	-	YES
chr1:78289395	1	78289395	+	7.25926e-05	0.00316547	-23.2558	BovB	LINE	RTE-BovB	-	-	-	-	-	-	-	-	YES
chr1:78451313	1	78451313	-	2.22656e-07	2.44428e-05	-31.2356	-	-	-	-	-	-	-	-	DPYD	-	-	NO
chr1:78462457	1	78462457	+	4.54889e-05	0.00215536	-28.4689	-	-	-	-	-	-	-	-	DPYD	-	-	NO
chr1:78879860	1	78879860	+	2.76941e-06	0.00020556	-30.8427	HAL1	LINE	L1	-	-	-	-	-	DPYD	-	-	NO
chr1:78920424	1	78920424	+	3.12526e-05	0.00157028	25.6298	L1_BT	LINE	L1	-	-	-	-	-	DPYD	-	-	NO
chr1:79293169	1	79293169	+	8.65688e-05	0.00364955	-24.3695	L1M4	LINE	L1	-	-	-	-	-	DPYD	-	-	NO
chr1:79379327	1	79379327	-	4.12749e-05	0.00198809	28.1018	L2	LINE	L2	-	-	-	-	-	DPYD	-	-	NO
chr1:79985178	1	79985178	-	4.8286e-05	0.00226564	25.8457	BovB	LINE	RTE-BovB	-	-	-	-	-	-	-	-	YES
chr1:80362401	1	80362401	-	0.000197711	0.00709649	-20.2683	-	-	-	-	-	-	-	-	-	-	-	YES
chr1:80596730	1	80596730	+	7.91274e-08	9.98333e-06	22.5029	L1MEf	LINE	L1	-	-	-	-	-	-	-	-	YES
chr1:80684207	1	80684207	-	9.56737e-07	8.38822e-05	-30.2713	BovB	LINE	RTE-BovB	-	-	-	-	-	-	-	-	YES
chr1:81111829	1	81111829	+	1.36504e-05	0.000788316	23.7308	-	-	-	-	-	-	-	-	-	-	-	YES
chr1:82639405	1	82639405	+	0.000146542	0.00558124	-27.386	-	-	-	-	-	-	-	-	-	-	-	YES
chr1:83306189	1	83306189	+	1.20355e-06	0.000101683	-29.5224	-	-	-	-	-	-	-	-	-	-	-	YES
chr1:83547164	1	83547164	-	7.01003e-08	8.983e-06	-23.2145	-	-	-	-	-	-	-	-	-	-	-	YES
chr1:83972696	1	83972696	-	0.00016633	0.00618502	-23.1133	-	-	-	-	-	-	-	-	-	-	-	YES
chr1:84123463	1	84123463	-	2.82723e-09	5.5505e-07	-23.7624	BOV-A2	SINE	Core-RTE	-	-	-	-	-	-	-	-	YES
chr1:84846497	1	84846497	+	2.97639e-06	0.000218185	-25.9126	L1_BT	LINE	L1	-	-	-	-	-	COL11A1	-	-	NO
chr1:84846701	1	84846701	+	3.5439e-05	0.00174702	-22.5998	-	-	-	-	-	-	-	-	COL11A1	-	-	NO
chr1:84846755	1	84846755	+	5.87309e-06	0.000387739	-28.7718	-	-	-	-	-	-	-	-	COL11A1	-	-	NO
chr1:86777173	1	86777173	+	8.84844e-07	7.85455e-05	-29.5157	L1MEc	LINE	L1	-	-	-	-	-	-	-	-	YES
chr1:87551796	1	87551796	+	1.8091e-05	0.000995789	-23.8649	Bov-tA2	SINE	tRNA-Core-RTE	-	-	-	-	-	-	-	-	YES
chr1:87716111	1	87716111	-	0.000184699	0.00672022	-22.7207	L1M3de	LINE	L1	-	-	-	-	-	-	-	-	YES
chr1:88842232	1	88842232	+	1.42958e-05	0.0008194	-26.9864	BovB	LINE	RTE-BovB	-	-	-	-	-	-	-	-	YES
chr1:88876937	1	88876937	+	1.73219e-07	1.96837e-05	-31.7777	L3	LINE	CR1	-	-	-	-	-	-	-	-	YES
chr1:90371690	1	90371690	+	5.72153e-06	0.00037925	-34.3108	L1_BT	LINE	L1	-	-	-	-	-	-	-	-	YES
chr1:95701743	1	95701743	+	3.40542e-12	1.40486e-09	-28.5744	L1MEc	LINE	L1	-	-	-	-	-	MAGI3	-	-	NO
chr1:97599508	1	97599508	-	4.7565e-07	4.66611e-05	-27.3526	L1ME1	LINE	L1	-	-	-	-	-	-	-	-	YES
chr1:100372764	1	100372764	+	1.34863e-07	1.58364e-05	32.797	-	-	-	-	-	-	-	-	SPAG17	-	-	NO
chr1:100499295	1	100499295	-	1.60995e-05	0.000902652	-26.9903	-	-	-	-	-	-	-	-	SPAG17	-	-	NO
chr1:101349480	1	101349480	-	5.29978e-05	0.00244222	-20.6028	BovB	LINE	RTE-BovB	-	-	-	-	-	-	-	-	YES
chr1:106242192	1	106242192	-	1.16492e-07	1.40097e-05	34.2439	L1MEf	LINE	L1	-	-	-	-	-	RPRD2	-	-	NO
chr1:113710102	1	113710102	-	5.13671e-05	0.00238345	24.0869	L1M4c	LINE	L1	-	-	-	-	-	-	-	-	YES
chr1:113745123	1	113745123	-	1.27508e-05	0.000742792	-23.4277	-	-	-	-	-	-	-	-	-	-	-	YES
chr1:113788303	1	113788303	-	1.82902e-05	0.00100393	24.6055	L1_BT	LINE	L1	-	-	-	-	-	-	-	-	YES
chr1:114345239	1	114345239	+	3.8852e-05	0.00188826	25.5023	-	-	-	-	-	-	-	-	FCRL3	-	-	NO
chr1:114429663	1	114429663	-	1.58262e-05	0.00089016	-28.5455	L1_BT	LINE	L1	-	-	-	-	-	LOC114117576	-	-	NO
chr1:114430412	1	114430412	-	0.000243811	0.0083937	-22.4065	L1MDa	LINE	L1	-	-	-	-	-	LOC114117576	-	-	NO
chr1:115336199	1	115336199	+	0.000236451	0.00819884	-26.1039	A-rich	Low_complexity	Low_complexity	-	-	-	-	-	-	-	LOC101115176	NO
chr1:116563424	1	116563424	+	6.65584e-06	0.000430798	-22.4919	-	-	-	-	-	-	-	-	-	-	-	YES
chr1:118615197	1	118615197	-	0.00014328	0.00548836	23.5338	BovB	LINE	RTE-BovB	-	-	-	-	-	-	-	-	YES
chr1:118748595	1	118748595	+	2.37232e-10	6.29262e-08	-27.2564	L1M4c	LINE	L1	-	-	-	-	-	-	-	-	YES
chr1:120370593	1	120370593	+	1.40912e-07	1.64237e-05	24.182	L1MEd	LINE	L1	-	-	-	-	-	ATF6	-	-	NO
chr1:121421435	1	121421435	-	4.41557e-06	0.0003048	28.6311	L1_BT	LINE	L1	-	-	-	-	-	DDR2	-	-	NO
chr1:122447375	1	122447375	-	5.57367e-07	5.35713e-05	-25.0806	BovB_Oa	LINE	RTE-BovB	-	-	-	-	-	-	-	-	YES
chr1:124915716	1	124915716	+	1.31412e-06	0.000109549	22.7124	HAL1ME	LINE	L1	-	-	-	-	-	-	-	-	YES
chr1:128660269	1	128660269	+	0.000112415	0.00451458	-20.7385	-	-	-	-	-	-	-	-	-	-	-	YES
chr1:132609161	1	132609161	-	2.80383e-11	9.52412e-09	22.8758	L1_BT	LINE	L1	-	-	-	-	-	TIAM1	-	-	NO
chr1:132847095	1	132847095	+	0.000121289	0.00480265	-27.6365	L1ME3	LINE	L1	-	-	-	-	-	-	-	-	YES
chr1:133790717	1	133790717	+	5.13445e-08	6.86477e-06	-32.3158	-	-	-	-	-	-	-	-	-	-	-	YES
chr1:134080871	1	134080871	-	2.67396e-06	0.000199372	-23.9802	-	-	-	-	-	-	-	-	-	-	-	YES
chr1:134229789	1	134229789	-	7.07214e-07	6.54456e-05	-28.3564	BovB	LINE	RTE-BovB	-	-	-	-	-	-	-	-	YES
chr1:134427841	1	134427841	-	0.000184027	0.0066981	21.0833	L1PB4	LINE	L1	-	-	-	-	-	-	-	-	YES
chr1:134458074	1	134458074	+	7.67348e-05	0.00332207	22.4522	-	-	-	-	-	-	-	-	-	-	-	YES
chr1:135318948	1	135318948	+	5.04078e-07	4.90661e-05	-26.9351	-	-	-	-	-	-	-	-	-	-	-	YES
chr1:135603931	1	135603931	+	1.87556e-07	2.10616e-05	22.732	BovB_Oa	LINE	RTE-BovB	-	-	-	-	-	-	-	-	YES
chr1:135746995	1	135746995	+	9.21483e-05	0.00384324	-23.7817	L1_BT	LINE	L1	-	-	-	-	-	-	-	-	YES
chr1:135763274	1	135763274	+	1.68018e-07	1.91423e-05	-25.4917	BovB_Oa	LINE	RTE-BovB	-	-	-	-	-	-	-	-	YES
chr1:136510483	1	136510483	+	0.000109915	0.00443117	-28.8427	L1_BT	LINE	L1	-	-	-	-	-	-	-	-	YES
chr1:136614759	1	136614759	-	5.63487e-06	0.000374615	23.5991	-	-	-	-	-	-	-	-	-	-	-	YES
chr1:136986067	1	136986067	+	2.51171e-06	0.000189437	-22.4682	L1MCa	LINE	L1	-	-	-	-	-	-	-	-	YES
chr1:138495110	1	138495110	+	1.03881e-06	8.99781e-05	-25.3814	HAL1	LINE	L1	-	-	-	-	-	CYYR1	-	-	NO
chr1:138729925	1	138729925	-	7.28729e-08	9.29899e-06	36.4709	-	-	-	-	-	-	-	-	-	-	-	YES
chr1:138872556	1	138872556	+	7.38128e-05	0.00321242	20.0376	BovB	LINE	RTE-BovB	-	-	-	-	-	APP	-	-	NO
chr1:138950475	1	138950475	-	0.000170569	0.00630793	24.1316	L1_Art	LINE	L1	-	-	-	-	-	APP	-	-	NO
chr1:139360317	1	139360317	+	8.01549e-07	7.23603e-05	-29.334	L3	LINE	CR1	-	-	-	-	-	JAM2	-	-	NO
chr1:140486546	1	140486546	-	2.62515e-06	0.000196433	24.385	L1_BT	LINE	L1	-	-	-	-	-	-	-	-	YES
chr1:140488100	1	140488100	+	1.43497e-08	2.27896e-06	-28.3589	L1_BT	LINE	L1	-	-	-	-	-	-	-	-	YES
chr1:142320773	1	142320773	-	6.74762e-05	0.00298134	-27.3888	-	-	-	-	-	-	-	-	-	-	LOC101105463	NO
chr1:142662523	1	142662523	-	9.65248e-05	0.00398679	30.5357	(ATATTA)n	Simple_repeat	Simple_repeat	-	-	-	-	-	-	-	-	YES
chr1:142741819	1	142741819	-	6.38554e-06	0.000416571	-22	L1MD1	LINE	L1	-	-	-	-	-	-	-	-	YES
chr1:142780298	1	142780298	-	3.18097e-05	0.00159444	21.3447	-	-	-	-	-	-	-	-	-	-	-	YES
chr1:143071920	1	143071920	+	7.25535e-06	0.0004631	-20.3289	L1_BT	LINE	L1	-	-	-	-	-	-	-	-	YES
chr1:144524391	1	144524391	-	1.80589e-09	3.7714e-07	-29.538	-	-	-	-	-	-	-	-	-	-	-	YES
chr1:144742776	1	144742776	-	5.71211e-07	5.46339e-05	31.2945	-	-	-	-	-	-	-	-	-	-	-	YES
chr1:144857871	1	144857871	+	4.26308e-05	0.00203904	-20.9005	BovB	LINE	RTE-BovB	-	-	-	-	-	-	-	-	YES
chr1:145072052	1	145072052	+	1.04538e-05	0.000628303	-23.8062	-	-	-	-	-	-	-	-	-	-	-	YES
chr1:145873746	1	145873746	+	1.137e-06	9.70012e-05	-28.9003	L1_BT	LINE	L1	-	-	-	-	-	NCAM2	-	-	NO
chr1:146061489	1	146061489	-	2.83198e-10	7.35017e-08	39.8545	-	-	-	-	-	-	-	-	-	-	-	YES
chr1:146061528	1	146061528	-	1.01828e-07	1.24661e-05	-23.2508	-	-	-	-	-	-	-	-	-	-	-	YES
chr1:146096163	1	146096163	+	7.26518e-11	2.2008e-08	-30.5314	L1_Art	LINE	L1	-	-	-	-	-	-	-	-	YES
chr1:146097597	1	146097597	-	6.14842e-10	1.4494e-07	28.8221	L1_BT	LINE	L1	-	-	-	-	-	-	-	-	YES
chr1:146118515	1	146118515	+	4.75784e-09	8.73367e-07	40.4981	-	-	-	-	-	-	-	-	-	-	-	YES
chr1:146181524	1	146181524	-	3.65854e-09	6.92246e-07	30.1146	L1_BT	LINE	L1	-	-	-	-	-	-	-	-	YES
chr1:146298434	1	146298434	+	6.10115e-08	7.97363e-06	-29.9818	BovB_Oa	LINE	RTE-BovB	-	-	-	-	-	-	-	-	YES
chr1:146437820	1	146437820	+	8.63809e-07	7.71149e-05	31.0225	-	-	-	-	-	-	-	-	-	-	-	YES
chr1:146445968	1	146445968	-	3.09902e-22	1.10412e-18	32.2148	(TTTC)n	Simple_repeat	Simple_repeat	-	-	-	-	-	-	-	-	YES
chr1:146491444	1	146491444	-	3.87845e-16	3.9609e-13	37.6246	-	-	-	-	-	-	-	-	-	-	-	YES
chr1:146587703	1	146587703	+	7.01839e-07	6.50061e-05	-24.7349	L1M5	LINE	L1	-	-	-	-	-	-	-	-	YES
chr1:146635448	1	146635448	+	1.41567e-19	3.08229e-16	25.3886	-	-	-	-	-	-	-	-	-	-	-	YES
chr1:146635650	1	146635650	+	2.31078e-09	4.67717e-07	33.3012	-	-	-	-	-	-	-	-	-	-	-	YES
chr1:146659096	1	146659096	-	8.52936e-05	0.00360645	-24.6212	BovB	LINE	RTE-BovB	-	-	-	-	-	-	-	-	YES
chr1:146689326	1	146689326	+	9.22146e-07	8.14186e-05	-37.5822	-	-	-	-	-	-	-	-	-	-	-	YES
chr1:146812877	1	146812877	-	2.45949e-11	8.46452e-09	-32.1622	-	-	-	-	-	-	-	-	-	-	-	YES
chr1:146893106	1	146893106	+	7.63523e-07	6.95887e-05	-25.3171	L1MC2	LINE	L1	-	-	-	-	-	-	-	-	YES
chr1:147430454	1	147430454	-	7.10552e-07	6.56772e-05	-31.8476	-	-	-	-	-	-	-	-	-	-	-	YES
chr1:147445658	1	147445658	+	9.22285e-05	0.00384523	-23.551	BovB	LINE	RTE-BovB	-	-	-	-	-	-	-	-	YES
chr1:148357843	1	148357843	+	3.29667e-05	0.00164455	25.8377	-	-	-	-	-	-	-	-	-	-	-	YES
chr1:148474583	1	148474583	-	4.76684e-08	6.43641e-06	29.2868	-	-	-	-	-	-	-	-	-	-	-	YES
chr1:148631177	1	148631177	+	1.65469e-07	1.8934e-05	-31.6154	-	-	-	-	-	-	-	-	-	-	-	YES
chr1:149007544	1	149007544	-	2.63832e-05	0.00136387	-32.6096	BovB	LINE	RTE-BovB	-	-	-	-	-	-	-	-	YES
chr1:149056577	1	149056577	-	2.65412e-06	0.000198034	-28.0425	L1ME3G	LINE	L1	-	-	-	-	-	-	-	-	YES
chr1:149094474	1	149094474	-	1.9059e-07	2.13467e-05	-32.3501	L1_Art	LINE	L1	-	-	-	-	-	-	-	-	YES
chr1:149143098	1	149143098	+	1.76885e-20	4.45636e-17	36.723	L1_BT	LINE	L1	-	-	-	-	-	-	-	-	YES
chr1:149165708	1	149165708	+	0.000244962	0.00842407	21.5466	MER33	DNA	hAT-Charlie	-	-	-	-	-	-	-	-	YES
chr1:149252854	1	149252854	-	9.84954e-16	9.05601e-13	30.1945	L1_BT	LINE	L1	-	-	-	-	-	-	-	-	YES
chr1:149253818	1	149253818	+	6.83062e-06	0.000440655	-27.753	L1_BT	LINE	L1	-	-	-	-	-	-	-	-	YES
chr1:149253920	1	149253920	+	5.15396e-09	9.37845e-07	-26.3721	L1_BT	LINE	L1	-	-	-	-	-	-	-	-	YES
chr1:149278120	1	149278120	+	1.40999e-06	0.000116059	-23.2485	-	-	-	-	-	-	-	-	-	-	-	YES
chr1:149380818	1	149380818	+	2.07826e-07	2.30407e-05	-24.3949	L1MEg	LINE	L1	-	-	-	-	-	-	-	-	YES
chr1:149793057	1	149793057	-	1.5437e-05	0.000872373	-26.177	BovB	LINE	RTE-BovB	-	-	-	-	-	-	-	-	YES
chr1:150490055	1	150490055	+	8.81428e-10	1.99388e-07	-40.7705	L1_BT	LINE	L1	-	-	-	-	-	-	-	-	YES
chr1:150758194	1	150758194	+	2.76231e-05	0.00141977	-27.2192	-	-	-	-	-	-	-	-	-	-	-	YES
chr1:151143269	1	151143269	+	0.000123737	0.00487892	24.1506	-	-	-	-	-	-	-	-	-	-	-	YES
chr1:151752517	1	151752517	-	2.69106e-08	3.98358e-06	33.1882	-	-	-	-	-	-	-	-	-	-	-	YES
chr1:152002295	1	152002295	+	3.16535e-16	3.29708e-13	26.2894	A-rich	Low_complexity	Low_complexity	-	-	-	-	-	-	-	-	YES
chr1:152002542	1	152002542	+	2.50598e-11	8.59619e-09	31.8418	-	-	-	-	-	-	-	-	-	-	-	YES
chr1:152139181	1	152139181	+	7.78079e-11	2.34116e-08	33.4759	-	-	-	-	-	-	-	-	-	-	-	YES
chr1:152139867	1	152139867	+	1.95601e-16	2.10021e-13	27.2532	CHRL	SINE	tRNA	-	-	-	-	-	-	-	-	YES
chr1:152539219	1	152539219	+	4.51086e-08	6.13836e-06	-26.6988	L2c	LINE	L2	-	-	-	-	-	USP25	-	-	NO
chr1:152663881	1	152663881	+	2.92386e-05	0.00148575	-23.9859	BovB_Oa	LINE	RTE-BovB	-	-	-	-	-	-	-	-	YES
chr1:152820047	1	152820047	-	9.22836e-05	0.00384701	-20.1411	L1_BT	LINE	L1	-	-	-	-	-	-	-	-	YES
chr1:152843503	1	152843503	-	7.3589e-08	9.38274e-06	25.1347	BovB	LINE	RTE-BovB	-	-	-	-	-	LOC105607350	-	LOC105607350	NO
chr1:152843552	1	152843552	-	2.01331e-11	7.0371e-09	30.2801	BovB	LINE	RTE-BovB	-	-	-	-	-	LOC105607350	-	LOC105607350	NO
chr1:153130321	1	153130321	-	6.35897e-05	0.00283842	30.1802	Bov-tA3	SINE	tRNA-Core-RTE	-	-	-	-	-	-	-	-	YES
chr1:153130397	1	153130397	-	1.45523e-05	0.000831823	25.6526	BovB	LINE	RTE-BovB	-	-	-	-	-	-	-	-	YES
chr1:154312616	1	154312616	+	6.28207e-06	0.00041059	29.8355	-	-	-	-	-	-	-	-	-	-	-	YES
chr1:154375671	1	154375671	+	0.000146407	0.00557677	22.3485	-	-	-	-	-	-	-	-	LOC101122496	-	-	NO
chr1:154435935	1	154435935	+	0.000218611	0.007698	26.1751	-	-	-	-	-	-	-	-	LOC101122496	-	-	NO
chr1:155711929	1	155711929	-	5.70403e-07	5.45733e-05	-21.9008	-	-	-	-	-	-	-	-	-	-	-	YES
chr1:155767702	1	155767702	-	1.91052e-06	0.00015005	-27.0427	BovB	LINE	RTE-BovB	-	-	-	-	-	-	-	-	YES
chr1:155873511	1	155873511	-	8.55228e-08	1.06913e-05	-24.9314	BovB_Oa	LINE	RTE-BovB	-	-	-	-	-	-	-	-	YES
chr1:155931655	1	155931655	+	3.94775e-08	5.47667e-06	30.5	-	-	-	-	-	-	-	-	-	-	-	YES
chr1:156041342	1	156041342	-	1.85448e-06	0.000146308	-29.086	-	-	-	-	-	-	-	-	ROBO2	-	-	NO
chr1:156153588	1	156153588	-	2.76486e-08	4.06595e-06	23.6559	-	-	-	-	-	-	-	-	ROBO2	-	-	NO
chr1:156561772	1	156561772	-	3.87111e-07	3.9152e-05	21.5231	L1ME2	LINE	L1	-	-	-	-	-	ROBO2	-	-	NO
chr1:156621873	1	156621873	-	2.88589e-05	0.00146979	31.3656	-	-	-	-	-	-	-	-	ROBO2	-	-	NO
chr1:156825402	1	156825402	+	2.68832e-10	7.018e-08	-35.0216	BovB	LINE	RTE-BovB	-	-	-	-	-	-	-	-	YES
chr1:156906334	1	156906334	-	9.00946e-18	1.33814e-14	39.0324	-	-	-	-	-	-	-	-	-	-	-	YES
chr1:156906940	1	156906940	-	1.84796e-10	5.04253e-08	36.5145	L1_BT	LINE	L1	-	-	-	-	-	-	-	-	YES
chr1:157023516	1	157023516	+	5.68299e-06	0.000377254	-22.139	-	-	-	-	-	-	-	-	-	-	-	YES
chr1:157026557	1	157026557	+	3.05795e-08	4.44071e-06	-23.5043	(TATAAT)n	Simple_repeat	Simple_repeat	-	-	-	-	-	-	-	-	YES
chr1:157466340	1	157466340	-	6.77094e-06	0.000437525	-21.979	BovB	LINE	RTE-BovB	-	-	-	-	-	-	-	-	YES
chr1:157798966	1	157798966	-	1.32512e-07	1.5613e-05	-30.9664	-	-	-	-	-	-	-	-	-	-	-	YES
chr1:157828347	1	157828347	+	4.90791e-06	0.000333354	-23.0797	L1MEc	LINE	L1	-	-	-	-	-	-	-	-	YES
chr1:157828358	1	157828358	+	2.49049e-05	0.00129901	-20.8729	L1MEc	LINE	L1	-	-	-	-	-	-	-	-	YES
chr1:157990793	1	157990793	+	1.23136e-14	8.67562e-12	-31.7758	-	-	-	-	-	-	-	-	ROBO1	-	-	NO
chr1:158111169	1	158111169	-	7.17743e-05	0.00313546	-25.8423	BovB	LINE	RTE-BovB	-	-	-	-	-	ROBO1	-	-	NO
chr1:158279366	1	158279366	+	5.31793e-05	0.00244834	21.6239	-	-	-	-	-	-	-	-	ROBO1	-	-	NO
chr1:158335692	1	158335692	+	3.70403e-07	3.7754e-05	28.7879	-	-	-	-	-	-	-	-	ROBO1	-	-	NO
chr1:158357343	1	158357343	+	1.2191e-15	1.08586e-12	-29.1139	L1M4c	LINE	L1	-	-	-	-	-	ROBO1	-	-	NO
chr1:158813294	1	158813294	+	2.70795e-07	2.88388e-05	22.1053	-	-	-	-	-	-	-	-	-	-	-	YES
chr1:158861821	1	158861821	+	6.94231e-11	2.11116e-08	25.0984	L1_BT	LINE	L1	-	-	-	-	-	-	-	-	YES
chr1:158930314	1	158930314	+	5.68236e-09	1.02037e-06	26.431	L2	LINE	L2	-	-	-	-	-	-	-	-	YES
chr1:159078156	1	159078156	-	0.000123943	0.00488554	-22.9545	-	-	-	-	-	-	-	-	-	-	-	YES
chr1:159198039	1	159198039	+	5.1974e-07	5.04341e-05	-22.6347	L1_BT	LINE	L1	-	-	-	-	-	-	-	-	YES
chr1:159203079	1	159203079	+	8.20627e-08	1.0308e-05	30.5488	L1_BT	LINE	L1	-	-	-	-	-	-	-	-	YES
chr1:159683637	1	159683637	-	4.21933e-07	4.21969e-05	-26.0934	-	-	-	-	-	-	-	-	-	-	-	YES
chr1:160559241	1	160559241	+	3.09187e-09	5.99667e-07	-32.738	CHR-2A	SINE	tRNA	-	-	-	-	-	-	-	-	YES
chr1:160944148	1	160944148	+	5.54821e-07	5.33756e-05	22.7924	L1MEf	LINE	L1	-	-	-	-	-	-	-	-	YES
chr1:161114570	1	161114570	+	3.11518e-09	6.02898e-07	-25.4159	-	-	-	-	-	-	-	-	-	-	-	YES
chr1:161116966	1	161116966	+	3.4409e-05	0.00170429	23.3614	L1MEc	LINE	L1	-	-	-	-	-	-	-	-	YES
chr1:161177616	1	161177616	+	1.28956e-11	4.6904e-09	-24.6971	L1M5	LINE	L1	-	-	-	-	-	-	-	-	YES
chr1:161714092	1	161714092	+	4.85705e-11	1.54847e-08	47.3529	-	-	-	-	-	-	-	-	GBE1	-	-	NO
chr1:161872626	1	161872626	+	8.24153e-24	3.85663e-20	-42.8547	L1MEc	LINE	L1	-	-	-	-	-	-	-	-	YES
chr1:161884076	1	161884076	-	1.2941e-07	1.53156e-05	30.6376	L2b	LINE	L2	-	-	-	-	-	-	-	-	YES
chr1:161884138	1	161884138	-	2.88475e-10	7.47478e-08	41.0612	L2b	LINE	L2	-	-	-	-	-	-	-	-	YES
chr1:161989308	1	161989308	+	6.01642e-07	5.70399e-05	28.0399	-	-	-	-	-	-	-	-	-	-	-	YES
chr1:162234044	1	162234044	-	9.36854e-07	8.24619e-05	-25.7203	L1M4a1	LINE	L1	-	-	-	-	-	-	-	-	YES
chr1:162240868	1	162240868	+	0.000293528	0.00970564	-21.022	BovB	LINE	RTE-BovB	-	-	-	-	-	-	-	-	YES
chr1:162311793	1	162311793	-	3.63324e-06	0.000257836	25.6395	BovB	LINE	RTE-BovB	-	-	-	-	-	-	-	-	YES
chr1:162467597	1	162467597	+	5.08245e-07	4.94411e-05	-25.241	-	-	-	-	-	-	-	-	-	-	-	YES
chr1:162698155	1	162698155	-	2.12666e-05	0.00113724	24.529	-	-	-	-	-	-	-	-	-	-	-	YES
chr1:162857697	1	162857697	-	5.61085e-06	0.000373335	23.071	L1ME2	LINE	L1	-	-	-	-	-	-	-	-	YES
chr1:162857843	1	162857843	-	7.71671e-08	9.75957e-06	24.9263	L1MEd	LINE	L1	-	-	-	-	-	-	-	-	YES
chr1:162955162	1	162955162	-	6.26121e-05	0.00280237	-21.2771	L1MB3	LINE	L1	-	-	-	-	-	-	-	-	YES
chr1:163134254	1	163134254	-	1.23716e-07	1.477e-05	-33.7981	-	-	-	-	-	-	-	-	-	-	-	YES
chr1:163197394	1	163197394	+	2.93062e-07	3.09579e-05	-20.8793	BovB_Oa	LINE	RTE-BovB	-	-	-	-	-	-	-	-	YES
chr1:163230521	1	163230521	-	7.07885e-06	0.000453404	-25.0542	L1_BT	LINE	L1	-	-	-	-	-	-	-	-	YES
chr1:163230533	1	163230533	-	5.83387e-11	1.8056e-08	36.5287	L1_BT	LINE	L1	-	-	-	-	-	-	-	-	YES
chr1:163335864	1	163335864	+	3.22466e-05	0.00161401	-21.8034	-	-	-	-	-	-	-	-	-	-	-	YES
chr1:163344303	1	163344303	-	5.08654e-06	0.000343404	-23.2336	BovB_Oa	LINE	RTE-BovB	-	-	-	-	-	-	-	-	YES
chr1:163493650	1	163493650	+	3.10339e-06	0.000225179	24.2175	L1_BT	LINE	L1	-	-	-	-	-	-	-	-	YES
chr1:163709074	1	163709074	+	1.56154e-07	1.80127e-05	-26.0243	-	-	-	-	-	-	-	-	-	-	-	YES
chr1:163814409	1	163814409	+	2.92521e-06	0.000214835	37.1032	-	-	-	-	-	-	-	-	-	-	-	YES
chr1:163907978	1	163907978	+	0.000120902	0.00479033	-23.1112	BovB	LINE	RTE-BovB	-	-	-	-	-	-	-	-	YES
chr1:164000587	1	164000587	+	3.01581e-07	3.17082e-05	24.9071	L1M5	LINE	L1	-	-	-	-	-	-	-	-	YES
chr1:164259704	1	164259704	+	5.53268e-10	1.31877e-07	-24.8907	L1M3	LINE	L1	-	-	-	-	-	-	-	-	YES
chr1:164491731	1	164491731	+	3.15748e-22	1.11231e-18	-25.7028	L1M4c	LINE	L1	-	-	-	-	-	-	-	-	YES
chr1:164600093	1	164600093	+	1.0255e-05	0.000618789	-28.5625	BovB_Oa	LINE	RTE-BovB	-	-	-	-	-	-	-	-	YES
chr1:164966034	1	164966034	+	0.000113969	0.00456875	-23.0216	-	-	-	-	-	-	-	-	-	-	-	YES
chr1:165289422	1	165289422	-	3.38761e-05	0.00168215	-20.8141	BovB	LINE	RTE-BovB	-	-	-	-	-	-	-	-	YES
chr1:165301270	1	165301270	+	3.16861e-05	0.0015885	24.734	L1M2	LINE	L1	-	-	-	-	-	-	-	-	YES
chr1:165780407	1	165780407	-	9.24491e-05	0.00385238	26.8908	L1M5	LINE	L1	-	-	-	-	-	-	-	-	YES
chr1:166533043	1	166533043	-	1.3839e-05	0.000797883	23.9034	BovB_Oa	LINE	RTE-BovB	-	-	-	-	-	-	-	-	YES
chr1:166596961	1	166596961	-	7.05433e-08	9.03112e-06	-30.6299	L1_BT	LINE	L1	-	-	-	-	-	-	-	-	YES
chr1:166597705	1	166597705	-	1.36953e-08	2.19134e-06	-24.2353	L1_BT	LINE	L1	-	-	-	-	-	-	-	-	YES
chr1:166629074	1	166629074	-	1.81508e-07	2.0463e-05	-34.1631	-	-	-	-	-	-	-	-	-	-	-	YES
chr1:166629137	1	166629137	-	7.13608e-06	0.000456603	-31.432	-	-	-	-	-	-	-	-	-	-	-	YES
chr1:167487091	1	167487091	-	0.000186114	0.00676152	20.9538	BovB	LINE	RTE-BovB	-	-	-	-	-	-	-	-	YES
chr1:167566068	1	167566068	-	0.000186646	0.00677612	20.2247	-	-	-	-	-	-	-	-	-	-	-	YES
chr1:167631088	1	167631088	-	0.000160065	0.00599219	-21.7172	-	-	-	-	-	-	-	-	-	-	-	YES
chr1:167643813	1	167643813	-	9.94353e-10	2.21575e-07	27.9136	L1M4c	LINE	L1	-	-	-	-	-	-	-	-	YES
chr1:167644410	1	167644410	-	8.83436e-07	7.84427e-05	20.2206	L1M3de	LINE	L1	-	-	-	-	-	-	-	-	YES
chr1:167673160	1	167673160	+	0.000291656	0.00965904	-22.082	L2a	LINE	L2	-	-	-	-	-	-	-	-	YES
chr1:167892984	1	167892984	+	4.69893e-09	8.63564e-07	-32.0245	-	-	-	-	-	-	-	-	-	-	-	YES
chr1:167893227	1	167893227	+	2.00532e-05	0.00108438	-24.6212	L1ME1	LINE	L1	-	-	-	-	-	-	-	-	YES
chr1:167898167	1	167898167	+	1.50483e-06	0.00012261	-30.2991	L1M3	LINE	L1	-	-	-	-	-	-	-	-	YES
chr1:167981499	1	167981499	-	9.17859e-06	0.000563489	-30.249	BovB	LINE	RTE-BovB	-	-	-	-	-	-	-	-	YES
chr1:169116443	1	169116443	-	1.20268e-06	0.000101637	-21.7252	-	-	-	-	-	-	-	-	-	-	-	YES
chr1:169167264	1	169167264	+	9.13528e-05	0.00381633	-20.651	L1_BT	LINE	L1	-	-	-	-	-	-	-	-	YES
chr1:170135650	1	170135650	-	1.83427e-07	2.06571e-05	-24.881	BovB	LINE	RTE-BovB	-	-	-	-	-	-	-	-	YES
chr1:170978282	1	170978282	-	2.36263e-07	2.56403e-05	-32.6331	-	-	-	-	-	-	-	-	-	-	-	YES
chr1:171201898	1	171201898	-	6.64216e-05	0.00294346	-24.2857	L1_BT	LINE	L1	-	-	-	-	-	-	-	-	YES
chr1:171558115	1	171558115	+	0.000111391	0.00448321	-20.0415	-	-	-	-	-	-	-	-	-	-	-	YES
chr1:171615942	1	171615942	-	3.54488e-06	0.000252537	-24.7497	L1_BT	LINE	L1	-	-	-	-	-	-	-	-	YES
chr1:171824008	1	171824008	+	5.26282e-08	7.00949e-06	23.1087	L1M2	LINE	L1	-	-	-	-	-	-	-	-	YES
chr1:171836762	1	171836762	+	0.000131707	0.00512999	20.1002	L1_BT	LINE	L1	-	-	-	-	-	-	-	-	YES
chr1:171876817	1	171876817	-	7.53144e-05	0.0032678	24.7815	BovB	LINE	RTE-BovB	-	-	-	-	-	-	-	-	YES
chr1:172058420	1	172058420	-	1.70928e-07	1.9445e-05	-20.5128	-	-	-	-	-	-	-	-	-	-	-	YES
chr1:172463914	1	172463914	-	3.21766e-05	0.00161102	35.1718	HAL1	LINE	L1	-	-	-	-	-	-	-	-	YES
chr1:172917689	1	172917689	+	4.37879e-06	0.000302928	-32.53	BovB	LINE	RTE-BovB	-	-	-	-	-	-	-	-	YES
chr1:173462322	1	173462322	-	9.41231e-05	0.00390599	-23.4123	L1_BT	LINE	L1	-	-	-	-	-	-	-	-	YES
chr1:173622148	1	173622148	+	2.64769e-06	0.000197884	-28.1881	BOV-A2	SINE	Core-RTE	-	-	-	-	-	-	-	-	YES
chr1:173694534	1	173694534	+	0.000106165	0.00431217	-23.4338	L1_BT	LINE	L1	-	-	-	-	-	-	-	-	YES
chr1:173738635	1	173738635	-	1.1896e-10	3.4155e-08	-26.1058	-	-	-	-	-	-	-	-	-	-	-	YES
chr1:173887125	1	173887125	+	0.00021661	0.00764528	-26.951	L1_BT	LINE	L1	-	-	-	-	-	-	-	-	YES
chr1:174101088	1	174101088	-	7.25334e-08	9.25943e-06	-38.0054	-	-	-	-	-	-	-	-	-	-	-	YES
chr1:174162317	1	174162317	-	0.000241098	0.00832739	-26.0696	BOV-A2	SINE	Core-RTE	-	-	-	-	-	-	-	-	YES
chr1:176295392	1	176295392	+	1.16125e-08	1.89134e-06	-27.2605	L1_BT	LINE	L1	-	-	-	-	-	-	-	-	YES
chr1:176382536	1	176382536	-	1.17491e-09	2.56165e-07	-32.5241	BovB	LINE	RTE-BovB	-	-	-	-	-	-	-	-	YES
chr1:176411303	1	176411303	-	2.2826e-06	0.000174423	-39.1598	L1_BT	LINE	L1	-	-	-	-	-	-	-	-	YES
chr1:176435937	1	176435937	+	1.70232e-08	2.65004e-06	-27.7062	BOV-A2	SINE	Core-RTE	-	-	-	-	-	-	-	-	YES
chr1:177017945	1	177017945	-	0.000102161	0.00417541	20.8529	-	-	-	-	-	-	-	-	LOC114118381	-	-	NO
chr1:177107500	1	177107500	-	1.46467e-05	0.000836303	-23.9574	BTLTR1	LTR	ERVK	-	-	-	-	-	-	-	-	YES
chr1:177167705	1	177167705	+	3.66969e-07	3.75382e-05	-28.7977	L1MA9	LINE	L1	-	-	-	-	-	-	-	-	YES
chr1:177168218	1	177168218	+	2.88308e-07	3.04894e-05	-27.2945	L1MA9	LINE	L1	-	-	-	-	-	-	-	-	YES
chr1:177303808	1	177303808	+	5.56087e-08	7.34717e-06	-23.0769	-	-	-	-	-	-	-	-	-	-	-	YES
chr1:177531577	1	177531577	-	2.84783e-09	5.58045e-07	-22.3301	L1_BT	LINE	L1	-	-	-	-	-	-	-	-	YES
chr1:177982604	1	177982604	-	0.000131716	0.00512999	25.4926	-	-	-	-	-	-	-	-	CRYBG3	-	-	NO
chr1:178641348	1	178641348	+	0.000198527	0.00712087	-29.0476	L1MA9	LINE	L1	-	-	-	-	-	-	-	LOC101105868	NO
chr1:179011105	1	179011105	+	1.10265e-06	9.46115e-05	-26.8549	-	-	-	-	-	-	-	-	DCBLD2	-	-	NO
chr1:179011583	1	179011583	+	5.1546e-12	2.03797e-09	28.4398	L1MC4	LINE	L1	-	-	-	-	-	DCBLD2	-	-	NO
chr1:179700886	1	179700886	+	6.0344e-07	5.71758e-05	-23.9575	HAL1	LINE	L1	-	-	-	-	-	-	-	-	YES
chr1:179720594	1	179720594	+	1.12394e-05	0.000668535	-23.9982	-	-	-	-	-	-	-	-	-	-	-	YES
chr1:179801425	1	179801425	+	1.53748e-06	0.00012472	-20.6316	-	-	-	-	-	-	-	-	-	-	-	YES
chr1:181226395	1	181226395	-	1.08041e-05	0.000646076	27.4223	BovB_Oa	LINE	RTE-BovB	-	-	-	-	-	ABI3BP	-	-	NO
chr1:181779429	1	181779429	+	7.0701e-06	0.000453028	26.3012	L1MEd	LINE	L1	-	-	-	-	-	IMPG2	-	-	NO
chr1:181857201	1	181857201	+	2.50606e-05	0.0013054	-30.7477	L1_BT	LINE	L1	-	-	-	-	-	SENP7	-	-	NO
chr1:181871997	1	181871997	+	0.000119988	0.00475896	-25.7561	L1M4c	LINE	L1	-	-	-	-	-	SENP7	-	-	NO
chr1:183015458	1	183015458	+	2.62771e-17	3.55112e-14	22.4947	-	-	-	-	-	-	-	-	-	-	-	YES
chr1:183401610	1	183401610	+	4.77194e-05	0.00224281	29.9176	BovB_Oa	LINE	RTE-BovB	-	-	-	-	-	-	-	-	YES
chr1:183687122	1	183687122	+	0.000154053	0.00581223	-20.3933	BovB	LINE	RTE-BovB	-	-	-	-	-	-	-	-	YES
chr1:183907105	1	183907105	-	7.01254e-05	0.00307586	21.9263	L1_BT	LINE	L1	-	-	-	-	-	-	-	-	YES
chr1:186386858	1	186386858	+	7.07455e-05	0.00309785	29.4372	L1MC3	LINE	L1	-	-	-	-	-	-	-	-	YES
chr1:187717319	1	187717319	-	3.45236e-06	0.000246999	-34.8385	-	-	-	-	-	-	-	-	-	-	-	YES
chr1:187909512	1	187909512	+	0.000184011	0.0066981	20.6991	L1_BT	LINE	L1	-	-	-	-	-	-	-	-	YES
chr1:188687435	1	188687435	-	1.94544e-06	0.000152373	24.4094	BovB_Oa	LINE	RTE-BovB	-	-	-	-	-	-	-	-	YES
chr1:188700043	1	188700043	-	4.51016e-05	0.00213862	-23.1308	-	-	-	-	-	-	-	-	-	-	-	YES
chr1:188830880	1	188830880	+	3.4342e-09	6.55335e-07	22.449	MLT1E1A	LTR	ERVL-MaLR	-	-	-	-	-	-	-	-	YES
chr1:188850853	1	188850853	+	1.15506e-06	9.83016e-05	-22.7761	L1MA9	LINE	L1	-	-	-	-	-	-	-	-	YES
chr1:189058278	1	189058278	+	7.011e-08	8.983e-06	-43.4461	-	-	-	-	-	-	-	-	-	-	-	YES
chr1:189332906	1	189332906	+	5.78609e-05	0.0026238	24.8331	L1MCa	LINE	L1	-	-	-	-	-	-	-	-	YES
chr1:189974781	1	189974781	-	8.74966e-05	0.00368371	30	BovB	LINE	RTE-BovB	-	-	-	-	-	-	-	-	YES
chr1:191235035	1	191235035	+	0.000172329	0.00635646	23.0317	L1_BT	LINE	L1	-	-	-	-	-	MORC1	-	-	NO
chr1:191247163	1	191247163	+	1.80277e-06	0.000142948	-24.79	-	-	-	-	-	-	-	-	MORC1	-	-	NO
chr1:192097442	1	192097442	-	0.00011666	0.00465285	-30.1232	BovB_Oa	LINE	RTE-BovB	-	-	-	-	-	-	-	-	YES
chr1:192686552	1	192686552	-	2.26131e-07	2.47636e-05	21.1235	BovB_Oa	LINE	RTE-BovB	-	-	-	-	-	-	-	-	YES
chr1:193986061	1	193986061	-	0.000299189	0.00985955	-26.7857	L1M4a1	LINE	L1	-	-	-	-	-	CD96	-	CD96	NO
chr1:195295380	1	195295380	+	2.53897e-05	0.00131882	28.0374	BovB	LINE	RTE-BovB	-	-	-	-	-	CD200R1	-	-	NO
chr1:195823043	1	195823043	+	8.06443e-09	1.38177e-06	24.7059	L1MC4	LINE	L1	-	-	-	-	-	SPICE1	-	-	NO
chr1:196136945	1	196136945	-	8.93529e-08	1.11169e-05	-31.3145	BovB	LINE	RTE-BovB	-	-	-	-	-	ATP6V1A	-	-	NO
chr1:196873806	1	196873806	+	1.36934e-11	4.95186e-09	-24.039	L1ME3Cz	LINE	L1	-	-	-	-	-	ZBTB20	-	-	NO
chr1:196874267	1	196874267	+	3.45794e-08	4.91577e-06	23.3627	L1ME3Cz	LINE	L1	-	-	-	-	-	ZBTB20	-	-	NO
chr1:197708038	1	197708038	+	3.67778e-05	0.0018031	-24.8093	L1MEj	LINE	L1	-	-	-	-	-	-	-	-	YES
chr1:198363158	1	198363158	+	0.00015688	0.00589973	28.0708	-	-	-	-	-	-	-	-	LOC101104028	-	-	NO
chr1:203692980	1	203692980	-	0.000285048	0.00949438	27.3141	L1M4	LINE	L1	-	-	-	-	-	STXBP5L	-	-	NO
chr1:204208144	1	204208144	+	8.28348e-06	0.000518176	33.0353	L1_BT	LINE	L1	-	-	-	-	-	HCLS1	-	-	NO
chr1:207802758	1	207802758	-	2.18259e-05	0.00116378	-20	-	-	-	-	-	-	-	-	ZNF148	-	-	NO
chr1:207853487	1	207853487	+	6.99637e-05	0.00306962	26.9744	L1MC4a	LINE	L1	-	-	-	-	-	ZNF148	-	-	NO
chr1:212915090	1	212915090	-	4.57196e-06	0.000314169	-26.6794	L1_BT	LINE	L1	-	-	-	-	-	-	-	-	YES
chr1:213406238	1	213406238	-	1.07955e-07	1.31138e-05	22.9341	-	-	-	-	-	-	-	-	FGF12	-	-	NO
chr1:214407452	1	214407452	-	1.63094e-26	1.27836e-22	-36.4801	L1MEg	LINE	L1	-	-	-	-	-	-	-	-	YES
chr1:214560155	1	214560155	-	4.17589e-11	1.35534e-08	-27.5782	-	-	-	-	-	-	-	-	OSTN	-	-	NO
chr1:214814292	1	214814292	+	2.71104e-05	0.00139685	22.5937	-	-	-	-	-	-	-	-	-	-	-	YES
chr1:214879112	1	214879112	+	2.85299e-06	0.000210418	-29.7872	-	-	-	-	-	-	-	-	-	-	-	YES
chr1:214896727	1	214896727	+	1.27657e-07	1.51504e-05	-24.7352	GA-rich	Low_complexity	Low_complexity	-	-	-	-	-	-	-	-	YES
chr1:214914902	1	214914902	-	1.45087e-05	0.000829633	21.6117	-	-	-	-	-	-	-	-	LOC105602588	-	LOC105602588	NO
chr1:214964564	1	214964564	-	5.9955e-18	9.21447e-15	26.6207	L1MCa	LINE	L1	-	-	-	-	-	LOC105602588	-	-	NO
chr1:214964922	1	214964922	-	2.34616e-12	1.00079e-09	31.4649	L1MCa	LINE	L1	-	-	-	-	-	LOC105602588	-	-	NO
chr1:215043116	1	215043116	-	6.51234e-07	6.11351e-05	-27.9149	BovB_Oa	LINE	RTE-BovB	-	-	-	-	-	-	-	-	YES
chr1:215087019	1	215087019	+	1.17659e-06	9.98901e-05	33.3333	L1ME2z	LINE	L1	-	-	-	-	-	LOC101108354	-	-	NO
chr1:215089867	1	215089867	+	9.64574e-21	2.58479e-17	42.9477	L1MEc	LINE	L1	-	-	-	-	-	LOC101108354	-	-	NO
chr1:215091537	1	215091537	+	1.38958e-06	0.000114741	22.7642	L1MEc	LINE	L1	-	-	-	-	-	LOC101108354	-	-	NO
chr1:215167630	1	215167630	+	1.37337e-13	7.88623e-11	45.2381	L2d2	LINE	L2	-	-	-	-	-	LOC101108354	-	-	NO
chr1:215167692	1	215167692	+	0.000274661	0.00922877	-23.6251	L2d2	LINE	L2	-	-	-	-	-	LOC101108354	-	-	NO
chr1:215211549	1	215211549	-	2.11674e-08	3.20761e-06	-30.495	(TA)n	Simple_repeat	Simple_repeat	-	-	-	-	-	LOC101108354	-	-	NO
chr1:215500563	1	215500563	+	8.44005e-17	9.98559e-14	-33.1544	-	-	-	-	-	-	-	-	-	-	-	YES
chr1:215500938	1	215500938	+	8.60853e-07	7.68948e-05	-23.2334	L1ME3E	LINE	L1	-	-	-	-	-	-	-	-	YES
chr1:215720294	1	215720294	-	1.20205e-14	8.48817e-12	-29.494	-	-	-	-	-	-	-	-	P3H2	-	-	NO
chr1:215741205	1	215741205	-	4.54921e-08	6.18249e-06	-24.4562	L1M3	LINE	L1	-	-	-	-	-	P3H2	-	-	NO
chr1:216953293	1	216953293	+	3.20826e-13	1.71359e-10	-32.3036	L1ME3G	LINE	L1	-	-	-	-	-	LPP	-	-	NO
chr1:216953422	1	216953422	+	3.75688e-26	2.80448e-22	-38.4497	L1ME3G	LINE	L1	-	-	-	-	-	LPP	-	-	NO
chr1:217162625	1	217162625	+	5.58151e-18	8.72943e-15	39.7281	-	-	-	-	-	-	-	-	LPP	-	-	NO
chr1:217494931	1	217494931	+	2.27351e-07	2.48538e-05	-27.7364	-	-	-	-	-	-	-	-	LPP	-	-	NO
chr1:217494939	1	217494939	+	1.8503e-07	2.08227e-05	-27.4647	-	-	-	-	-	-	-	-	LPP	-	-	NO
chr1:218235005	1	218235005	+	7.25441e-07	6.67866e-05	-33.092	BovB	LINE	RTE-BovB	-	-	-	-	-	-	-	-	YES
chr1:218367023	1	218367023	-	0.000286772	0.0095386	-21.4286	BovB	LINE	RTE-BovB	-	-	-	-	-	-	-	-	YES
chr1:218453763	1	218453763	-	9.50768e-11	2.80161e-08	-30.3325	L2c	LINE	L2	-	-	-	-	-	-	-	-	YES
chr1:218453866	1	218453866	-	1.89025e-15	1.61484e-12	-41.8336	L2c	LINE	L2	-	-	-	-	-	-	-	-	YES
chr1:218641582	1	218641582	+	1.88616e-09	3.9189e-07	-24.8593	-	-	-	-	-	-	-	-	-	-	-	YES
chr1:218862152	1	218862152	+	3.96732e-05	0.00192107	-28.7773	Bov-tA1	SINE	tRNA-Core-RTE	-	-	-	-	-	-	-	-	YES
chr1:219084255	1	219084255	+	5.09585e-05	0.00236659	27.543	L1_BT	LINE	L1	-	-	-	-	-	-	-	FETUB	NO
chr1:220142231	1	220142231	+	2.00924e-08	3.06694e-06	22.9249	L1_Art	LINE	L1	-	-	-	-	-	LIPH	-	LIPH	NO
chr1:220238711	1	220238711	+	1.93586e-09	4.0036e-07	-23.7798	-	-	-	-	-	-	-	-	MAP3K13	-	-	NO
chr1:220486030	1	220486030	-	6.88296e-07	6.39406e-05	-28.1304	-	-	-	-	-	-	-	-	-	-	-	YES
chr1:220558503	1	220558503	-	0.00015569	0.00586201	-20.2635	L1_BT	LINE	L1	-	-	-	-	-	C1H3orf70	-	-	NO
chr1:222386806	1	222386806	-	8.54602e-10	1.94483e-07	-30.0824	L1_BT	LINE	L1	-	-	-	-	-	MCF2L2	-	-	NO
chr1:222850918	1	222850918	-	4.72838e-05	0.00222594	-27.8446	L1MA9	LINE	L1	-	-	-	-	-	-	-	-	YES
chr1:223025348	1	223025348	-	5.56196e-06	0.000370554	29.0096	L1M2	LINE	L1	-	-	-	-	-	-	-	-	YES
chr1:223240425	1	223240425	-	2.61323e-06	0.000195775	-22.8423	-	-	-	-	-	-	-	-	-	-	-	YES
chr1:223512021	1	223512021	-	2.08738e-08	3.17078e-06	22.488	L1MEd	LINE	L1	-	-	-	-	-	-	-	-	YES
chr1:224079417	1	224079417	-	6.62574e-06	0.000429204	20.5201	L1_BT	LINE	L1	-	-	-	-	-	-	-	-	YES
chr1:224190149	1	224190149	-	2.54893e-11	8.73397e-09	-30.3777	-	-	-	-	-	-	-	-	-	-	-	YES
chr1:224219950	1	224219950	-	0.000106467	0.00431883	23.8976	L1_BT	LINE	L1	-	-	-	-	-	-	-	-	YES
chr1:224222370	1	224222370	+	6.85697e-06	0.000442082	26.1705	L1_BT	LINE	L1	-	-	-	-	-	-	-	-	YES
chr1:224533839	1	224533839	+	6.52969e-06	0.000424561	-25.5525	L1MEg	LINE	L1	-	-	-	-	-	-	-	-	YES
chr1:225293086	1	225293086	+	3.58597e-05	0.00176444	21.1913	GA-rich	Low_complexity	Low_complexity	-	-	-	-	-	-	-	-	YES
chr1:225433904	1	225433904	-	6.53366e-10	1.53559e-07	-22.4556	HAL1ME	LINE	L1	-	-	-	-	-	-	-	-	YES
chr1:225771672	1	225771672	+	7.93545e-08	1.0008e-05	22.9593	L1_BT	LINE	L1	-	-	-	-	-	PEX5L	-	-	NO
chr1:225790223	1	225790223	-	2.98807e-05	0.00151226	22.695	-	-	-	-	-	-	-	-	PEX5L	-	-	NO
chr1:225793501	1	225793501	-	1.23267e-06	0.000103696	20.2707	BovB_Oa	LINE	RTE-BovB	-	-	-	-	-	PEX5L	-	-	NO
chr1:225916261	1	225916261	+	0.000126885	0.00497647	25.1701	-	-	-	-	-	-	-	-	USP13	-	-	NO
chr1:227217521	1	227217521	-	1.70526e-05	0.000947328	21.4029	L1M5	LINE	L1	-	-	-	-	-	-	-	-	YES
chr1:227912477	1	227912477	+	9.97153e-07	8.68429e-05	37.2996	-	-	-	-	-	-	-	-	-	-	-	YES
chr1:229338499	1	229338499	-	7.20143e-11	2.18572e-08	-34.0101	-	-	-	-	-	-	-	-	-	-	-	YES
chr1:229883261	1	229883261	-	9.05459e-05	0.0037902	21.1348	HAL1ME	LINE	L1	-	-	-	-	-	-	-	-	YES
chr1:230057745	1	230057745	+	8.09868e-21	2.18893e-17	-35.0472	L1M4c	LINE	L1	-	-	-	-	-	LOC114109438	-	-	NO
chr1:230059068	1	230059068	+	4.00516e-05	0.00193606	-24.247	L1M4c	LINE	L1	-	-	-	-	-	LOC114109438	-	-	NO
chr1:230059793	1	230059793	+	1.1736e-07	1.40979e-05	-34.2489	L1M4c	LINE	L1	-	-	-	-	-	LOC114109438	-	-	NO
chr1:230192267	1	230192267	+	0.000174479	0.00641782	-20.7405	BovB_Oa	LINE	RTE-BovB	-	-	-	-	-	LOC114109438	-	-	NO
chr1:230482978	1	230482978	+	1.8413e-10	5.0331e-08	-30.0395	L1_BT	LINE	L1	-	-	-	-	-	-	-	-	YES
chr1:231088931	1	231088931	+	8.35879e-11	2.49591e-08	-28.3602	-	-	-	-	-	-	-	-	LOC101111764	-	-	NO
chr1:231133633	1	231133633	+	1.48803e-05	0.000846099	-24.72	L1M3de	LINE	L1	-	-	-	-	-	LOC101111764	-	-	NO
chr1:231403140	1	231403140	+	9.04669e-07	8.01464e-05	-22.2436	-	-	-	-	-	-	-	-	LOC101111764	-	-	NO
chr1:231416796	1	231416796	+	0.000107491	0.00435362	-29.5094	L1M4c	LINE	L1	-	-	-	-	-	LOC101111764	-	-	NO
chr1:231438186	1	231438186	+	1.37012e-09	2.95034e-07	-23.4453	LTR40b	LTR	ERVL	-	-	-	-	-	LOC101111764	-	-	NO
chr1:231730354	1	231730354	+	1.53718e-05	0.000868998	-31.4242	BovB_Oa	LINE	RTE-BovB	-	-	-	-	-	-	-	-	YES
chr1:231980563	1	231980563	+	4.42223e-08	6.03345e-06	-23.707	BovB	LINE	RTE-BovB	-	-	-	-	-	LOC114109439	-	-	NO
chr1:232000896	1	232000896	+	1.33231e-07	1.56682e-05	-22.7564	L1M5	LINE	L1	-	-	-	-	-	LOC114109439	-	-	NO
chr1:232170316	1	232170316	-	5.82203e-05	0.00263666	32.4107	L2a	LINE	L2	-	-	-	-	-	-	-	-	YES
chr1:232504371	1	232504371	-	0.000212319	0.00751838	-20.9824	-	-	-	-	-	-	-	-	-	-	-	YES
chr1:233583671	1	233583671	+	0.000109346	0.00441636	-21.8145	BovB	LINE	RTE-BovB	-	-	-	-	-	SPATA16	-	-	NO
chr1:234070071	1	234070071	+	1.12636e-05	0.000669466	26.6097	Bov-tA3	SINE	tRNA-Core-RTE	-	-	-	-	-	-	-	-	YES
chr1:234070277	1	234070277	+	1.47307e-06	0.000120335	23.0594	L1M4c	LINE	L1	-	-	-	-	-	-	-	-	YES
chr1:234222855	1	234222855	-	0.000159453	0.00597499	20.4033	BovB_Oa	LINE	RTE-BovB	-	-	-	-	-	-	-	-	YES
chr1:235065073	1	235065073	-	0.000183795	0.00669121	-21.6854	-	-	-	-	-	-	-	-	PLD1	-	-	NO
chr1:235712384	1	235712384	+	1.29466e-06	0.000108157	25.9858	L1MD	LINE	L1	-	-	-	-	-	-	-	-	YES
chr1:236972940	1	236972940	+	3.61253e-08	5.09046e-06	22.931	L1M4a2	LINE	L1	-	-	-	-	-	MECOM	-	-	NO
chr1:236975558	1	236975558	+	8.31027e-05	0.0035324	27.6876	L1M4a2	LINE	L1	-	-	-	-	-	MECOM	-	-	NO
chr1:237080597	1	237080597	+	6.06625e-13	3.03339e-10	23.9505	-	-	-	-	-	-	-	-	MECOM	-	-	NO
chr1:237244617	1	237244617	-	0.00016192	0.00604434	20.9622	-	-	-	-	-	-	-	-	MECOM	-	-	NO
chr1:237244700	1	237244700	-	3.33882e-05	0.00166213	-20.468	(CTTT)n	Simple_repeat	Simple_repeat	-	-	-	-	-	MECOM	-	-	NO
chr1:237515161	1	237515161	+	1.82751e-05	0.00100346	-25.1376	L1M5	LINE	L1	-	-	-	-	-	-	-	-	YES
chr1:237571092	1	237571092	+	5.31358e-05	0.00244777	-25.5216	L2a	LINE	L2	-	-	-	-	-	-	-	-	YES
chr1:237829429	1	237829429	+	2.72885e-05	0.00140464	22.0588	BovB	LINE	RTE-BovB	-	-	-	-	-	LOC101114669	-	-	NO
chr1:238765599	1	238765599	+	3.80841e-08	5.32718e-06	-22.3699	BovB_Oa	LINE	RTE-BovB	-	-	-	-	-	-	-	-	YES
chr1:238765864	1	238765864	+	3.9686e-05	0.00192131	-21.4248	BovB_Oa	LINE	RTE-BovB	-	-	-	-	-	-	-	-	YES
chr1:238917415	1	238917415	+	5.31606e-05	0.00244819	26.896	-	-	-	-	-	-	-	-	PDCD10	-	-	NO
chr1:238945776	1	238945776	-	4.07132e-17	5.12638e-14	-42.5818	L1MC4	LINE	L1	-	-	-	-	-	-	-	-	YES
chr1:239188657	1	239188657	+	1.50946e-05	0.000856729	-20.5093	L1_BT	LINE	L1	-	-	-	-	-	-	-	-	YES
chr1:239280881	1	239280881	-	9.1564e-05	0.00382279	-21.6181	L1ME1	LINE	L1	-	-	-	-	-	ZBBX	-	-	NO
chr1:239456632	1	239456632	-	1.54966e-08	2.43661e-06	38.0455	L1_Art	LINE	L1	-	-	-	-	-	-	-	-	YES
chr1:240124927	1	240124927	-	3.40647e-10	8.65493e-08	-22.0612	L1M4	LINE	L1	-	-	-	-	-	-	-	-	YES
chr1:240728151	1	240728151	-	6.53775e-05	0.00290569	24.7735	L2a	LINE	L2	-	-	-	-	-	BCHE	-	-	NO
chr1:240966732	1	240966732	-	0.000132739	0.00516023	-24.5024	-	-	-	-	-	-	-	-	-	-	-	YES
chr1:241400723	1	241400723	+	4.34078e-11	1.40015e-08	-24.6928	-	-	-	-	-	-	-	-	-	-	-	YES
chr1:241415257	1	241415257	-	4.6943e-05	0.00221222	-21.1563	BovB_Oa	LINE	RTE-BovB	-	-	-	-	-	-	-	-	YES
chr1:243597958	1	243597958	-	4.90629e-05	0.00229625	-24.66	L1MC3	LINE	L1	-	-	-	-	-	-	-	-	YES
chr1:243651200	1	243651200	-	1.93739e-05	0.00105371	-29.3308	L1_BT	LINE	L1	-	-	-	-	-	-	-	-	YES
chr1:244119408	1	244119408	+	1.09723e-06	9.41979e-05	30.0677	L1MC	LINE	L1	-	-	-	-	-	-	-	-	YES
chr1:244548885	1	244548885	-	3.58733e-05	0.00176455	-24.6	BovB_Oa	LINE	RTE-BovB	-	-	-	-	-	-	-	-	YES
chr1:244754885	1	244754885	+	4.43801e-05	0.00210951	27.8034	BovB_Oa	LINE	RTE-BovB	-	-	-	-	-	-	-	-	YES
chr1:245024323	1	245024323	+	2.75121e-05	0.00141522	-22.8643	-	-	-	-	-	-	-	-	-	-	-	YES
chr1:245036885	1	245036885	+	0.000274425	0.00922281	-26.9235	BOV-A2	SINE	Core-RTE	-	-	-	-	-	-	-	-	YES
chr1:245036894	1	245036894	+	0.000295798	0.00976423	-26.6854	BOV-A2	SINE	Core-RTE	-	-	-	-	-	-	-	-	YES
chr1:245405880	1	245405880	-	3.21694e-05	0.00161092	-23.0363	Bov-tA3	SINE	tRNA-Core-RTE	-	-	-	-	-	-	-	-	YES
chr1:245542985	1	245542985	+	1.03319e-12	4.85188e-10	-22.4342	L1_Art	LINE	L1	-	-	-	-	-	-	-	-	YES
chr1:245706337	1	245706337	+	1.04205e-13	6.10677e-11	-23.4375	L1_BT	LINE	L1	-	-	-	-	-	-	-	-	YES
chr1:245758178	1	245758178	+	0.000124499	0.00490312	-24.5682	BovB	LINE	RTE-BovB	-	-	-	-	-	-	-	-	YES
chr1:245783710	1	245783710	+	3.85714e-05	0.00187665	-20.2647	BovB_Oa	LINE	RTE-BovB	-	-	-	-	-	-	-	-	YES
chr1:246490484	1	246490484	-	3.09838e-06	0.000224867	-22.9422	L1MA9	LINE	L1	-	-	-	-	-	-	-	-	YES
chr1:246490937	1	246490937	-	6.38413e-11	1.9566e-08	-31.0111	L1MA9	LINE	L1	-	-	-	-	-	-	-	-	YES
chr1:246656776	1	246656776	+	0.000149461	0.00566779	-26.0037	BovB	LINE	RTE-BovB	-	-	-	-	-	-	-	-	YES
chr1:247497110	1	247497110	-	8.96097e-14	5.31098e-11	27.5862	L1MEd	LINE	L1	-	-	-	-	-	-	-	-	YES
chr1:247858695	1	247858695	+	0.000219595	0.00772281	-24.67	-	-	-	-	-	-	-	-	IFT80	-	-	NO
chr1:247942899	1	247942899	+	8.07483e-05	0.00345669	-31.2782	L1_BT	LINE	L1	-	-	-	-	-	-	-	-	YES
chr1:248584467	1	248584467	+	0.000292136	0.0096728	-26.7944	L1MEd	LINE	L1	-	-	-	-	-	-	-	-	YES
chr1:249314470	1	249314470	+	0.000137607	0.00530964	-21.2209	L1MEf	LINE	L1	-	-	-	-	-	-	-	-	YES
chr1:249314808	1	249314808	+	2.89161e-19	5.96446e-16	-20.5575	L1MEf	LINE	L1	-	-	-	-	-	-	-	-	YES
chr1:249741703	1	249741703	+	5.41996e-06	0.000362634	-26.9168	L1MA9	LINE	L1	-	-	-	-	-	-	-	-	YES
chr1:249968824	1	249968824	-	0.000102884	0.00420013	-25.2454	-	-	-	-	-	-	-	-	-	-	-	YES
chr1:250018355	1	250018355	+	1.13444e-05	0.000673503	-21.5146	L1MEf	LINE	L1	-	-	-	-	-	-	-	-	YES
chr1:250305156	1	250305156	-	2.07763e-29	2.41256e-25	-22.1333	L1ME3A	LINE	L1	-	-	-	-	-	-	-	-	YES
chr1:250321431	1	250321431	-	3.35145e-19	6.82317e-16	-20.332	L1_BT	LINE	L1	-	-	-	-	-	-	-	-	YES
chr1:250323520	1	250323520	-	9.46279e-22	3.02739e-18	-36.1409	L1_BT	LINE	L1	-	-	-	-	-	-	-	-	YES
chr1:253464367	1	253464367	+	2.54188e-06	0.000191432	-31.1816	L1MEf	LINE	L1	-	-	-	-	-	-	-	-	YES
chr1:254698651	1	254698651	-	2.48232e-06	0.000187672	26.2998	-	-	-	-	-	-	-	-	-	-	-	YES
chr1:255982753	1	255982753	-	4.15248e-05	0.00199711	21.5438	-	-	-	-	-	-	-	-	-	-	-	YES
chr1:261961788	1	261961788	+	3.90306e-07	3.94238e-05	32.2034	L1MA9	LINE	L1	-	-	-	-	-	-	-	-	YES
chr1:263821893	1	263821893	+	1.82146e-05	0.00100083	20.0624	-	-	-	-	-	-	-	-	-	-	-	YES
chr1:263822579	1	263822579	+	3.19727e-08	4.61593e-06	24.9983	L1M6	LINE	L1	-	-	-	-	-	-	-	-	YES
chr1:265073431	1	265073431	-	2.62523e-05	0.00135799	-24.1374	L1M5	LINE	L1	-	-	-	-	-	-	-	-	YES
chr1:265771265	1	265771265	-	3.39958e-06	0.000243736	-24.3443	-	-	-	-	-	-	-	-	-	-	-	YES
chr1:266157696	1	266157696	+	4.13378e-05	0.00199025	-28.8749	L1M4c	LINE	L1	-	-	-	-	-	-	-	-	YES
chr1:266408977	1	266408977	-	1.15016e-05	0.000681806	-23.2341	BovB	LINE	RTE-BovB	-	-	-	-	-	-	-	-	YES
chr1:266790914	1	266790914	+	6.19358e-05	0.00277765	-28.8267	L1_Art	LINE	L1	-	-	-	-	-	-	-	-	YES
chr1:266937542	1	266937542	+	8.65784e-08	1.08146e-05	-21.1676	-	-	-	-	-	-	-	-	-	-	-	YES
chr1:267514351	1	267514351	-	1.06604e-08	1.75266e-06	-36.8581	L1MEc	LINE	L1	-	-	-	-	-	-	-	-	YES
chr1:268270087	1	268270087	+	7.98096e-06	0.000501553	-25.0525	-	-	-	-	-	-	-	-	SLC9A9	-	-	NO
chr1:271337751	1	271337751	-	3.16392e-06	0.000228988	-20.3616	BovB	LINE	RTE-BovB	-	-	-	-	-	CLSTN2	-	-	NO
chr1:271441127	1	271441127	+	2.28457e-05	0.0012089	-21.4645	L1MD1	LINE	L1	-	-	-	-	-	CLSTN2	-	-	NO
chr1:272182349	1	272182349	+	2.87161e-05	0.00146419	-26.6234	BovB	LINE	RTE-BovB	-	-	-	-	-	-	-	-	YES
chr1:272265248	1	272265248	-	5.89222e-05	0.00266307	-29.4101	L1MEd	LINE	L1	-	-	-	-	-	RBP2	-	RBP2	NO
chr1:272429399	1	272429399	-	6.49954e-06	0.000422864	21.1667	L1MCa	LINE	L1	-	-	-	-	-	-	-	-	YES
chr1:273248517	1	273248517	-	3.38635e-05	0.00168179	-23.5542	L1M5	LINE	L1	-	-	-	-	-	CEP70	-	-	NO
chr1:273411557	1	273411557	+	3.23453e-05	0.00161714	-22.3228	-	-	-	-	-	-	-	-	MRAS	-	-	NO
chr1:273481202	1	273481202	-	3.03112e-07	3.18585e-05	-31.1818	L1M4b	LINE	L1	-	-	-	-	-	-	-	-	YES
chr1:273917986	1	273917986	+	3.07547e-05	0.00155048	-26.7545	L1MA9	LINE	L1	-	-	-	-	-	-	-	-	YES
chr1:274118946	1	274118946	+	9.84806e-05	0.00404776	-21.1379	L1MD	LINE	L1	-	-	-	-	-	-	-	-	YES
chr1:274830651	1	274830651	-	6.12595e-15	4.65048e-12	-37.5172	HAL1	LINE	L1	-	-	-	-	-	-	-	-	YES
chr1:275285274	1	275285274	-	2.54123e-19	5.27645e-16	34.2672	-	-	-	-	-	-	-	-	STAG1	-	-	NO
chr1:275298721	1	275298721	+	1.95601e-06	0.000153086	-20.9005	L1_BT	LINE	L1	-	-	-	-	-	STAG1	-	-	NO
chr1:275458156	1	275458156	-	3.45082e-24	1.76167e-20	39.1026	L1MEf	LINE	L1	-	-	-	-	-	STAG1	-	-	NO
chr1:275496159	1	275496159	+	0.000225332	0.0078892	-21.615	-	-	-	-	-	-	-	-	STAG1	-	-	NO
chr1:275532306	1	275532306	-	5.10826e-10	1.23291e-07	-37.0308	-	-	-	-	-	-	-	-	STAG1	-	-	NO
chr1:275535485	1	275535485	-	9.41449e-09	1.57424e-06	38.6351	L1MC4	LINE	L1	-	-	-	-	-	STAG1	-	-	NO
chr1:275611191	1	275611191	-	4.43377e-09	8.19638e-07	-28.5795	-	-	-	-	-	-	-	-	PCCB	-	-	NO
chr1:275849679	1	275849679	-	5.91776e-06	0.000390359	21.318	BovB_Oa	LINE	RTE-BovB	-	-	-	-	-	PPP2R3A	-	-	NO
chr1:275881428	1	275881428	+	9.70686e-05	0.00400548	26.1788	BovB	LINE	RTE-BovB	-	-	-	-	-	PPP2R3A	-	-	NO
chr1:276186584	1	276186584	+	8.6398e-05	0.00364381	-23.2609	L1MEj	LINE	L1	-	-	-	-	-	-	-	-	YES
chr1:276746238	1	276746238	-	0.000134338	0.005207	21.5436	HAL1ME	LINE	L1	-	-	-	-	-	-	-	-	YES
chr1:277293599	1	277293599	-	1.90839e-21	5.92409e-18	-37.7539	L1MC4	LINE	L1	-	-	-	-	-	-	-	-	YES
chr1:277321154	1	277321154	+	6.77477e-07	6.3085e-05	-32.2081	L1_BT	LINE	L1	-	-	-	-	-	-	-	-	YES
chr1:277461568	1	277461568	+	4.5149e-07	4.47957e-05	-22.7848	-	-	-	-	-	-	-	-	CEP63	-	-	NO
chr1:277633994	1	277633994	+	3.7954e-13	1.97786e-10	-37.0427	L1MEf	LINE	L1	-	-	-	-	-	-	-	-	YES
chr1:278179822	1	278179822	+	3.29985e-05	0.00164587	-31.7592	BovB_Oa	LINE	RTE-BovB	-	-	-	-	-	-	-	-	YES
chr1:278298156	1	278298156	+	0.000121788	0.00481813	-24.2424	-	-	-	-	-	-	-	-	SRPRB	-	-	NO
chr1:278323782	1	278323782	+	7.96415e-08	1.00326e-05	29.3996	L1M3	LINE	L1	-	-	-	-	-	TF	-	-	NO
chr1:279016557	1	279016557	-	0.000164804	0.00613373	30.7822	-	-	-	-	-	-	-	-	TMEM108	-	-	NO
chr1:279148381	1	279148381	-	1.21161e-05	0.000710841	-24.3744	L1_BT	LINE	L1	-	-	-	-	-	TMEM108	-	-	NO
chr1:279358941	1	279358941	+	0.000179091	0.00655192	-24.7378	-	-	-	-	-	-	-	-	-	-	-	YES
chr1:279477011	1	279477011	+	5.48093e-09	9.86764e-07	23.2555	L1MDa	LINE	L1	-	-	-	-	-	-	-	-	YES
chr1:279591761	1	279591761	+	5.93562e-07	5.63932e-05	23.8173	L1M4c	LINE	L1	-	-	-	-	-	-	-	-	YES
chr1:279612250	1	279612250	-	8.10246e-16	7.7214e-13	21.1463	-	-	-	-	-	-	-	-	-	-	-	YES
chr1:280151715	1	280151715	-	1.18708e-05	0.000699505	20.9053	L1_BT	LINE	L1	-	-	-	-	-	-	-	-	YES
chr1:280160788	1	280160788	+	7.11131e-06	0.000455297	27.4151	BovB_Oa	LINE	RTE-BovB	-	-	-	-	-	-	-	-	YES
chr1:280626718	1	280626718	-	1.69723e-10	4.67598e-08	-25.114	(TTTTTTC)n	Simple_repeat	Simple_repeat	-	-	-	-	-	-	-	-	YES
chr1:280876038	1	280876038	+	1.09882e-08	1.79994e-06	-29.9896	-	-	-	-	-	-	-	-	CPNE4	-	-	NO
chr1:281111623	1	281111623	-	6.46968e-05	0.00288169	21.1016	L1_BT	LINE	L1	-	-	-	-	-	CPNE4	-	-	NO
chr1:281111899	1	281111899	-	3.47949e-05	0.00172137	-29.8942	L1_BT	LINE	L1	-	-	-	-	-	CPNE4	-	-	NO
chr1:281560066	1	281560066	+	4.91488e-08	6.62203e-06	37.7551	BovB	LINE	RTE-BovB	-	-	-	-	-	-	-	-	YES
chr1:282030013	1	282030013	+	0.000279826	0.00936723	24.6105	L1M4	LINE	L1	-	-	-	-	-	ATP2C1	-	-	NO
chr1:282030154	1	282030154	+	3.83922e-12	1.5592e-09	39.2296	CHRL	SINE	tRNA	-	-	-	-	-	ATP2C1	-	-	NO
chr1:282030490	1	282030490	+	7.98575e-08	1.00552e-05	28.5434	L1M4	LINE	L1	-	-	-	-	-	ATP2C1	-	-	NO
chr1:282281508	1	282281508	+	3.85202e-08	5.36761e-06	-33.0415	-	-	-	-	-	-	-	-	-	-	-	YES
chr1:282282174	1	282282174	+	1.92362e-05	0.00104797	-27.2157	-	-	-	-	-	-	-	-	-	-	-	YES
chr1:283638360	1	283638360	+	7.43091e-05	0.00323133	25.2924	L1MEc	LINE	L1	-	-	-	-	-	LOC101119439	-	-	NO
chr1:283638566	1	283638566	+	5.76166e-26	4.20101e-22	-47.7208	L1MEc	LINE	L1	-	-	-	-	-	LOC101119439	-	-	NO
chr1:283802085	1	283802085	-	2.418e-08	3.62211e-06	28.5923	L1MCa	LINE	L1	-	-	-	-	-	LOC101119439	-	-	NO
chr1:283897363	1	283897363	+	5.35227e-13	2.71974e-10	37.143	L1_BT	LINE	L1	-	-	-	-	-	LOC101119439	-	-	NO
chr1:283897567	1	283897567	+	1.74878e-05	0.000968028	-24.5573	-	-	-	-	-	-	-	-	LOC101119439	-	-	NO
chr1:284406597	1	284406597	+	1.92535e-10	5.21735e-08	-22.5	L1_BT	LINE	L1	-	-	-	-	-	-	-	-	YES
chr1:285790055	1	285790055	-	0.000197824	0.00709974	-26.0582	BovB	LINE	RTE-BovB	-	-	-	-	-	-	-	-	YES
chr1:288860796	1	288860796	-	6.86427e-08	8.82383e-06	27.5583	L1MC4	LINE	L1	-	-	-	-	-	PCBP3	-	-	NO
chr1:289011737	1	289011737	-	2.21017e-07	2.43139e-05	30.1823	-	-	-	-	-	-	-	-	-	-	-	YES
chr1:289012418	1	289012418	-	4.57563e-12	1.83686e-09	36.7725	L1_BT	LINE	L1	-	-	-	-	-	-	-	-	YES
chr1:289110779	1	289110779	+	2.11214e-13	1.1693e-10	35.9908	L1MD2	LINE	L1	-	-	-	-	-	-	-	-	YES
chr1:289139782	1	289139782	+	5.95345e-10	1.41193e-07	-20.9771	L1MEc	LINE	L1	-	-	-	-	-	-	-	-	YES
chr1:289175669	1	289175669	-	6.41229e-08	8.3282e-06	-23.9291	L1M4	LINE	L1	-	-	-	-	-	COL6A2	-	COL6A2	NO
chr1:289556559	1	289556559	-	2.37788e-17	3.2274e-14	-45.5048	L1_BT	LINE	L1	-	-	-	-	-	DIP2A	-	-	NO
chr1:289559725	1	289559725	+	0.000118834	0.00472214	-20.5775	L1_BT	LINE	L1	-	-	-	-	-	DIP2A	-	-	NO
chr1:289627123	1	289627123	-	5.1613e-10	1.24117e-07	20.4205	-	-	-	-	-	-	-	-	-	-	-	YES
chr1:289712882	1	289712882	+	1.15752e-06	9.84577e-05	23.3631	L1M4	LINE	L1	-	-	-	-	-	-	-	-	YES
chr1:289799208	1	289799208	+	1.92316e-09	3.98522e-07	34.1625	BovB	LINE	RTE-BovB	-	-	-	-	-	-	-	-	YES
chr1:290938489	1	290938489	-	9.58566e-06	0.000584133	25.334	BovB	LINE	RTE-BovB	-	-	-	-	-	-	-	-	YES
chr1:290946931	1	290946931	-	9.65989e-20	2.13284e-16	-33.4371	(TTTC)n	Simple_repeat	Simple_repeat	-	-	-	-	-	-	-	-	YES
chr1:290962902	1	290962902	+	6.35891e-06	0.000415179	-25.6236	-	-	-	-	-	-	-	-	-	-	-	YES
chr1:293968717	1	293968717	-	0.000175204	0.00643523	-24.8263	L1MB8	LINE	L1	-	-	-	-	-	-	-	-	YES
chr1:296684133	1	296684133	+	6.0904e-07	5.76471e-05	-21.1538	BovB	LINE	RTE-BovB	-	-	-	-	-	-	-	-	YES
chr1:300500321	1	300500321	-	2.02022e-08	3.07921e-06	-29.1481	L1M4b	LINE	L1	-	-	-	-	-	KCNH8	-	-	NO
chr2:409362	2	409362	-	1.25958e-05	0.00073486	30.1102	L1_BT	LINE	L1	-	-	-	-	-	-	-	-	YES
chr2:4670012	2	4670012	+	6.74687e-07	6.29187e-05	-25.754	BovB_Oa	LINE	RTE-BovB	-	-	-	-	-	-	-	-	YES
chr2:4719984	2	4719984	-	0.000231487	0.00806506	-29.6864	L1MEf	LINE	L1	-	-	-	-	-	-	-	-	YES
chr2:5418020	2	5418020	-	1.29429e-05	0.000752868	-20.3641	-	-	-	-	-	-	-	-	-	-	-	YES
chr2:5733767	2	5733767	+	9.41313e-07	8.27846e-05	-22.1248	-	-	-	-	-	-	-	-	-	-	-	YES
chr2:5779482	2	5779482	-	5.59523e-06	0.000372374	24.7732	HAL1	LINE	L1	-	-	-	-	-	-	-	-	YES
chr2:5780074	2	5780074	-	3.49203e-06	0.000249452	29.5428	-	-	-	-	-	-	-	-	-	-	-	YES
chr2:6210657	2	6210657	-	3.80451e-14	2.4393e-11	20.7921	L1MEf	LINE	L1	-	-	-	-	-	-	-	-	YES
chr2:6210888	2	6210888	-	9.22466e-12	3.46369e-09	-25.2737	L1MEf	LINE	L1	-	-	-	-	-	-	-	-	YES
chr2:6771871	2	6771871	-	2.43667e-14	1.60834e-11	-32.5601	L1ME1	LINE	L1	-	-	-	-	-	ASTN2	-	-	NO
chr2:6792924	2	6792924	-	2.27608e-07	2.48682e-05	-26.5156	(TCT)n	Simple_repeat	Simple_repeat	-	-	-	-	-	ASTN2	-	-	NO
chr2:7201641	2	7201641	-	2.80182e-05	0.00143537	22.1667	L1_BT	LINE	L1	-	-	-	-	-	ASTN2	-	-	NO
chr2:7271326	2	7271326	-	0.000136828	0.00528709	21.1024	L1MC2	LINE	L1	-	-	-	-	-	ASTN2	-	-	NO
chr2:8029224	2	8029224	+	1.00751e-07	1.23488e-05	-28.9993	-	-	-	-	-	-	-	-	-	-	-	YES
chr2:9475741	2	9475741	+	4.13027e-13	2.13688e-10	25.5013	L1MEg	LINE	L1	-	-	-	-	-	-	-	-	YES
chr2:9475785	2	9475785	+	8.33873e-08	1.0466e-05	-21.8889	L1MEg	LINE	L1	-	-	-	-	-	-	-	-	YES
chr2:10321453	2	10321453	-	1.60676e-10	4.47788e-08	37.5838	L1MEd	LINE	L1	-	-	-	-	-	-	-	-	YES
chr2:10742995	2	10742995	-	1.01599e-06	8.82139e-05	-30.6194	L1_BT	LINE	L1	-	-	-	-	-	-	-	-	YES
chr2:11860386	2	11860386	-	1.68023e-07	1.91423e-05	23.1972	-	-	-	-	-	-	-	-	-	-	-	YES
chr2:11940081	2	11940081	-	2.79839e-05	0.00143384	34.2664	-	-	-	-	-	-	-	-	-	-	-	YES
chr2:11947118	2	11947118	+	1.56361e-07	1.80269e-05	-35.7813	-	-	-	-	-	-	-	-	-	-	-	YES
chr2:11984985	2	11984985	+	7.98471e-05	0.00342653	-26.1823	-	-	-	-	-	-	-	-	UGCG	-	-	NO
chr2:12052661	2	12052661	-	4.14472e-11	1.34801e-08	-35.0472	Bov-tA3	SINE	tRNA-Core-RTE	-	-	-	-	-	-	-	-	YES
chr2:12172237	2	12172237	-	5.62623e-05	0.00256455	-20.8177	BovB	LINE	RTE-BovB	-	-	-	-	-	SHOC1	-	-	NO
chr2:12253266	2	12253266	+	3.45094e-07	3.5626e-05	-22.6667	BovB_Oa	LINE	RTE-BovB	-	-	-	-	-	-	-	-	YES
chr2:12279175	2	12279175	-	2.20679e-06	0.000169788	-21.1625	L1ME3G	LINE	L1	-	-	-	-	-	PTGR1	-	-	NO
chr2:12331994	2	12331994	-	0.000141195	0.00542305	-22.6829	BovB_Oa	LINE	RTE-BovB	-	-	-	-	-	-	-	ZNF483	NO
chr2:12635455	2	12635455	-	7.57038e-07	6.90403e-05	-20.1976	L1_BT	LINE	L1	-	-	-	-	-	-	-	-	YES
chr2:12810761	2	12810761	-	2.45019e-10	6.47179e-08	39.0473	-	-	-	-	-	-	-	-	LPAR1	-	-	NO
chr2:12811216	2	12811216	-	2.50852e-08	3.7434e-06	29.7676	L1M6	LINE	L1	-	-	-	-	-	LPAR1	-	-	NO
chr2:12811265	2	12811265	-	2.93181e-06	0.00021522	24.062	L1M6	LINE	L1	-	-	-	-	-	LPAR1	-	-	NO
chr2:12854986	2	12854986	-	1.02916e-06	8.92338e-05	-27.4534	L1MDa	LINE	L1	-	-	-	-	-	LPAR1	-	-	NO
chr2:12897848	2	12897848	-	3.84096e-13	1.99695e-10	-20.6061	-	-	-	-	-	-	-	-	-	-	-	YES
chr2:13154298	2	13154298	+	3.65089e-08	5.13297e-06	-37.8034	L1MEi	LINE	L1	-	-	-	-	-	LOC101112879	-	-	NO
chr2:13154581	2	13154581	+	2.24068e-09	4.55882e-07	-35.0241	-	-	-	-	-	-	-	-	LOC101112879	-	-	NO
chr2:13223180	2	13223180	-	4.55543e-16	4.57772e-13	-45.8868	L1MEf	LINE	L1	-	-	-	-	-	-	-	-	YES
chr2:13312188	2	13312188	-	2.83001e-17	3.79673e-14	-34.4201	-	-	-	-	-	-	-	-	SVEP1	-	-	NO
chr2:13320811	2	13320811	+	1.25686e-05	0.000733542	-27.1307	L2	LINE	L2	-	-	-	-	-	SVEP1	-	-	NO
chr2:14097084	2	14097084	+	5.47484e-12	2.15257e-09	28.3978	L1MEc	LINE	L1	-	-	-	-	-	AKAP2	-	-	NO
chr2:14097755	2	14097755	+	1.07735e-11	4.00211e-09	33.0447	Bov-tA3	SINE	tRNA-Core-RTE	-	-	-	-	-	AKAP2	-	-	NO
chr2:14210864	2	14210864	+	0.000109414	0.00441766	-23.8785	-	-	-	-	-	-	-	-	-	-	-	YES
chr2:14667964	2	14667964	-	5.50945e-16	5.41493e-13	28.1556	-	-	-	-	-	-	-	-	TMEM245	-	-	NO
chr2:15242512	2	15242512	-	8.48911e-08	1.06293e-05	-25.9965	L1MA9	LINE	L1	-	-	-	-	-	-	-	-	YES
chr2:15305212	2	15305212	-	5.96733e-12	2.32701e-09	40.8372	BovB_Oa	LINE	RTE-BovB	-	-	-	-	-	-	-	-	YES
chr2:15515377	2	15515377	-	9.72089e-18	1.43087e-14	52.931	LTR78	LTR	ERV1	-	-	-	-	-	-	-	-	YES
chr2:16221537	2	16221537	-	4.27944e-08	5.85648e-06	-32.1705	Bov-tA3	SINE	tRNA-Core-RTE	-	-	-	-	-	-	-	-	YES
chr2:16222198	2	16222198	-	6.50615e-07	6.11101e-05	-36.3975	L1MA10	LINE	L1	-	-	-	-	-	-	-	-	YES
chr2:16350471	2	16350471	+	3.46311e-15	2.82021e-12	-32.2581	BovB	LINE	RTE-BovB	-	-	-	-	-	RAD23B	-	-	NO
chr2:16724331	2	16724331	+	2.92799e-06	0.000214989	20.5016	-	-	-	-	-	-	-	-	ZNF462	-	-	NO
chr2:16848447	2	16848447	-	2.20424e-05	0.00117332	26.108	L1_BT	LINE	L1	-	-	-	-	-	-	-	-	YES
chr2:16932973	2	16932973	+	2.36097e-08	3.55366e-06	32.6211	BovB_Oa	LINE	RTE-BovB	-	-	-	-	-	-	-	-	YES
chr2:17020817	2	17020817	-	6.40865e-05	0.00285856	-27.4017	L2c	LINE	L2	-	-	-	-	-	-	-	-	YES
chr2:17103449	2	17103449	-	2.58929e-12	1.09556e-09	-31.957	L1_Art	LINE	L1	-	-	-	-	-	-	-	-	YES
chr2:17108220	2	17108220	-	5.24199e-05	0.00242262	-25.911	-	-	-	-	-	-	-	-	-	-	-	YES
chr2:17164311	2	17164311	+	1.53346e-17	2.15597e-14	54.0398	-	-	-	-	-	-	-	-	-	-	-	YES
chr2:17256769	2	17256769	-	1.5996e-05	0.000898295	-35.0403	-	-	-	-	-	-	-	-	-	-	-	YES
chr2:17256975	2	17256975	-	4.15925e-08	5.72699e-06	21.3229	-	-	-	-	-	-	-	-	-	-	-	YES
chr2:17260630	2	17260630	-	2.20638e-08	3.33217e-06	27.3733	BovB_Oa	LINE	RTE-BovB	-	-	-	-	-	-	-	-	YES
chr2:17293732	2	17293732	+	8.99967e-13	4.29473e-10	-42.8571	-	-	-	-	-	-	-	-	-	-	-	YES
chr2:17296812	2	17296812	+	6.02785e-06	0.00039637	21.8596	BovB	LINE	RTE-BovB	-	-	-	-	-	-	-	-	YES
chr2:17385751	2	17385751	-	7.03728e-05	0.00308455	-23.316	-	-	-	-	-	-	-	-	-	-	-	YES
chr2:17405269	2	17405269	+	5.59828e-11	1.74474e-08	20.4918	-	-	-	-	-	-	-	-	-	-	-	YES
chr2:17427194	2	17427194	+	5.73105e-11	1.78435e-08	27.4436	L1M7	LINE	L1	-	-	-	-	-	-	-	-	YES
chr2:17446852	2	17446852	-	2.08843e-05	0.00112081	-21.1725	-	-	-	-	-	-	-	-	-	-	-	YES
chr2:18041162	2	18041162	-	5.46815e-08	7.23992e-06	-27.8861	-	-	-	-	-	-	-	-	-	-	-	YES
chr2:18098491	2	18098491	-	4.29127e-06	0.000297529	21.2158	L1M5	LINE	L1	-	-	-	-	-	-	-	-	YES
chr2:18455836	2	18455836	+	2.99842e-09	5.8307e-07	28.8924	L1MEh	LINE	L1	-	-	-	-	-	SLC44A1	-	-	NO
chr2:18536371	2	18536371	-	4.54152e-10	1.10748e-07	32.197	BovB	LINE	RTE-BovB	-	-	-	-	-	-	-	-	YES
chr2:18926549	2	18926549	-	8.7336e-07	7.77263e-05	25.8333	HAL1	LINE	L1	-	-	-	-	-	-	-	-	YES
chr2:18951284	2	18951284	-	8.21266e-07	7.38638e-05	20.4197	L1ME3G	LINE	L1	-	-	-	-	-	-	-	LOC101103379	NO
chr2:18990233	2	18990233	-	1.72937e-08	2.68684e-06	-22.7723	-	-	-	-	-	-	-	-	-	-	-	YES
chr2:19100756	2	19100756	-	1.15346e-06	9.81916e-05	-33.6606	BovB_Oa	LINE	RTE-BovB	-	-	-	-	-	-	-	-	YES
chr2:19131641	2	19131641	-	8.05744e-12	3.05839e-09	-29.63	L1M3a	LINE	L1	-	-	-	-	-	-	-	-	YES
chr2:19269576	2	19269576	+	6.48565e-07	6.09541e-05	-25.875	L1MEc	LINE	L1	-	-	-	-	-	-	-	LOC101105891	NO
chr2:19366012	2	19366012	+	5.60861e-08	7.39778e-06	-28.9008	L1MB3	LINE	L1	-	-	-	-	-	-	-	-	YES
chr2:19369882	2	19369882	+	1.17526e-05	0.000693015	-33.7121	L1_BT	LINE	L1	-	-	-	-	-	-	-	-	YES
chr2:19401904	2	19401904	-	1.49556e-06	0.000122013	-23.8034	-	-	-	-	-	-	-	-	-	-	-	YES
chr2:19444808	2	19444808	+	2.31533e-05	0.00122311	-20.9107	BovB_Oa	LINE	RTE-BovB	-	-	-	-	-	-	-	-	YES
chr2:19541494	2	19541494	+	2.72281e-09	5.39276e-07	22.2393	L1_BT	LINE	L1	-	-	-	-	-	-	-	-	YES
chr2:19589986	2	19589986	-	4.40346e-09	8.16442e-07	-33.8148	L1MEf	LINE	L1	-	-	-	-	-	-	-	-	YES
chr2:19644697	2	19644697	+	8.61626e-06	0.000535042	-25.6743	L1MA9	LINE	L1	-	-	-	-	-	SMC2	-	-	NO
chr2:19645029	2	19645029	+	1.67321e-08	2.61253e-06	-25.1482	L1MA9	LINE	L1	-	-	-	-	-	SMC2	-	-	NO
chr2:19726455	2	19726455	-	1.04294e-05	0.000627257	29.0507	L2	LINE	L2	-	-	-	-	-	-	-	-	YES
chr2:19726730	2	19726730	-	0.000116699	0.00465382	-28.0778	L1_BT	LINE	L1	-	-	-	-	-	-	-	-	YES
chr2:19741265	2	19741265	+	1.34336e-14	9.42239e-12	44.5625	BovB	LINE	RTE-BovB	-	-	-	-	-	-	-	-	YES
chr2:20068693	2	20068693	-	6.54897e-09	1.15159e-06	39.5198	L1M6	LINE	L1	-	-	-	-	-	-	-	-	YES
chr2:20079053	2	20079053	-	0.000195019	0.00701835	-21.4909	BovB	LINE	RTE-BovB	-	-	-	-	-	-	-	-	YES
chr2:20830128	2	20830128	+	4.03692e-15	3.19617e-12	-23.6192	-	-	-	-	-	-	-	-	-	-	-	YES
chr2:21025792	2	21025792	+	8.60874e-09	1.46291e-06	-27.5862	-	-	-	-	-	-	-	-	CYLC2	-	-	NO
chr2:21697611	2	21697611	+	4.72171e-05	0.00222313	-27.6427	L1_BT	LINE	L1	-	-	-	-	-	-	-	-	YES
chr2:21729978	2	21729978	-	1.4879e-08	2.3501e-06	-32.622	-	-	-	-	-	-	-	-	-	-	-	YES
chr2:21892964	2	21892964	-	8.31242e-07	7.45898e-05	-22.6892	-	-	-	-	-	-	-	-	-	-	-	YES
chr2:22199405	2	22199405	-	8.26894e-07	7.43487e-05	-24.4373	BovB	LINE	RTE-BovB	-	-	-	-	-	-	-	-	YES
chr2:22227159	2	22227159	+	1.06889e-14	7.68635e-12	-49.4279	-	-	-	-	-	-	-	-	-	-	-	YES
chr2:22974981	2	22974981	-	0.000205324	0.00731947	-25.6772	-	-	-	-	-	-	-	-	PLPPR1	-	-	NO
chr2:22975289	2	22975289	-	5.39812e-06	0.000361482	-28.4929	L2c	LINE	L2	-	-	-	-	-	PLPPR1	-	-	NO
chr2:23396186	2	23396186	+	3.68397e-07	3.76106e-05	20.2703	L1MB8	LINE	L1	-	-	-	-	-	PLPPR1	-	-	NO
chr2:23470456	2	23470456	-	9.14288e-08	1.13213e-05	24.026	-	-	-	-	-	-	-	-	-	-	-	YES
chr2:23636033	2	23636033	-	9.08136e-05	0.00379836	29.3828	L1MC	LINE	L1	-	-	-	-	-	-	-	-	YES
chr2:23636115	2	23636115	-	3.52633e-05	0.00174083	23.9022	-	-	-	-	-	-	-	-	-	-	-	YES
chr2:23636407	2	23636407	-	3.64769e-09	6.91027e-07	29.4143	-	-	-	-	-	-	-	-	-	-	-	YES
chr2:23677872	2	23677872	+	4.43427e-05	0.00210806	-22.1645	L1M4	LINE	L1	-	-	-	-	-	-	-	-	YES
chr2:23922389	2	23922389	+	5.98838e-13	3.01852e-10	33.6819	-	-	-	-	-	-	-	-	TMEFF1	-	-	NO
chr2:23928803	2	23928803	+	1.78973e-09	3.75336e-07	26.2009	-	-	-	-	-	-	-	-	TMEFF1	-	-	NO
chr2:23928882	2	23928882	+	9.37457e-17	1.09263e-13	33.0508	-	-	-	-	-	-	-	-	TMEFF1	-	-	NO
chr2:23947947	2	23947947	+	1.44089e-06	0.000118076	32.5975	L1ME3Cz	LINE	L1	-	-	-	-	-	TMEFF1	-	-	NO
chr2:24292378	2	24292378	+	1.55314e-09	3.3081e-07	43.2639	BovB	LINE	RTE-BovB	-	-	-	-	-	-	-	-	YES
chr2:24733383	2	24733383	+	8.42523e-15	6.17534e-12	39.6832	-	-	-	-	-	-	-	-	-	-	-	YES
chr2:24769502	2	24769502	+	1.89831e-09	3.93892e-07	-40.3154	-	-	-	-	-	-	-	-	-	-	-	YES
chr2:24771047	2	24771047	+	7.18679e-05	0.00313911	22.381	L1ME3Cz	LINE	L1	-	-	-	-	-	-	-	-	YES
chr2:24845862	2	24845862	+	1.54293e-07	1.78177e-05	28.0899	L1M5	LINE	L1	-	-	-	-	-	-	-	-	YES
chr2:24846698	2	24846698	+	2.22513e-05	0.00118244	25.1001	L1M5	LINE	L1	-	-	-	-	-	-	-	-	YES
chr2:24945554	2	24945554	-	2.07875e-10	5.5657e-08	29.4496	-	-	-	-	-	-	-	-	-	-	-	YES
chr2:24947211	2	24947211	-	1.24854e-11	4.55706e-09	27.1767	-	-	-	-	-	-	-	-	-	-	-	YES
chr2:24947235	2	24947235	-	1.88558e-07	2.11589e-05	22.8057	-	-	-	-	-	-	-	-	-	-	-	YES
chr2:25045693	2	25045693	+	1.53938e-06	0.00012481	31.5134	-	-	-	-	-	-	-	-	-	-	-	YES
chr2:25056613	2	25056613	+	0.00016083	0.0060151	20.653	L1PB4	LINE	L1	-	-	-	-	-	-	-	-	YES
chr2:25140322	2	25140322	+	3.70031e-17	4.69696e-14	50.3876	L1M2	LINE	L1	-	-	-	-	-	SHC3	-	-	NO
chr2:25140389	2	25140389	+	3.24068e-19	6.64079e-16	50.8186	L1M2	LINE	L1	-	-	-	-	-	SHC3	-	-	NO
chr2:25141051	2	25141051	+	9.38324e-11	2.77015e-08	42.6724	L1M2	LINE	L1	-	-	-	-	-	SHC3	-	-	NO
chr2:25142723	2	25142723	+	7.92348e-07	7.17009e-05	27.4197	L1M2	LINE	L1	-	-	-	-	-	SHC3	-	-	NO
chr2:25142769	2	25142769	+	2.84319e-05	0.00145324	27.156	L1M2	LINE	L1	-	-	-	-	-	SHC3	-	-	NO
chr2:25214961	2	25214961	+	1.40116e-10	3.95412e-08	-35.7719	L1M3	LINE	L1	-	-	-	-	-	SHC3	-	-	NO
chr2:25401778	2	25401778	+	7.23921e-07	6.6677e-05	-23.3952	-	-	-	-	-	-	-	-	-	-	-	YES
chr2:25917968	2	25917968	+	9.69902e-17	1.1221e-13	40.2413	HAL1	LINE	L1	-	-	-	-	-	-	-	-	YES
chr2:26204953	2	26204953	-	2.39758e-14	1.58923e-11	-42.113	L1MD2	LINE	L1	-	-	-	-	-	-	-	-	YES
chr2:26311766	2	26311766	-	3.1291e-10	8.01517e-08	38.7334	L1_Art	LINE	L1	-	-	-	-	-	-	-	-	YES
chr2:26435245	2	26435245	+	1.97486e-09	4.07886e-07	23.6417	L1M3de	LINE	L1	-	-	-	-	-	-	-	-	YES
chr2:26661688	2	26661688	+	0.000264986	0.00896613	31.5637	-	-	-	-	-	-	-	-	-	-	-	YES
chr2:26799921	2	26799921	+	2.72036e-15	2.25637e-12	-29.6982	BovB	LINE	RTE-BovB	-	-	-	-	-	-	-	-	YES
chr2:26810382	2	26810382	-	6.85475e-15	5.11702e-12	40.5971	BovB	LINE	RTE-BovB	-	-	-	-	-	-	-	-	YES
chr2:26825436	2	26825436	+	2.43701e-05	0.00127664	-23.2759	-	-	-	-	-	-	-	-	-	-	-	YES
chr2:26829762	2	26829762	+	8.79938e-05	0.00370116	-31.1037	BovB_Oa	LINE	RTE-BovB	-	-	-	-	-	-	-	-	YES
chr2:26834980	2	26834980	-	2.38492e-11	8.23498e-09	-27.7592	L1_BT	LINE	L1	-	-	-	-	-	-	-	-	YES
chr2:26894531	2	26894531	+	4.78194e-07	4.68814e-05	20.8924	-	-	-	-	-	-	-	-	-	-	-	YES
chr2:26979138	2	26979138	+	3.063e-06	0.000223001	26.2947	-	-	-	-	-	-	-	-	-	-	-	YES
chr2:26979545	2	26979545	+	7.01658e-05	0.0030772	-23.8453	-	-	-	-	-	-	-	-	-	-	-	YES
chr2:26980664	2	26980664	+	5.66324e-07	5.42161e-05	28.6855	L1ME3A	LINE	L1	-	-	-	-	-	-	-	-	YES
chr2:26983836	2	26983836	+	8.0768e-07	7.28718e-05	29.1111	L1ME3A	LINE	L1	-	-	-	-	-	-	-	-	YES
chr2:26988331	2	26988331	+	9.84183e-08	1.2096e-05	-38.8502	-	-	-	-	-	-	-	-	-	-	-	YES
chr2:27054007	2	27054007	-	6.64372e-09	1.16694e-06	28.3057	L1_BT	LINE	L1	-	-	-	-	-	-	-	-	YES
chr2:27112331	2	27112331	+	5.73702e-09	1.02842e-06	28.4178	L1MB8	LINE	L1	-	-	-	-	-	DIRAS2	-	-	NO
chr2:27305401	2	27305401	+	1.68073e-16	1.83608e-13	45.7008	L1MCa	LINE	L1	-	-	-	-	-	-	-	-	YES
chr2:27305599	2	27305599	+	1.97693e-08	3.01909e-06	-26.1887	L1MCa	LINE	L1	-	-	-	-	-	-	-	-	YES
chr2:27516057	2	27516057	+	2.24228e-13	1.23184e-10	34.5237	-	-	-	-	-	-	-	-	-	-	-	YES
chr2:27782007	2	27782007	-	2.86471e-05	0.00146162	27.7056	L1MEc	LINE	L1	-	-	-	-	-	AUH	-	-	NO
chr2:27783404	2	27783404	-	3.49345e-05	0.00172673	25.5984	HAL1ME	LINE	L1	-	-	-	-	-	AUH	-	-	NO
chr2:28103368	2	28103368	-	0.000148357	0.00563601	28.249	L1MC4	LINE	L1	-	-	-	-	-	-	-	-	YES
chr2:28110619	2	28110619	-	4.2353e-08	5.80622e-06	36.5468	L1M5	LINE	L1	-	-	-	-	-	-	-	-	YES
chr2:28131468	2	28131468	-	4.69776e-19	9.20547e-16	33.3333	L1_BT	LINE	L1	-	-	-	-	-	-	-	-	YES
chr2:28138167	2	28138167	-	1.36179e-06	0.000112773	36.4572	L1ME1	LINE	L1	-	-	-	-	-	-	-	-	YES
chr2:28139338	2	28139338	-	1.18668e-06	0.000100583	36.1644	L1_BT	LINE	L1	-	-	-	-	-	-	-	-	YES
chr2:28144239	2	28144239	+	4.29405e-20	9.75579e-17	-54.0139	L1M4	LINE	L1	-	-	-	-	-	-	-	-	YES
chr2:28187474	2	28187474	-	0.000128387	0.00502281	-22.2817	L1_BT	LINE	L1	-	-	-	-	-	-	-	-	YES
chr2:28206469	2	28206469	+	3.5693e-06	0.000253873	-21.1213	L1MEb	LINE	L1	-	-	-	-	-	-	-	-	YES
chr2:28627340	2	28627340	+	5.79511e-07	5.52929e-05	26.8333	-	-	-	-	-	-	-	-	SPTLC1	-	-	NO
chr2:28890660	2	28890660	-	0.000286048	0.00952158	-20.9121	L1_BT	LINE	L1	-	-	-	-	-	-	-	-	YES
chr2:28919908	2	28919908	+	1.10201e-06	9.45828e-05	-26.4442	BovB	LINE	RTE-BovB	-	-	-	-	-	ZNF169	-	-	NO
chr2:29013295	2	29013295	-	7.66488e-08	9.70184e-06	22.3479	L1MDa	LINE	L1	-	-	-	-	-	-	-	-	YES
chr2:29053538	2	29053538	-	1.38858e-06	0.000114741	-21.4587	BovB	LINE	RTE-BovB	-	-	-	-	-	PTPDC1	-	-	NO
chr2:29355951	2	29355951	-	3.55033e-12	1.45697e-09	-36.0825	-	-	-	-	-	-	-	-	-	-	-	YES
chr2:29501070	2	29501070	+	2.97973e-07	3.1392e-05	27.7879	L1MEi	LINE	L1	-	-	-	-	-	PHF2	-	-	NO
chr2:29774275	2	29774275	+	1.12949e-06	9.64132e-05	26.4839	L1M4	LINE	L1	-	-	-	-	-	WNK2	-	-	NO
chr2:29777929	2	29777929	+	6.96322e-05	0.00305895	32.9492	L1MB3	LINE	L1	-	-	-	-	-	WNK2	-	-	NO
chr2:29779018	2	29779018	+	5.29684e-09	9.59389e-07	36.629	L1MB3	LINE	L1	-	-	-	-	-	WNK2	-	-	NO
chr2:29789647	2	29789647	+	1.38093e-24	7.87199e-21	30.9091	L1M5	LINE	L1	-	-	-	-	-	WNK2	-	-	NO
chr2:29860888	2	29860888	-	2.67857e-06	0.000199573	23.578	L1MA9	LINE	L1	-	-	-	-	-	WNK2	-	-	NO
chr2:29861265	2	29861265	-	3.62266e-06	0.000257259	21.3532	L1MA9	LINE	L1	-	-	-	-	-	WNK2	-	-	NO
chr2:30057768	2	30057768	+	9.43029e-14	5.55761e-11	39.5286	BovB	LINE	RTE-BovB	-	-	-	-	-	SUSD3	-	-	NO
chr2:30119420	2	30119420	+	1.8367e-20	4.53429e-17	38.3117	L1M3c	LINE	L1	-	-	-	-	-	FGD3	-	-	NO
chr2:30124326	2	30124326	+	3.91616e-10	9.77566e-08	38.5642	L1MEc	LINE	L1	-	-	-	-	-	FGD3	-	FGD3	NO
chr2:30304741	2	30304741	+	1.49285e-15	1.30375e-12	-21.8966	L1_BT	LINE	L1	-	-	-	-	-	IPPK	-	-	NO
chr2:30392717	2	30392717	+	2.05604e-18	3.5034e-15	-26.3825	L1_Art	LINE	L1	-	-	-	-	-	CENPP	-	-	NO
chr2:30424004	2	30424004	+	2.48539e-08	3.71241e-06	-22.7536	L1MC5a	LINE	L1	-	-	-	-	-	ASPN	-	-	NO
chr2:30638446	2	30638446	+	2.9376e-07	3.10211e-05	20.8461	BovB_Oa	LINE	RTE-BovB	-	-	-	-	-	IARS	-	-	NO
chr2:30699987	2	30699987	-	7.46462e-05	0.00324284	25.3933	BovB	LINE	RTE-BovB	-	-	-	-	-	-	-	-	YES
chr2:30898299	2	30898299	+	5.02881e-12	1.99326e-09	21.9178	L1_BT	LINE	L1	-	-	-	-	-	-	-	-	YES
chr2:31017663	2	31017663	-	5.16219e-10	1.24117e-07	22.4822	L1M2	LINE	L1	-	-	-	-	-	ZNF782	-	-	NO
chr2:31023354	2	31023354	-	5.52284e-08	7.30615e-06	40.7696	L1M2	LINE	L1	-	-	-	-	-	ZNF782	-	-	NO
chr2:31037842	2	31037842	-	4.91309e-16	4.85926e-13	33.7471	L1MA9	LINE	L1	-	-	-	-	-	ZNF782	-	-	NO
chr2:31041688	2	31041688	+	1.13829e-07	1.37317e-05	24.359	Bov-tA3	SINE	tRNA-Core-RTE	-	-	-	-	-	ZNF782	-	-	NO
chr2:31054222	2	31054222	+	3.05688e-10	7.86231e-08	35.8542	L1_BT	LINE	L1	-	-	-	-	-	ZNF782	-	-	NO
chr2:31082392	2	31082392	+	5.13747e-05	0.00238345	-20.7201	L1M3b	LINE	L1	-	-	-	-	-	-	-	-	YES
chr2:31153968	2	31153968	+	3.31073e-13	1.75422e-10	37.8947	BovB_Oa	LINE	RTE-BovB	-	-	-	-	-	-	-	-	YES
chr2:31628809	2	31628809	+	6.91161e-08	8.87378e-06	-27.9799	BovB	LINE	RTE-BovB	-	-	-	-	-	-	-	-	YES
chr2:31999802	2	31999802	+	2.45377e-22	9.38201e-19	28.1022	-	-	-	-	-	-	-	-	-	-	-	YES
chr2:32013584	2	32013584	+	1.14477e-08	1.86935e-06	-36.625	L1_Art	LINE	L1	-	-	-	-	-	-	-	-	YES
chr2:32071350	2	32071350	+	8.79582e-08	1.09651e-05	-41.8834	L1_BT	LINE	L1	-	-	-	-	-	-	-	-	YES
chr2:32459585	2	32459585	+	3.81743e-07	3.87336e-05	-23.6301	-	-	-	-	-	-	-	-	-	-	-	YES
chr2:32661949	2	32661949	+	9.86414e-11	2.88765e-08	20.7547	BovB_Oa	LINE	RTE-BovB	-	-	-	-	-	FANCC	-	-	NO
chr2:32666526	2	32666526	-	1.34401e-17	1.92413e-14	27.4709	L1MEg	LINE	L1	-	-	-	-	-	FANCC	-	-	NO
chr2:32747002	2	32747002	-	1.83e-07	2.06164e-05	23.8223	L1M5	LINE	L1	-	-	-	-	-	FANCC	-	-	NO
chr2:32815919	2	32815919	-	2.50065e-24	1.35176e-20	31.0078	L1MC	LINE	L1	-	-	-	-	-	FANCC	-	-	NO
chr2:32815944	2	32815944	-	2.39567e-11	8.26301e-09	42.5739	L1MC	LINE	L1	-	-	-	-	-	FANCC	-	-	NO
chr2:32829030	2	32829030	-	1.22927e-24	7.2719e-21	40.3101	L1MCa	LINE	L1	-	-	-	-	-	FANCC	-	-	NO
chr2:33022679	2	33022679	+	4.87205e-05	0.00228329	-24.8128	BovB_Oa	LINE	RTE-BovB	-	-	-	-	-	AOPEP	-	-	NO
chr2:33671152	2	33671152	-	1.97477e-05	0.00107081	-28.4401	BovB_Oa	LINE	RTE-BovB	-	-	-	-	-	-	-	-	YES
chr2:33683805	2	33683805	+	7.75822e-09	1.33576e-06	-24.0003	L1_BT	LINE	L1	-	-	-	-	-	-	-	-	YES
chr2:34208223	2	34208223	-	1.70339e-10	4.68823e-08	29.7297	L1MA9	LINE	L1	-	-	-	-	-	-	-	-	YES
chr2:34295510	2	34295510	+	1.60525e-05	0.00090034	20.6897	BovB_Oa	LINE	RTE-BovB	-	-	-	-	-	-	-	-	YES
chr2:34525056	2	34525056	+	7.43966e-09	1.28656e-06	-27.7236	BovB	LINE	RTE-BovB	-	-	-	-	-	-	-	-	YES
chr2:34799891	2	34799891	-	4.56079e-08	6.19555e-06	-21	L1_BT	LINE	L1	-	-	-	-	-	-	-	-	YES
chr2:34876698	2	34876698	-	3.13936e-05	0.0015761	32.7491	Bov-tA3	SINE	tRNA-Core-RTE	-	-	-	-	-	-	-	-	YES
chr2:35321835	2	35321835	+	1.90583e-08	2.9262e-06	-32.2256	L1MB7	LINE	L1	-	-	-	-	-	-	-	-	YES
chr2:35321888	2	35321888	+	5.63275e-06	0.000374553	25.7229	L1MB7	LINE	L1	-	-	-	-	-	-	-	-	YES
chr2:35484721	2	35484721	-	2.86847e-22	1.04575e-18	20.679	HAL1	LINE	L1	-	-	-	-	-	NAA35	-	-	NO
chr2:35714631	2	35714631	-	1.448e-08	2.29543e-06	-28.1984	-	-	-	-	-	-	-	-	AGTPBP1	-	-	NO
chr2:35730176	2	35730176	-	3.588e-08	5.0647e-06	-27.9091	L2a	LINE	L2	-	-	-	-	-	AGTPBP1	-	-	NO
chr2:35745512	2	35745512	-	3.39503e-13	1.79198e-10	-23.1774	L1_BT	LINE	L1	-	-	-	-	-	AGTPBP1	-	-	NO
chr2:35772835	2	35772835	-	1.3393e-10	3.79662e-08	-31.7884	L1M2	LINE	L1	-	-	-	-	-	AGTPBP1	-	-	NO
chr2:35773626	2	35773626	-	1.213e-12	5.60102e-10	42.7979	L1M2	LINE	L1	-	-	-	-	-	AGTPBP1	-	-	NO
chr2:35934081	2	35934081	-	3.90686e-05	0.00189703	23.3869	L1_BT	LINE	L1	-	-	-	-	-	-	-	-	YES
chr2:36487017	2	36487017	+	7.65054e-10	1.76371e-07	25.641	-	-	-	-	-	-	-	-	NTRK2	-	-	NO
chr2:36622802	2	36622802	+	5.80704e-05	0.00263102	27.0878	L1_BT	LINE	L1	-	-	-	-	-	NTRK2	-	-	NO
chr2:37032509	2	37032509	-	5.08506e-08	6.81326e-06	-22.5748	L1MEd	LINE	L1	-	-	-	-	-	-	-	-	YES
chr2:39068719	2	39068719	-	5.86355e-07	5.58778e-05	28.8098	L1MEf	LINE	L1	-	-	-	-	-	DNAI1	-	-	NO
chr2:40734569	2	40734569	+	3.29478e-07	3.43076e-05	21.5922	-	-	-	-	-	-	-	-	-	-	-	YES
chr2:42251572	2	42251572	-	2.15472e-06	0.000166539	29.4372	L1M4	LINE	L1	-	-	-	-	-	KCTD9	-	-	NO
chr2:42251895	2	42251895	-	8.0884e-07	7.29504e-05	22.6742	L1M4	LINE	L1	-	-	-	-	-	KCTD9	-	-	NO
chr2:42252167	2	42252167	-	2.7787e-05	0.0014268	21.202	-	-	-	-	-	-	-	-	KCTD9	-	-	NO
chr2:42640307	2	42640307	-	5.87494e-09	1.04776e-06	33.8759	L1_BT	LINE	L1	-	-	-	-	-	-	-	-	YES
chr2:43281569	2	43281569	-	1.44175e-05	0.000825319	28.9194	HAL1	LINE	L1	-	-	-	-	-	-	-	-	YES
chr2:43346103	2	43346103	-	0.000150846	0.00571256	20.8494	L1MCa	LINE	L1	-	-	-	-	-	-	-	-	YES
chr2:43412963	2	43412963	-	5.90235e-08	7.74935e-06	-30.2999	-	-	-	-	-	-	-	-	-	-	-	YES
chr2:43438216	2	43438216	-	2.02365e-11	7.06536e-09	26.4228	-	-	-	-	-	-	-	-	ADAM7	-	-	NO
chr2:44087214	2	44087214	+	4.76294e-22	1.641e-18	-28.9056	L1_BT	LINE	L1	-	-	-	-	-	-	-	-	YES
chr2:44096978	2	44096978	-	1.05796e-10	3.07699e-08	-33.3978	-	-	-	-	-	-	-	-	-	-	-	YES
chr2:44097048	2	44097048	-	9.87656e-18	1.44026e-14	-41.0882	-	-	-	-	-	-	-	-	-	-	-	YES
chr2:44167737	2	44167737	+	2.64048e-05	0.00136476	-22.5226	L1MEc	LINE	L1	-	-	-	-	-	-	-	-	YES
chr2:44236110	2	44236110	+	1.89045e-09	3.9252e-07	-23.2316	CHRL	SINE	tRNA	-	-	-	-	-	-	-	-	YES
chr2:44744322	2	44744322	-	0.000159287	0.00597164	-22.5101	L1MCa	LINE	L1	-	-	-	-	-	-	-	-	YES
chr2:46167172	2	46167172	+	3.5035e-05	0.00173092	21.2766	L1MEh	LINE	L1	-	-	-	-	-	-	-	-	YES
chr2:46496889	2	46496889	+	0.000239191	0.00827553	-24.0278	BovB	LINE	RTE-BovB	-	-	-	-	-	-	-	-	YES
chr2:46830265	2	46830265	-	2.32089e-06	0.000176788	-33.2	-	-	-	-	-	-	-	-	-	-	-	YES
chr2:47353246	2	47353246	-	0.000215429	0.00761046	26.6428	MLT1D	LTR	ERVL-MaLR	-	-	-	-	-	-	-	-	YES
chr2:47618746	2	47618746	-	9.12603e-09	1.53336e-06	22.4224	BovB	LINE	RTE-BovB	-	-	-	-	-	-	-	-	YES
chr2:48089042	2	48089042	-	5.61357e-05	0.00256003	25.7258	MER92-int	LTR	ERV1	-	-	-	-	-	SLC18A1	-	-	NO
chr2:48249683	2	48249683	-	6.83217e-06	0.000440664	-25.3932	BovB	LINE	RTE-BovB	-	-	-	-	-	-	-	-	YES
chr2:48297900	2	48297900	+	1.82686e-05	0.00100345	21.4759	L1_BT	LINE	L1	-	-	-	-	-	-	-	-	YES
chr2:48835560	2	48835560	+	2.19597e-09	4.48532e-07	-25.2632	L2a	LINE	L2	-	-	-	-	-	-	-	-	YES
chr2:49224904	2	49224904	+	1.62533e-16	1.78177e-13	-39.1813	L1MCa	LINE	L1	-	-	-	-	-	-	-	-	YES
chr2:49273677	2	49273677	-	0.000118597	0.00471512	-20.3573	-	-	-	-	-	-	-	-	-	-	-	YES
chr2:49353922	2	49353922	-	1.87552e-08	2.88249e-06	-29.7195	-	-	-	-	-	-	-	-	LOC101123612	-	-	NO
chr2:49355044	2	49355044	-	3.02801e-08	4.40336e-06	-29.9816	-	-	-	-	-	-	-	-	LOC101123612	-	-	NO
chr2:49403174	2	49403174	+	8.32849e-06	0.000520389	20.9451	BovB	LINE	RTE-BovB	-	-	-	-	-	LOC101123612	-	-	NO
chr2:49686138	2	49686138	+	4.49384e-05	0.00213185	-23.6948	L1_BT	LINE	L1	-	-	-	-	-	-	-	-	YES
chr2:50749755	2	50749755	+	3.81969e-07	3.8744e-05	31.4253	-	-	-	-	-	-	-	-	LOC105607546	-	-	NO
chr2:51249926	2	51249926	-	4.39177e-12	1.76984e-09	-33.0069	L1MC4	LINE	L1	-	-	-	-	-	LOC105607546	-	-	NO
chr2:51357389	2	51357389	-	1.5222e-05	0.000862089	21.5243	L1M4b	LINE	L1	-	-	-	-	-	-	-	-	YES
chr2:51787202	2	51787202	-	4.72294e-07	4.64261e-05	26.7352	BovB	LINE	RTE-BovB	-	-	-	-	-	-	-	-	YES
chr2:51959913	2	51959913	-	6.22866e-09	1.10082e-06	33.7951	L1MC4a	LINE	L1	-	-	-	-	-	GABBR2	-	-	NO
chr2:51969821	2	51969821	-	2.22223e-06	0.000170769	27.3913	-	-	-	-	-	-	-	-	GABBR2	-	-	NO
chr2:52175012	2	52175012	+	4.53188e-08	6.16161e-06	-41.4806	L1MA9	LINE	L1	-	-	-	-	-	-	-	-	YES
chr2:52476147	2	52476147	-	7.21089e-05	0.00314697	-30.2105	L1MD	LINE	L1	-	-	-	-	-	-	-	-	YES
chr2:52883326	2	52883326	-	6.34914e-13	3.15973e-10	-49.3684	L1M3	LINE	L1	-	-	-	-	-	TDRD7	-	-	NO
chr2:52971500	2	52971500	+	1.31881e-06	0.000109764	-32.2215	L1MC	LINE	L1	-	-	-	-	-	-	-	-	YES
chr2:53310202	2	53310202	-	2.54702e-10	6.6825e-08	-33.9462	L1ME1	LINE	L1	-	-	-	-	-	-	-	-	YES
chr2:53310206	2	53310206	-	1.31794e-08	2.11685e-06	-30.2849	L1ME1	LINE	L1	-	-	-	-	-	-	-	-	YES
chr2:53310293	2	53310293	-	1.98319e-07	2.20961e-05	-30.9235	L1ME1	LINE	L1	-	-	-	-	-	-	-	-	YES
chr2:53310812	2	53310812	-	3.34533e-09	6.41499e-07	-34.9615	L1M4a2	LINE	L1	-	-	-	-	-	-	-	-	YES
chr2:53311393	2	53311393	-	1.4974e-18	2.6524e-15	59.8251	L1ME2z	LINE	L1	-	-	-	-	-	-	-	-	YES
chr2:53367548	2	53367548	+	1.104e-08	1.80742e-06	22.2078	-	-	-	-	-	-	-	-	-	-	-	YES
chr2:53619935	2	53619935	-	1.13202e-14	8.06636e-12	45.3214	L1MEd	LINE	L1	-	-	-	-	-	DCAF10	-	-	NO
chr2:53658016	2	53658016	-	1.33563e-10	3.79309e-08	41.8682	L1_BT	LINE	L1	-	-	-	-	-	DCAF10	-	-	NO
chr2:53668487	2	53668487	+	1.88081e-12	8.2589e-10	52.7299	BovB	LINE	RTE-BovB	-	-	-	-	-	-	-	DCAF10	NO
chr2:53734502	2	53734502	+	2.43997e-11	8.40657e-09	32.6023	BovB_Oa	LINE	RTE-BovB	-	-	-	-	-	FRMPD1	-	-	NO
chr2:53734592	2	53734592	+	3.09221e-10	7.92715e-08	34.6025	BovB_Oa	LINE	RTE-BovB	-	-	-	-	-	FRMPD1	-	-	NO
chr2:53763005	2	53763005	-	3.71503e-10	9.35551e-08	-35.0516	L1_BT	LINE	L1	-	-	-	-	-	-	-	FRMPD1	NO
chr2:53832339	2	53832339	+	3.33887e-07	3.46402e-05	-22.2304	-	-	-	-	-	-	-	-	-	-	-	YES
chr2:53907133	2	53907133	-	1.25843e-07	1.49679e-05	-25.3042	L1ME3B	LINE	L1	-	-	-	-	-	FBXO10	-	FBXO10	NO
chr2:54575745	2	54575745	+	1.10787e-16	1.26308e-13	40.1235	L1ME2	LINE	L1	-	-	-	-	-	-	-	-	YES
chr2:55125798	2	55125798	+	8.70723e-37	1.51664e-32	-47.1429	-	-	-	-	-	-	-	-	-	-	GLIPR2	NO
chr2:55347924	2	55347924	+	2.92257e-20	6.8895e-17	48.8903	-	-	-	-	-	-	-	-	-	-	-	YES
chr2:55349006	2	55349006	+	2.5774e-06	0.000193553	-32.5149	L1MEc	LINE	L1	-	-	-	-	-	-	-	-	YES
chr2:55774130	2	55774130	-	9.11976e-08	1.1304e-05	-31.4991	BovB	LINE	RTE-BovB	-	-	-	-	-	LOC101109422	-	-	NO
chr2:57035825	2	57035825	-	3.47821e-43	1.21168e-38	-41.9837	-	-	-	-	-	-	-	-	-	-	-	YES
chr2:57162628	2	57162628	-	4.03126e-19	7.94911e-16	-42.4242	BovB	LINE	RTE-BovB	-	-	-	-	-	-	-	-	YES
chr2:57584507	2	57584507	-	1.36911e-06	0.000113319	-35.5556	BovB	LINE	RTE-BovB	-	-	-	-	-	-	-	-	YES
chr2:58094208	2	58094208	+	5.29223e-11	1.66258e-08	31.5688	-	-	-	-	-	-	-	-	-	-	-	YES
chr2:58619730	2	58619730	-	1.85384e-07	2.08475e-05	34.6259	-	-	-	-	-	-	-	-	-	-	-	YES
chr2:59006937	2	59006937	+	0.00015424	0.00581789	29.1667	HAL1b	LINE	L1	-	-	-	-	-	-	-	-	YES
chr2:59408962	2	59408962	-	3.88114e-06	0.000272468	22.7949	-	-	-	-	-	-	-	-	-	-	-	YES
chr2:59573315	2	59573315	-	0.000132945	0.00516418	24.7208	L2	LINE	L2	-	-	-	-	-	-	-	-	YES
chr2:59831726	2	59831726	+	7.85303e-16	7.50652e-13	41.2292	L1MEg	LINE	L1	-	-	-	-	-	-	-	-	YES
chr2:59891761	2	59891761	-	4.91337e-09	8.9876e-07	26.807	-	-	-	-	-	-	-	-	-	-	-	YES
chr2:60122692	2	60122692	-	1.12357e-05	0.000668535	20.6303	L1MB8	LINE	L1	-	-	-	-	-	-	-	-	YES
chr2:60126845	2	60126845	+	9.76799e-07	8.54262e-05	-40.2498	BovB_Oa	LINE	RTE-BovB	-	-	-	-	-	-	-	-	YES
chr2:60145475	2	60145475	+	2.41136e-07	2.6104e-05	-37.8947	L1M4b	LINE	L1	-	-	-	-	-	-	-	-	YES
chr2:60145734	2	60145734	+	1.6163e-10	4.49553e-08	-45.5508	L1M4b	LINE	L1	-	-	-	-	-	-	-	-	YES
chr2:60322118	2	60322118	+	2.47327e-06	0.000187135	-20.1869	-	-	-	-	-	-	-	-	-	-	-	YES
chr2:60406945	2	60406945	+	2.78411e-10	7.23793e-08	-37.188	L1MA9	LINE	L1	-	-	-	-	-	-	-	-	YES
chr2:60439600	2	60439600	-	4.1313e-06	0.000287647	30.2411	-	-	-	-	-	-	-	-	-	-	-	YES
chr2:60753693	2	60753693	+	5.35328e-11	1.6784e-08	42.6792	L1ME1	LINE	L1	-	-	-	-	-	TLE4	-	-	NO
chr2:60937525	2	60937525	+	7.04545e-19	1.33875e-15	-51.1159	-	-	-	-	-	-	-	-	-	-	-	YES
chr2:61304860	2	61304860	+	5.63858e-08	7.42467e-06	23.0169	L1M4	LINE	L1	-	-	-	-	-	-	-	-	YES
chr2:61686461	2	61686461	+	4.09106e-12	1.65718e-09	-35.6463	L1MD1	LINE	L1	-	-	-	-	-	-	-	-	YES
chr2:61687233	2	61687233	+	1.02598e-07	1.2536e-05	-22.3889	L1MD1	LINE	L1	-	-	-	-	-	-	-	-	YES
chr2:61810376	2	61810376	+	6.14243e-08	8.01422e-06	-25.641	-	-	-	-	-	-	-	-	-	-	-	YES
chr2:61903289	2	61903289	-	1.75717e-06	0.000140005	26.6198	L1MEd	LINE	L1	-	-	-	-	-	-	-	-	YES
chr2:62156693	2	62156693	-	3.42102e-17	4.43216e-14	-33	L1_BT	LINE	L1	-	-	-	-	-	-	-	-	YES
chr2:62281599	2	62281599	-	1.39446e-06	0.000115023	-23.2172	BovB	LINE	RTE-BovB	-	-	-	-	-	CEP78	-	-	NO
chr2:62470929	2	62470929	-	1.24504e-10	3.55514e-08	31.5735	-	-	-	-	-	-	-	-	-	-	-	YES
chr2:62471003	2	62471003	-	1.15878e-13	6.74044e-11	37.8636	(CTTC)n	Simple_repeat	Simple_repeat	-	-	-	-	-	-	-	-	YES
chr2:62471180	2	62471180	-	0.000257146	0.00875566	20.9244	-	-	-	-	-	-	-	-	-	-	-	YES
chr2:62571030	2	62571030	-	2.91507e-22	1.05052e-18	26.2071	L1ME1	LINE	L1	-	-	-	-	-	GNAQ	-	-	NO
chr2:62625860	2	62625860	-	1.09803e-07	1.32868e-05	-20.6186	L1ME3A	LINE	L1	-	-	-	-	-	GNAQ	-	-	NO
chr2:63378459	2	63378459	-	1.1493e-08	1.87383e-06	-22.0996	-	-	-	-	-	-	-	-	-	-	-	YES
chr2:63956602	2	63956602	+	1.2764e-06	0.000106916	-22.2569	MLT1H	LTR	ERVL-MaLR	-	-	-	-	-	GCNT1	-	GCNT1	NO
chr2:64031454	2	64031454	+	9.75523e-05	0.00402211	25.5285	BovB	LINE	RTE-BovB	-	-	-	-	-	LOC106990384	-	-	NO
chr2:64394579	2	64394579	-	5.2789e-08	7.02793e-06	25.8787	L1_BT	LINE	L1	-	-	-	-	-	LOC101121570	-	-	NO
chr2:64441502	2	64441502	+	1.46764e-05	0.000837386	-26.8018	-	-	-	-	-	-	-	-	LOC101121570	-	-	NO
chr2:64787270	2	64787270	-	5.44022e-05	0.00249657	-22.1257	BovB_Oa	LINE	RTE-BovB	-	-	-	-	-	-	-	-	YES
chr2:65328422	2	65328422	+	0.00017396	0.00640382	20.0684	L1_Art	LINE	L1	-	-	-	-	-	-	-	-	YES
chr2:65553404	2	65553404	+	1.03632e-05	0.000623875	-35.4161	L2b	LINE	L2	-	-	-	-	-	-	-	-	YES
chr2:66441402	2	66441402	-	6.18916e-29	6.93025e-25	39.5128	L1_BT	LINE	L1	-	-	-	-	-	-	-	-	YES
chr2:66442920	2	66442920	-	2.34953e-09	4.74641e-07	30.1639	L1_BT	LINE	L1	-	-	-	-	-	-	-	-	YES
chr2:66444803	2	66444803	+	1.84261e-14	1.25589e-11	32.9571	-	-	-	-	-	-	-	-	-	-	-	YES
chr2:66782890	2	66782890	+	2.53001e-06	0.000190725	28.9661	-	-	-	-	-	-	-	-	LOC114112978	-	-	NO
chr2:66808578	2	66808578	-	0.000251256	0.00859722	22.6491	BovB	LINE	RTE-BovB	-	-	-	-	-	LOC114112978	-	-	NO
chr2:66834623	2	66834623	+	2.25114e-06	0.000172439	-24.1238	BovB	LINE	RTE-BovB	-	-	-	-	-	LOC114112978	-	-	NO
chr2:67185657	2	67185657	-	1.31167e-06	0.000109403	21.9645	-	-	-	-	-	-	-	-	-	-	-	YES
chr2:68119386	2	68119386	+	1.04475e-05	0.000628107	-26.9244	-	-	-	-	-	-	-	-	ALDH1A1	-	-	NO
chr2:68344748	2	68344748	+	2.62565e-08	3.89779e-06	36.824	-	-	-	-	-	-	-	-	TMC1	-	-	NO
chr2:68351418	2	68351418	+	1.16247e-11	4.28782e-09	-28.8297	-	-	-	-	-	-	-	-	-	-	TMC1	NO
chr2:68371286	2	68371286	-	9.79776e-09	1.6305e-06	-31.7296	-	-	-	-	-	-	-	-	LOC106990570	-	-	NO
chr2:68416514	2	68416514	+	1.31669e-10	3.7427e-08	-37.3132	-	-	-	-	-	-	-	-	LOC114112807	-	-	NO
chr2:68416573	2	68416573	+	6.46364e-10	1.52027e-07	-33.7669	-	-	-	-	-	-	-	-	LOC114112807	-	-	NO
chr2:68533808	2	68533808	-	1.13294e-07	1.36776e-05	28.7339	-	-	-	-	-	-	-	-	-	-	-	YES
chr2:68703654	2	68703654	-	5.00637e-06	0.00033916	29.658	L1_BT	LINE	L1	-	-	-	-	-	LOC114112981	-	-	NO
chr2:68744411	2	68744411	+	0.000204876	0.0073068	-21.3627	-	-	-	-	-	-	-	-	GDA	-	-	NO
chr2:68802247	2	68802247	-	1.71897e-05	0.000953544	-26.4505	L1MA9	LINE	L1	-	-	-	-	-	LOC114112981	-	-	NO
chr2:69533614	2	69533614	+	2.86891e-06	0.000211295	-21.5942	L1M3	LINE	L1	-	-	-	-	-	-	-	-	YES
chr2:69746142	2	69746142	-	1.43657e-05	0.000822953	-25.8485	-	-	-	-	-	-	-	-	-	-	-	YES
chr2:69747125	2	69747125	-	1.43989e-10	4.04883e-08	31.2863	L1ME3D	LINE	L1	-	-	-	-	-	-	-	-	YES
chr2:70017172	2	70017172	-	2.99186e-10	7.71406e-08	-24.1078	L1_BT	LINE	L1	-	-	-	-	-	TRPM3	-	-	NO
chr2:70082335	2	70082335	+	1.36017e-13	7.82474e-11	-29.7955	L1_BT	LINE	L1	-	-	-	-	-	TRPM3	-	-	NO
chr2:70133473	2	70133473	-	1.27668e-07	1.51504e-05	22.2356	BovB	LINE	RTE-BovB	-	-	-	-	-	TRPM3	-	-	NO
chr2:70269633	2	70269633	-	0.0002896	0.00960618	-28.0543	L1_BT	LINE	L1	-	-	-	-	-	TRPM3	-	-	NO
chr2:72138525	2	72138525	-	0.000106013	0.00430711	23.7953	-	-	-	-	-	-	-	-	APBA1	-	-	NO
chr2:72275697	2	72275697	-	6.66679e-05	0.0029527	23.4594	L1MDa	LINE	L1	-	-	-	-	-	APBA1	-	-	NO
chr2:72545151	2	72545151	+	2.92044e-09	5.69427e-07	20.088	L1MEd	LINE	L1	-	-	-	-	-	TJP2	-	-	NO
chr2:73082644	2	73082644	-	2.43836e-08	3.65087e-06	-29.1667	-	-	-	-	-	-	-	-	PIP5K1B	-	-	NO
chr2:73312419	2	73312419	-	1.71862e-05	0.000953518	22.1582	-	-	-	-	-	-	-	-	-	-	-	YES
chr2:73426819	2	73426819	+	4.96552e-11	1.57389e-08	25.2632	BovB_Oa	LINE	RTE-BovB	-	-	-	-	-	PGM5	-	-	NO
chr2:73726379	2	73726379	-	1.10269e-14	7.87525e-12	-38.1002	HAL1	LINE	L1	-	-	-	-	-	-	-	-	YES
chr2:73735947	2	73735947	-	3.4576e-06	0.000247272	-27.4779	L1_BT	LINE	L1	-	-	-	-	-	-	-	-	YES
chr2:74054011	2	74054011	-	1.09407e-05	0.00065337	-20.6897	L1MC2	LINE	L1	-	-	-	-	-	-	-	-	YES
chr2:74205381	2	74205381	-	1.79759e-07	2.0295e-05	-24.8124	L1M4	LINE	L1	-	-	-	-	-	KANK1	-	-	NO
chr2:74671144	2	74671144	+	7.59257e-08	9.63237e-06	21.1722	L1MEg	LINE	L1	-	-	-	-	-	-	-	-	YES
chr2:75282473	2	75282473	-	2.5742e-11	8.81094e-09	41.1496	BovB_Oa	LINE	RTE-BovB	-	-	-	-	-	-	-	-	YES
chr2:75478372	2	75478372	+	1.84966e-06	0.000146002	-35.3925	BovB	LINE	RTE-BovB	-	-	-	-	-	LOC105607956	-	-	NO
chr2:75520810	2	75520810	-	3.50396e-13	1.83863e-10	-38.5928	L1MB4	LINE	L1	-	-	-	-	-	-	-	-	YES
chr2:75875791	2	75875791	+	0.000235651	0.00817561	-24.5726	L1_BT	LINE	L1	-	-	-	-	-	-	-	-	YES
chr2:75988316	2	75988316	+	3.44638e-09	6.57258e-07	-25.2158	L1MD	LINE	L1	-	-	-	-	-	-	-	-	YES
chr2:76056076	2	76056076	+	3.33083e-07	3.4591e-05	28.8715	HAL1	LINE	L1	-	-	-	-	-	LOC114112989	-	-	NO
chr2:76075717	2	76075717	+	8.53573e-05	0.00360817	-20.419	L1MA9	LINE	L1	-	-	-	-	-	LOC105607964	-	-	NO
chr2:76666501	2	76666501	+	1.22236e-06	0.000102911	28.3169	L1MA9	LINE	L1	-	-	-	-	-	LOC101117653	-	-	NO
chr2:79224899	2	79224899	+	2.73645e-05	0.00140809	-27.3563	MIR	SINE	MIR	-	-	-	-	-	PDCD1LG2	-	-	NO
chr2:79376997	2	79376997	+	3.14708e-09	6.07944e-07	30.5006	-	-	-	-	-	-	-	-	RIC1	-	-	NO
chr2:80108993	2	80108993	-	3.26686e-06	0.000235297	-27.0809	L1_BT	LINE	L1	-	-	-	-	-	GLDC	-	-	NO
chr2:80240880	2	80240880	-	2.24996e-05	0.00119301	25.3799	L1MEf	LINE	L1	-	-	-	-	-	-	-	-	YES
chr2:80415126	2	80415126	+	8.94264e-14	5.31015e-11	45.7273	BovB_Oa	LINE	RTE-BovB	-	-	-	-	-	KDM4C	-	-	NO
chr2:80520918	2	80520918	-	0.000211568	0.00749601	-23.5941	-	-	-	-	-	-	-	-	KDM4C	-	-	NO
chr2:80690892	2	80690892	+	2.01367e-08	3.07222e-06	-21.7949	HAL1	LINE	L1	-	-	-	-	-	-	-	-	YES
chr2:80720736	2	80720736	+	1.8937e-08	2.909e-06	-35.7038	HAL1	LINE	L1	-	-	-	-	-	-	-	-	YES
chr2:81097599	2	81097599	-	3.48426e-13	1.8329e-10	-25.1324	-	-	-	-	-	-	-	-	-	-	-	YES
chr2:81310557	2	81310557	-	8.4268e-05	0.00357224	21.5447	-	-	-	-	-	-	-	-	-	-	DMAC1	NO
chr2:82942670	2	82942670	+	5.47673e-05	0.00250965	30.9373	L1MC1	LINE	L1	-	-	-	-	-	-	-	-	YES
chr2:82947825	2	82947825	+	2.51228e-19	5.25112e-16	41.602	L1MB3	LINE	L1	-	-	-	-	-	-	-	-	YES
chr2:82948775	2	82948775	+	5.11698e-08	6.85311e-06	34.907	L1MB3	LINE	L1	-	-	-	-	-	-	-	-	YES
chr2:83119531	2	83119531	+	1.5332e-08	2.41315e-06	-36.9186	-	-	-	-	-	-	-	-	-	-	-	YES
chr2:83221225	2	83221225	-	1.77251e-08	2.74347e-06	22.3426	L1_BT	LINE	L1	-	-	-	-	-	-	-	-	YES
chr2:83260822	2	83260822	+	2.09938e-07	2.32502e-05	30.9982	L1M4c	LINE	L1	-	-	-	-	-	-	-	-	YES
chr2:83357061	2	83357061	+	0.000170484	0.00630619	-28.1124	-	-	-	-	-	-	-	-	-	-	-	YES
chr2:83408479	2	83408479	-	0.000179602	0.006566	-21.9787	L1MB1	LINE	L1	-	-	-	-	-	-	-	-	YES
chr2:83464600	2	83464600	-	1.43475e-08	2.27896e-06	28.2975	L1ME3	LINE	L1	-	-	-	-	-	-	-	-	YES
chr2:83575623	2	83575623	+	0.000157484	0.00591891	-27.5674	-	-	-	-	-	-	-	-	-	-	-	YES
chr2:83952108	2	83952108	+	1.10228e-13	6.42366e-11	53.3928	-	-	-	-	-	-	-	-	-	-	-	YES
chr2:84303715	2	84303715	+	1.9064e-07	2.13467e-05	-38.5135	-	-	-	-	-	-	-	-	-	-	-	YES
chr2:84747045	2	84747045	+	0.000147192	0.00560055	-21.5553	L1_BT	LINE	L1	-	-	-	-	-	-	-	-	YES
chr2:84896672	2	84896672	+	1.11505e-07	1.34772e-05	30.1798	L1_BT	LINE	L1	-	-	-	-	-	-	-	-	YES
chr2:84906047	2	84906047	+	1.96806e-14	1.32128e-11	30.3674	-	-	-	-	-	-	-	-	-	-	-	YES
chr2:84936935	2	84936935	-	7.72571e-22	2.57683e-18	55.8836	L1MEc	LINE	L1	-	-	-	-	-	-	-	-	YES
chr2:85052970	2	85052970	+	5.18544e-05	0.00240179	-23.8838	L1M4c	LINE	L1	-	-	-	-	-	-	-	-	YES
chr2:85058755	2	85058755	+	1.7097e-12	7.60338e-10	-33.7457	L1MEg	LINE	L1	-	-	-	-	-	-	-	-	YES
chr2:85061432	2	85061432	+	3.47754e-12	1.43272e-09	-44.2657	L1MEg	LINE	L1	-	-	-	-	-	-	-	-	YES
chr2:85151155	2	85151155	-	2.12307e-05	0.00113591	-28.3769	L1MB8	LINE	L1	-	-	-	-	-	-	-	-	YES
chr2:85545981	2	85545981	-	3.77091e-07	3.83485e-05	-29.751	BovB	LINE	RTE-BovB	-	-	-	-	-	-	-	-	YES
chr2:85553201	2	85553201	+	1.32716e-06	0.000110371	33.0914	-	-	-	-	-	-	-	-	-	-	-	YES
chr2:85558672	2	85558672	+	2.9608e-07	3.12241e-05	30.0355	-	-	-	-	-	-	-	-	-	-	-	YES
chr2:85558762	2	85558762	+	1.62688e-07	1.86573e-05	37.5439	-	-	-	-	-	-	-	-	-	-	-	YES
chr2:85570098	2	85570098	+	3.07133e-11	1.02989e-08	33.3643	L1_BT	LINE	L1	-	-	-	-	-	-	-	-	YES
chr2:85994343	2	85994343	-	3.00262e-06	0.000219646	23	L1M2	LINE	L1	-	-	-	-	-	-	-	-	YES
chr2:86081976	2	86081976	-	0.000201506	0.00721124	-20.0519	L1_BT	LINE	L1	-	-	-	-	-	-	-	-	YES
chr2:86119605	2	86119605	-	2.08967e-06	0.00016213	24.3354	L1M2	LINE	L1	-	-	-	-	-	-	-	-	YES
chr2:86239557	2	86239557	-	1.79747e-14	1.23316e-11	-32.5203	-	-	-	-	-	-	-	-	-	-	-	YES
chr2:86268691	2	86268691	+	8.46154e-06	0.000527268	-31.652	L1_BT	LINE	L1	-	-	-	-	-	-	-	-	YES
chr2:86313937	2	86313937	-	3.45877e-08	4.91577e-06	-31.3644	BovB_Oa	LINE	RTE-BovB	-	-	-	-	-	-	-	-	YES
chr2:86320349	2	86320349	+	1.01524e-08	1.6806e-06	21.8407	GA-rich	Low_complexity	Low_complexity	-	-	-	-	-	-	-	-	YES
chr2:86417354	2	86417354	-	5.06425e-10	1.22419e-07	-38.0678	-	-	-	-	-	-	-	-	-	-	-	YES
chr2:86669891	2	86669891	-	1.15222e-10	3.3295e-08	-43.727	BovB	LINE	RTE-BovB	-	-	-	-	-	-	-	-	YES
chr2:86676370	2	86676370	+	2.53489e-15	2.12502e-12	-39.5714	-	-	-	-	-	-	-	-	-	-	-	YES
chr2:86680271	2	86680271	+	0.000121527	0.0048101	-26.57	-	-	-	-	-	-	-	-	-	-	-	YES
chr2:86823388	2	86823388	+	1.04967e-15	9.48452e-13	32.4887	-	-	-	-	-	-	-	-	-	-	-	YES
chr2:86873196	2	86873196	+	1.83314e-08	2.82566e-06	-25.8553	-	-	-	-	-	-	-	-	-	-	-	YES
chr2:86901276	2	86901276	-	9.04821e-18	1.33814e-14	30.4762	L1_BT	LINE	L1	-	-	-	-	-	-	-	LOC114113289	NO
chr2:86909925	2	86909925	+	1.01499e-15	9.30486e-13	32.7497	L1MEg	LINE	L1	-	-	-	-	-	-	-	LOC114113289	NO
chr2:87305783	2	87305783	+	5.29645e-08	7.04831e-06	-23.1614	A-rich	Low_complexity	Low_complexity	-	-	-	-	-	-	-	-	YES
chr2:87455063	2	87455063	+	2.49589e-18	4.18464e-15	-52.0606	L1MA9	LINE	L1	-	-	-	-	-	-	-	-	YES
chr2:87455199	2	87455199	+	6.612e-13	3.26463e-10	-35.578	L1MA9	LINE	L1	-	-	-	-	-	-	-	-	YES
chr2:87455236	2	87455236	+	1.03543e-11	3.8601e-09	-31.6818	L1MA9	LINE	L1	-	-	-	-	-	-	-	-	YES
chr2:87481410	2	87481410	-	1.17781e-13	6.82579e-11	55.6453	L1_BT	LINE	L1	-	-	-	-	-	-	-	-	YES
chr2:87580250	2	87580250	+	7.1179e-07	6.57723e-05	-21.2117	BovB	LINE	RTE-BovB	-	-	-	-	-	-	-	-	YES
chr2:88901844	2	88901844	-	0.000227158	0.00794334	-20.9043	L1_BT	LINE	L1	-	-	-	-	-	-	-	-	YES
chr2:88935864	2	88935864	-	5.50577e-10	1.3137e-07	-32.2034	L1MEd	LINE	L1	-	-	-	-	-	-	-	-	YES
chr2:89070882	2	89070882	+	3.82905e-08	5.34876e-06	-28.4062	BovB	LINE	RTE-BovB	-	-	-	-	-	-	-	-	YES
chr2:89813748	2	89813748	+	4.13634e-09	7.74241e-07	-26.3526	L1_BT	LINE	L1	-	-	-	-	-	ZDHHC21	-	-	NO
chr2:89844360	2	89844360	+	4.67421e-11	1.49693e-08	-33.3129	-	-	-	-	-	-	-	-	ZDHHC21	-	-	NO
chr2:90038916	2	90038916	+	1.15885e-08	1.88841e-06	-28	-	-	-	-	-	-	-	-	FREM1	-	-	NO
chr2:90039089	2	90039089	+	4.81995e-12	1.92263e-09	-30.5254	-	-	-	-	-	-	-	-	FREM1	-	-	NO
chr2:90720875	2	90720875	-	9.83414e-07	8.58371e-05	20.6186	L1MB7	LINE	L1	-	-	-	-	-	CCDC171	-	CCDC171	NO
chr2:91750317	2	91750317	+	2.75689e-09	5.44994e-07	26.5957	-	-	-	-	-	-	-	-	BNC2	-	-	NO
chr2:92493227	2	92493227	+	6.95384e-05	0.00305738	-22.9976	L1_BT	LINE	L1	-	-	-	-	-	CNTLN	-	-	NO
chr2:92496429	2	92496429	-	2.57e-05	0.00133228	24.4056	L1_BT	LINE	L1	-	-	-	-	-	CNTLN	-	-	NO
chr2:92643561	2	92643561	-	1.30763e-12	5.95898e-10	-35.1469	L1_BT	LINE	L1	-	-	-	-	-	CNTLN	-	-	NO
chr2:93365768	2	93365768	-	4.17289e-05	0.00200416	27.3327	BovB_Oa	LINE	RTE-BovB	-	-	-	-	-	-	-	-	YES
chr2:93492646	2	93492646	-	5.06676e-06	0.000342437	-29.8913	L1_BT	LINE	L1	-	-	-	-	-	-	-	-	YES
chr2:94056291	2	94056291	-	2.92328e-08	4.27286e-06	28.3333	-	-	-	-	-	-	-	-	-	-	-	YES
chr2:95977259	2	95977259	+	1.37667e-11	4.97261e-09	-26.8282	L1MEj	LINE	L1	-	-	-	-	-	MLLT3	-	-	NO
chr2:95977609	2	95977609	+	4.78867e-05	0.00224993	-27.6442	BOV-A2	SINE	Core-RTE	-	-	-	-	-	MLLT3	-	-	NO
chr2:98504450	2	98504450	+	8.8087e-06	0.000544471	-26.2164	-	-	-	-	-	-	-	-	-	-	-	YES
chr2:98550214	2	98550214	-	1.18924e-05	0.000700205	-26.4519	BovB	LINE	RTE-BovB	-	-	-	-	-	-	-	-	YES
chr2:98662168	2	98662168	-	2.361e-09	4.76344e-07	-24.3607	L1MEh	LINE	L1	-	-	-	-	-	-	-	-	YES
chr2:98775727	2	98775727	-	6.93282e-05	0.0030497	-25.6881	L1MC3	LINE	L1	-	-	-	-	-	-	-	-	YES
chr2:99052876	2	99052876	-	3.8187e-06	0.000269049	-21.5442	L1MCa	LINE	L1	-	-	-	-	-	-	-	-	YES
chr2:100017386	2	100017386	-	1.5029e-08	2.37261e-06	-28.7234	-	-	-	-	-	-	-	-	-	-	-	YES
chr2:100281105	2	100281105	-	3.60664e-07	3.70141e-05	28.0329	L1MA9	LINE	L1	-	-	-	-	-	-	-	-	YES
chr2:100701401	2	100701401	-	1.54636e-06	0.000125213	-20.1216	HAL1	LINE	L1	-	-	-	-	-	-	-	-	YES
chr2:101171569	2	101171569	-	2.75625e-09	5.44994e-07	-29.7297	L1M3	LINE	L1	-	-	-	-	-	-	-	-	YES
chr2:102586406	2	102586406	-	1.69412e-06	0.000135498	-34.4599	-	-	-	-	-	-	-	-	-	-	-	YES
chr2:103459363	2	103459363	-	7.42585e-06	0.000471297	28.7372	-	-	-	-	-	-	-	-	MOB3B	-	-	NO
chr2:103746900	2	103746900	+	9.33372e-05	0.00388267	27.7658	BovB	LINE	RTE-BovB	-	-	-	-	-	-	-	-	YES
chr2:103747078	2	103747078	+	5.94351e-05	0.00268354	30.6478	BovB	LINE	RTE-BovB	-	-	-	-	-	-	-	-	YES
chr2:104111414	2	104111414	+	0.000132875	0.00516418	26.7405	BovB	LINE	RTE-BovB	-	-	-	-	-	-	-	-	YES
chr2:105394353	2	105394353	-	4.90255e-05	0.00229484	-32.5612	BovB	LINE	RTE-BovB	-	-	-	-	-	-	-	-	YES
chr2:105568527	2	105568527	+	5.02742e-10	1.21623e-07	27.5782	L2c	LINE	L2	-	-	-	-	-	-	-	-	YES
chr2:108227547	2	108227547	+	3.12706e-05	0.00157093	-28.5838	L1M4	LINE	L1	-	-	-	-	-	-	-	-	YES
chr2:108456268	2	108456268	-	2.00891e-05	0.00108594	-20.3803	BovB	LINE	RTE-BovB	-	-	-	-	-	-	-	-	YES
chr2:108613012	2	108613012	+	1.26627e-07	1.50382e-05	-29.4872	L1M2	LINE	L1	-	-	-	-	-	-	-	-	YES
chr2:111203879	2	111203879	-	6.00085e-06	0.000395092	-23.921	L1_BT	LINE	L1	-	-	-	-	-	FZD3	-	-	NO
chr2:111701504	2	111701504	-	8.27933e-05	0.00352259	-22.5055	L1MB7	LINE	L1	-	-	-	-	-	HMBOX1	-	-	NO
chr2:115366784	2	115366784	-	0.000140807	0.0054108	21.1939	L1_BT	LINE	L1	-	-	-	-	-	-	-	LOC114113314	NO
chr2:115367483	2	115367483	-	6.66089e-05	0.00295051	20.9172	L1_BT	LINE	L1	-	-	-	-	-	-	-	-	YES
chr2:116638282	2	116638282	-	2.53021e-05	0.00131595	-29.4395	Bov-tA3	SINE	tRNA-Core-RTE	-	-	-	-	-	GALNTL6	-	-	NO
chr2:117306007	2	117306007	+	0.000122861	0.00485265	29.6109	BovB_Oa	LINE	RTE-BovB	-	-	-	-	-	GALNTL6	-	-	NO
chr2:117356434	2	117356434	-	1.18677e-13	6.86505e-11	37.2458	L1_Art	LINE	L1	-	-	-	-	-	GALNTL6	-	-	NO
chr2:117382876	2	117382876	+	1.30759e-11	4.74626e-09	37.7273	L1MEc	LINE	L1	-	-	-	-	-	GALNTL6	-	-	NO
chr2:117504948	2	117504948	-	2.34575e-05	0.00123648	21.2219	-	-	-	-	-	-	-	-	GALNTL6	-	-	NO
chr2:117912717	2	117912717	-	3.11141e-06	0.000225604	-35.0948	BovB_Oa	LINE	RTE-BovB	-	-	-	-	-	GALNTL6	-	-	NO
chr2:117914397	2	117914397	-	1.87288e-06	0.000147538	-24.5989	L1ME1	LINE	L1	-	-	-	-	-	GALNTL6	-	-	NO
chr2:121988670	2	121988670	-	5.21279e-05	0.0024109	-28.5266	BovB	LINE	RTE-BovB	-	-	-	-	-	MFSD14B	-	-	NO
chr2:124650178	2	124650178	+	0.000101656	0.00415918	-26.2069	L1M4c	LINE	L1	-	-	-	-	-	-	-	-	YES
chr2:125115701	2	125115701	+	2.01363e-06	0.000156969	-26.1785	L1MA9	LINE	L1	-	-	-	-	-	-	-	-	YES
chr2:126984577	2	126984577	+	1.12673e-06	9.6256e-05	29.8605	L1ME1	LINE	L1	-	-	-	-	-	UGGT1	-	-	NO
chr2:126984667	2	126984667	+	3.43311e-05	0.00170178	20.0698	L1ME1	LINE	L1	-	-	-	-	-	UGGT1	-	-	NO
chr2:127718788	2	127718788	-	7.06815e-06	0.000452996	23.9818	L1M2	LINE	L1	-	-	-	-	-	-	-	LOC114113044	NO
chr2:127747672	2	127747672	-	8.5468e-07	7.64087e-05	-28.5324	BovB	LINE	RTE-BovB	-	-	-	-	-	-	-	-	YES
chr2:128763275	2	128763275	+	9.52657e-05	0.00394094	-27.0809	BovB_Oa	LINE	RTE-BovB	-	-	-	-	-	HIBCH	-	HIBCH	NO
chr2:128833136	2	128833136	-	3.63697e-14	2.33666e-11	27.8015	-	-	-	-	-	-	-	-	HIBCH	-	-	NO
chr2:129151000	2	129151000	+	2.47125e-09	4.96594e-07	-26.7746	L1MD1	LINE	L1	-	-	-	-	-	LOC114113051	-	-	NO
chr2:129907357	2	129907357	-	0.000172655	0.00636406	-23.7549	L1MEb	LINE	L1	-	-	-	-	-	-	-	-	YES
chr2:130081346	2	130081346	-	3.09275e-09	5.99667e-07	27.451	-	-	-	-	-	-	-	-	COL5A2	-	-	NO
chr2:130800559	2	130800559	+	3.66805e-17	4.67492e-14	28.0702	-	-	-	-	-	-	-	-	GULP1	-	-	NO
chr2:131017967	2	131017967	-	0.000156278	0.00588132	-23.6364	-	-	-	-	-	-	-	-	-	-	-	YES
chr2:131067382	2	131067382	+	3.39679e-07	3.51364e-05	21.6355	L1_BT	LINE	L1	-	-	-	-	-	-	-	-	YES
chr2:132976687	2	132976687	-	2.45944e-09	4.94929e-07	36.0739	-	-	-	-	-	-	-	-	ZC3H15	-	-	NO
chr2:136592315	2	136592315	+	1.34068e-05	0.000776248	21.4775	L1MA9	LINE	L1	-	-	-	-	-	-	-	-	YES
chr2:136602628	2	136602628	+	7.35197e-06	0.000467994	-23.5384	-	-	-	-	-	-	-	-	-	-	-	YES
chr2:137064951	2	137064951	-	3.43276e-05	0.00170178	-25.6593	L1MCa	LINE	L1	-	-	-	-	-	-	-	LOC105608906	NO
chr2:137159498	2	137159498	-	2.74388e-07	2.91918e-05	-30.7496	(AT)n	Simple_repeat	Simple_repeat	-	-	-	-	-	-	-	-	YES
chr2:137166064	2	137166064	+	2.35822e-05	0.00124117	-30.2858	-	-	-	-	-	-	-	-	-	-	-	YES
chr2:137492318	2	137492318	-	7.09656e-05	0.00310619	26.4646	-	-	-	-	-	-	-	-	-	-	-	YES
chr2:137513401	2	137513401	-	5.1234e-11	1.6144e-08	-39.7345	BovB_Oa	LINE	RTE-BovB	-	-	-	-	-	PDE1A	-	-	NO
chr2:138486264	2	138486264	-	3.73292e-05	0.00182642	31.6543	-	-	-	-	-	-	-	-	CERKL	-	-	NO
chr2:140355885	2	140355885	-	5.35073e-05	0.00246163	20.3004	-	-	-	-	-	-	-	-	-	-	-	YES
chr2:140406059	2	140406059	+	0.00011518	0.00460649	20.864	BovB_Oa	LINE	RTE-BovB	-	-	-	-	-	-	-	-	YES
chr2:141350019	2	141350019	-	3.63887e-06	0.000258177	20.0759	-	-	-	-	-	-	-	-	-	-	-	YES
chr2:141383290	2	141383290	+	7.69736e-05	0.00332873	22.4421	L1ME4b	LINE	L1	-	-	-	-	-	-	-	-	YES
chr2:142527344	2	142527344	+	1.6527e-05	0.000923646	-22.0917	HAL1	LINE	L1	-	-	-	-	-	-	-	-	YES
chr2:142572781	2	142572781	+	1.55113e-11	5.57482e-09	21.4747	-	-	-	-	-	-	-	-	-	-	-	YES
chr2:143810306	2	143810306	-	2.32025e-07	2.5259e-05	-24.8381	-	-	-	-	-	-	-	-	-	-	-	YES
chr2:143810497	2	143810497	-	2.91145e-10	7.53772e-08	-40.0975	-	-	-	-	-	-	-	-	-	-	-	YES
chr2:143895007	2	143895007	-	9.41299e-07	8.27846e-05	-24.5843	-	-	-	-	-	-	-	-	-	-	-	YES
chr2:143918612	2	143918612	+	7.72293e-11	2.32822e-08	-36.4865	-	-	-	-	-	-	-	-	-	-	-	YES
chr2:145029836	2	145029836	+	1.04298e-07	1.27288e-05	-25.3333	L1_BT	LINE	L1	-	-	-	-	-	-	-	-	YES
chr2:145280444	2	145280444	-	5.55732e-07	5.34306e-05	25.7036	Bov-tA3	SINE	tRNA-Core-RTE	-	-	-	-	-	-	-	-	YES
chr2:145280461	2	145280461	-	3.88162e-05	0.00188739	22.4759	Bov-tA3	SINE	tRNA-Core-RTE	-	-	-	-	-	-	-	-	YES
chr2:145751649	2	145751649	-	0.000108663	0.00439427	-22.79	L1MEg	LINE	L1	-	-	-	-	-	-	-	-	YES
chr2:145869213	2	145869213	-	1.91639e-09	3.97381e-07	31.9468	BovB_Oa	LINE	RTE-BovB	-	-	-	-	-	CHN1	-	-	NO
chr2:147622185	2	147622185	-	1.63782e-15	1.42244e-12	-40.4473	L1M4c	LINE	L1	-	-	-	-	-	-	-	-	YES
chr2:148793288	2	148793288	-	2.86136e-08	4.19408e-06	-20.5111	-	-	-	-	-	-	-	-	SLC25A12	-	-	NO
chr2:149119673	2	149119673	+	6.84667e-08	8.80844e-06	23.9968	-	-	-	-	-	-	-	-	-	-	-	YES
chr2:149120278	2	149120278	+	2.45231e-08	3.66651e-06	29.6296	L1_Art	LINE	L1	-	-	-	-	-	-	-	-	YES
chr2:151440324	2	151440324	-	0.00012634	0.00495881	-23.9048	-	-	-	-	-	-	-	-	-	-	-	YES
chr2:152500922	2	152500922	-	1.65788e-05	0.000926013	-22.6231	BovB	LINE	RTE-BovB	-	-	-	-	-	STK39	-	-	NO
chr2:158138273	2	158138273	+	1.81056e-05	0.000996244	27.2381	L1_BT	LINE	L1	-	-	-	-	-	-	-	-	YES
chr2:158379673	2	158379673	+	7.07419e-07	6.54456e-05	-34.3885	BovB	LINE	RTE-BovB	-	-	-	-	-	-	-	-	YES
chr2:163348061	2	163348061	-	0.000112106	0.00450505	21.072	L1_BT	LINE	L1	-	-	-	-	-	CCDC148	-	-	NO
chr2:164529273	2	164529273	-	1.8155e-05	0.000998261	22.5875	-	-	-	-	-	-	-	-	-	-	-	YES
chr2:164529447	2	164529447	-	3.65748e-06	0.000259262	22.7151	-	-	-	-	-	-	-	-	-	-	-	YES
chr2:166476138	2	166476138	-	0.000226014	0.00790776	-23.1653	L1_BT	LINE	L1	-	-	-	-	-	-	-	-	YES
chr2:167108719	2	167108719	+	4.63104e-06	0.000317367	22.2619	L1_BT	LINE	L1	-	-	-	-	-	-	-	-	YES
chr2:167649533	2	167649533	+	1.19022e-05	0.000700601	25.6235	L1M4c	LINE	L1	-	-	-	-	-	LOC114113186	-	-	NO
chr2:170221695	2	170221695	-	3.21557e-10	8.21652e-08	-33.6612	L1MEg	LINE	L1	-	-	-	-	-	-	-	-	YES
chr2:173331667	2	173331667	+	4.2711e-06	0.000296328	-26.7158	-	-	-	-	-	-	-	-	-	-	-	YES
chr2:173596466	2	173596466	-	1.94052e-08	2.97219e-06	-33.1552	L1MDa	LINE	L1	-	-	-	-	-	-	-	-	YES
chr2:174148811	2	174148811	-	3.77569e-07	3.83846e-05	-29.7672	BovB_Oa	LINE	RTE-BovB	-	-	-	-	-	-	-	-	YES
chr2:174461164	2	174461164	+	9.4157e-06	0.000575342	-23.4433	L1MEg	LINE	L1	-	-	-	-	-	-	-	-	YES
chr2:174499931	2	174499931	-	5.80176e-05	0.00262976	21.6065	-	-	-	-	-	-	-	-	-	-	-	YES
chr2:174534939	2	174534939	+	0.000217295	0.00766601	-21.9394	L1MA9	LINE	L1	-	-	-	-	-	-	-	-	YES
chr2:174638061	2	174638061	-	2.28961e-09	4.6433e-07	-27.3652	-	-	-	-	-	-	-	-	-	-	-	YES
chr2:174869949	2	174869949	-	1.52635e-08	2.406e-06	-23.1044	L1M3	LINE	L1	-	-	-	-	-	-	-	-	YES
chr2:175695794	2	175695794	-	5.37427e-08	7.1337e-06	35.5191	BovB	LINE	RTE-BovB	-	-	-	-	-	-	-	-	YES
chr2:175867752	2	175867752	-	1.39046e-05	0.000800931	36.237	-	-	-	-	-	-	-	-	-	-	-	YES
chr2:176052888	2	176052888	-	2.05712e-05	0.00110666	-24.9365	L1_BT	LINE	L1	-	-	-	-	-	-	-	-	YES
chr2:176068538	2	176068538	+	2.51561e-05	0.00130972	-25.1691	L2a	LINE	L2	-	-	-	-	-	-	-	-	YES
chr2:176105733	2	176105733	+	0.000249297	0.00854037	21.978	-	-	-	-	-	-	-	-	-	-	-	YES
chr2:176673376	2	176673376	-	4.44575e-07	4.41935e-05	-23.2351	L1MEf	LINE	L1	-	-	-	-	-	-	-	-	YES
chr2:176865308	2	176865308	+	1.38644e-07	1.61955e-05	-42.2995	L1MA9	LINE	L1	-	-	-	-	-	-	-	-	YES
chr2:177294532	2	177294532	-	8.71657e-06	0.000539754	-24.6208	-	-	-	-	-	-	-	-	GTDC1	-	-	NO
chr2:178080773	2	178080773	-	5.74708e-05	0.00260987	-28.8154	-	-	-	-	-	-	-	-	ARHGAP15	-	-	NO
chr2:178791425	2	178791425	+	3.1993e-06	0.000231068	-33.943	L1_BT	LINE	L1	-	-	-	-	-	-	-	-	YES
chr2:179049646	2	179049646	-	9.61214e-06	0.000585519	-30.812	L1_BT	LINE	L1	-	-	-	-	-	-	-	-	YES
chr2:180078505	2	180078505	-	2.45846e-06	0.000186272	-25.5009	-	-	-	-	-	-	-	-	-	-	-	YES
chr2:180125461	2	180125461	-	2.23265e-06	0.0001714	-32.8714	-	-	-	-	-	-	-	-	-	-	-	YES
chr2:180150914	2	180150914	-	1.21378e-07	1.45249e-05	-34.8718	-	-	-	-	-	-	-	-	LOC101102124	-	-	NO
chr2:180424969	2	180424969	-	2.48889e-05	0.00129861	-24.8441	L1_BT	LINE	L1	-	-	-	-	-	LOC101102124	-	-	NO
chr2:180940598	2	180940598	+	0.000125821	0.00494216	-23.7916	L1MD	LINE	L1	-	-	-	-	-	LOC101102124	-	-	NO
chr2:181068400	2	181068400	-	0.00028088	0.00938976	20.916	L1MEc	LINE	L1	-	-	-	-	-	LOC101102124	-	-	NO
chr2:181068674	2	181068674	-	1.99821e-06	0.000155999	28.8226	L1MEc	LINE	L1	-	-	-	-	-	LOC101102124	-	-	NO
chr2:181354852	2	181354852	-	7.77173e-10	1.78902e-07	-32.3438	CHRL	SINE	tRNA	-	-	-	-	-	LOC101102124	-	-	NO
chr2:181827274	2	181827274	+	1.16267e-05	0.000687269	34.0474	BovB	LINE	RTE-BovB	-	-	-	-	-	LOC101102124	-	-	NO
chr2:182218143	2	182218143	+	3.06815e-06	0.000223293	-22.6079	BovB_Oa	LINE	RTE-BovB	-	-	-	-	-	LRP1B	-	-	NO
chr2:182359090	2	182359090	+	1.78172e-11	6.2832e-09	-29.887	MIRb	SINE	MIR	-	-	-	-	-	LRP1B	-	-	NO
chr2:182456951	2	182456951	+	6.95503e-06	0.000447026	34.4334	-	-	-	-	-	-	-	-	-	-	-	YES
chr2:182626168	2	182626168	-	4.21772e-10	1.04288e-07	-26.464	-	-	-	-	-	-	-	-	-	-	-	YES
chr2:182630236	2	182630236	+	2.67144e-08	3.9564e-06	-23.1538	-	-	-	-	-	-	-	-	-	-	-	YES
chr2:182815078	2	182815078	+	1.84624e-10	5.04222e-08	-37.796	BovB_Oa	LINE	RTE-BovB	-	-	-	-	-	-	-	-	YES
chr2:182823182	2	182823182	-	1.18763e-05	0.000699652	-20.0914	-	-	-	-	-	-	-	-	-	-	-	YES
chr2:182839076	2	182839076	-	1.15246e-05	0.000682782	-30.727	-	-	-	-	-	-	-	-	-	-	-	YES
chr2:182839163	2	182839163	-	4.26083e-05	0.00203827	-30.0519	-	-	-	-	-	-	-	-	-	-	-	YES
chr2:182839331	2	182839331	-	3.57084e-08	5.0508e-06	-40.1791	-	-	-	-	-	-	-	-	-	-	-	YES
chr2:182851028	2	182851028	-	4.18909e-06	0.000291153	30.1116	L1M4c	LINE	L1	-	-	-	-	-	-	-	-	YES
chr2:182892883	2	182892883	+	0.000118614	0.00471517	25.4201	L1MEc	LINE	L1	-	-	-	-	-	-	-	-	YES
chr2:182895798	2	182895798	+	2.63034e-07	2.8127e-05	25.8155	L1MEc	LINE	L1	-	-	-	-	-	-	-	-	YES
chr2:182900163	2	182900163	+	5.93991e-07	5.63998e-05	26.7536	BovB	LINE	RTE-BovB	-	-	-	-	-	-	-	-	YES
chr2:182921038	2	182921038	-	2.24345e-13	1.23184e-10	-30.9059	L1M2	LINE	L1	-	-	-	-	-	-	-	-	YES
chr2:182921246	2	182921246	-	1.88591e-13	1.05587e-10	-30.8388	L1M2	LINE	L1	-	-	-	-	-	-	-	-	YES
chr2:182922438	2	182922438	+	9.42155e-09	1.57458e-06	-28.7107	L1M2	LINE	L1	-	-	-	-	-	-	-	-	YES
chr2:182922495	2	182922495	+	7.569e-12	2.89048e-09	-31.2314	L1M2	LINE	L1	-	-	-	-	-	-	-	-	YES
chr2:183133512	2	183133512	-	1.87262e-12	8.23445e-10	-32.5301	BovB_Oa	LINE	RTE-BovB	-	-	-	-	-	-	-	-	YES
chr2:183250505	2	183250505	-	6.68431e-14	4.09319e-11	36.8626	L1MCc	LINE	L1	-	-	-	-	-	-	-	-	YES
chr2:183331675	2	183331675	-	1.1937e-08	1.94016e-06	-35.1749	L2	LINE	L2	-	-	-	-	-	-	-	-	YES
chr2:183375038	2	183375038	-	0.000163266	0.00608661	-20.66	L1_BT	LINE	L1	-	-	-	-	-	-	-	-	YES
chr2:183377948	2	183377948	+	2.0365e-05	0.0010984	-22.791	L1_BT	LINE	L1	-	-	-	-	-	-	-	-	YES
chr2:183378005	2	183378005	+	3.99576e-06	0.000279513	-29.3395	L1_BT	LINE	L1	-	-	-	-	-	-	-	-	YES
chr2:183405344	2	183405344	+	9.8803e-09	1.64249e-06	-37.3485	BOV-A2	SINE	Core-RTE	-	-	-	-	-	-	-	-	YES
chr2:184039549	2	184039549	+	8.33004e-11	2.4897e-08	35.7485	HAL1	LINE	L1	-	-	-	-	-	-	-	-	YES
chr2:184195380	2	184195380	-	4.39968e-21	1.23162e-17	-28.086	L1MEg	LINE	L1	-	-	-	-	-	NXPH2	-	-	NO
chr2:184609689	2	184609689	-	3.29042e-10	8.39411e-08	40.9736	-	-	-	-	-	-	-	-	-	-	-	YES
chr2:184735421	2	184735421	-	1.78715e-06	0.000142033	24.6892	BovB_Oa	LINE	RTE-BovB	-	-	-	-	-	-	-	-	YES
chr2:185056354	2	185056354	-	5.96124e-06	0.000392979	21.9697	-	-	-	-	-	-	-	-	-	-	-	YES
chr2:185293623	2	185293623	-	3.55949e-06	0.000253348	28.2413	L1M3	LINE	L1	-	-	-	-	-	-	-	-	YES
chr2:185607048	2	185607048	+	1.99677e-06	0.000155926	26.2895	L1M2	LINE	L1	-	-	-	-	-	THSD7B	-	-	NO
chr2:185710360	2	185710360	+	3.37865e-17	4.39542e-14	35.9394	-	-	-	-	-	-	-	-	THSD7B	-	-	NO
chr2:185710698	2	185710698	+	1.35849e-05	0.000785112	29.875	MER31-int	LTR	ERV1	-	-	-	-	-	THSD7B	-	-	NO
chr2:185768943	2	185768943	+	0.000291554	0.00965666	21.6121	L3	LINE	CR1	-	-	-	-	-	THSD7B	-	-	NO
chr2:185822646	2	185822646	+	2.2048e-05	0.00117342	-28.4272	BovB	LINE	RTE-BovB	-	-	-	-	-	THSD7B	-	-	NO
chr2:185849437	2	185849437	+	1.46672e-05	0.000837017	-28.7101	BovB	LINE	RTE-BovB	-	-	-	-	-	THSD7B	-	-	NO
chr2:185867916	2	185867916	+	1.87166e-08	2.87796e-06	-23.7607	-	-	-	-	-	-	-	-	THSD7B	-	-	NO
chr2:185942080	2	185942080	-	1.18716e-05	0.000699505	-24.5998	HAL1ME	LINE	L1	-	-	-	-	-	THSD7B	-	LOC114113319	NO
chr2:185942265	2	185942265	-	7.03344e-06	0.000451233	34.3153	-	-	-	-	-	-	-	-	THSD7B	-	LOC114113319	NO
chr2:185970952	2	185970952	+	9.43501e-08	1.16324e-05	-32.729	BovB_Oa	LINE	RTE-BovB	-	-	-	-	-	THSD7B	-	-	NO
chr2:186198643	2	186198643	+	9.25302e-06	0.00056728	23.2821	L1MC4a	LINE	L1	-	-	-	-	-	THSD7B	-	-	NO
chr2:187919766	2	187919766	-	7.28078e-07	6.69616e-05	29.2612	-	-	-	-	-	-	-	-	ZRANB3	-	-	NO
chr2:187961233	2	187961233	+	2.29196e-05	0.001212	-25.5351	-	-	-	-	-	-	-	-	ZRANB3	-	-	NO
chr2:188179288	2	188179288	+	1.81441e-06	0.00014369	-24.7412	BovB	LINE	RTE-BovB	-	-	-	-	-	RAB3GAP1	-	-	NO
chr2:190111537	2	190111537	-	5.01752e-05	0.00233575	-26.4836	L1M3de	LINE	L1	-	-	-	-	-	NCKAP5	-	-	NO
chr2:192044965	2	192044965	+	4.70441e-07	4.62914e-05	-26.5341	BovB	LINE	RTE-BovB	-	-	-	-	-	-	-	-	YES
chr2:192571623	2	192571623	-	1.20314e-05	0.000707195	-29.8475	-	-	-	-	-	-	-	-	-	-	-	YES
chr2:193021184	2	193021184	-	3.60374e-15	2.8971e-12	-21.1381	-	-	-	-	-	-	-	-	-	-	-	YES
chr2:194072708	2	194072708	+	2.21928e-07	2.43818e-05	-24.7627	L1MEf	LINE	L1	-	-	-	-	-	DPP10	-	-	NO
chr2:194073757	2	194073757	+	0.000140017	0.00538572	-20.0324	L1MEf	LINE	L1	-	-	-	-	-	DPP10	-	-	NO
chr2:194510181	2	194510181	-	4.80156e-11	1.53457e-08	-22.7273	L1M2	LINE	L1	-	-	-	-	-	-	-	-	YES
chr2:195108037	2	195108037	+	7.1613e-07	6.60759e-05	-25.9644	-	-	-	-	-	-	-	-	-	-	-	YES
chr2:195170041	2	195170041	+	1.22873e-05	0.00071967	20.9758	L1_BT	LINE	L1	-	-	-	-	-	-	-	-	YES
chr2:195212775	2	195212775	+	5.5804e-07	5.36077e-05	-31.5751	BovB_Oa	LINE	RTE-BovB	-	-	-	-	-	-	-	-	YES
chr2:196043643	2	196043643	+	0.000116879	0.00465979	-23.9442	BovB	LINE	RTE-BovB	-	-	-	-	-	-	-	-	YES
chr2:196064450	2	196064450	+	4.41415e-05	0.00210008	-29.8028	L1_BT	LINE	L1	-	-	-	-	-	-	-	-	YES
chr2:198560121	2	198560121	-	0.000186201	0.00676387	-21.9055	L1MDa	LINE	L1	-	-	-	-	-	PTPN4	-	-	NO
chr2:198920854	2	198920854	-	0.000200474	0.00718248	-22.824	(TCCA)n	Simple_repeat	Simple_repeat	-	-	-	-	-	RALB	-	RALB	NO
chr2:200441511	2	200441511	+	0.000231322	0.00806111	-23.4375	L1MDa	LINE	L1	-	-	-	-	-	-	-	-	YES
chr2:202040105	2	202040105	-	8.67916e-07	7.73714e-05	-26.9778	Bov-tA2	SINE	tRNA-Core-RTE	-	-	-	-	-	-	-	-	YES
chr2:202176379	2	202176379	+	1.32974e-06	0.000110439	-25.7937	L1_BT	LINE	L1	-	-	-	-	-	-	-	-	YES
chr2:202258311	2	202258311	+	9.84374e-05	0.00404652	-26	L1MB3	LINE	L1	-	-	-	-	-	-	-	-	YES
chr2:203898001	2	203898001	-	4.51153e-06	0.000310876	21.1781	L1MA9	LINE	L1	-	-	-	-	-	CNTNAP5	-	-	NO
chr2:204141472	2	204141472	-	1.17458e-07	1.41043e-05	-21.7949	BovB	LINE	RTE-BovB	-	-	-	-	-	CNTNAP5	-	-	NO
chr2:204542714	2	204542714	-	0.000130463	0.0050918	-22.0319	L1MB7	LINE	L1	-	-	-	-	-	CNTNAP5	-	-	NO
chr2:204603311	2	204603311	+	5.06054e-08	6.78621e-06	-21.541	L1_BT	LINE	L1	-	-	-	-	-	CNTNAP5	-	-	NO
chr2:204918168	2	204918168	-	4.52289e-08	6.15205e-06	-22.8341	L1M4b	LINE	L1	-	-	-	-	-	-	-	-	YES
chr2:205096793	2	205096793	+	1.81347e-09	3.77789e-07	-21.0687	BovB_Oa	LINE	RTE-BovB	-	-	-	-	-	-	-	-	YES
chr2:205662664	2	205662664	+	2.02906e-06	0.000157897	-20.3139	L1_BT	LINE	L1	-	-	-	-	-	-	-	-	YES
chr2:205843083	2	205843083	-	4.72736e-07	4.6448e-05	-23.0724	L1_BT	LINE	L1	-	-	-	-	-	-	-	-	YES
chr2:206300858	2	206300858	+	9.69289e-06	0.000589407	-23.9191	L1MB8	LINE	L1	-	-	-	-	-	-	-	-	YES
chr2:206993864	2	206993864	+	1.92849e-06	0.000151234	-21.2755	-	-	-	-	-	-	-	-	-	-	-	YES
chr2:208157246	2	208157246	-	4.31338e-05	0.0020591	-26.6115	L1_BT	LINE	L1	-	-	-	-	-	-	-	-	YES
chr2:209533171	2	209533171	-	0.000106763	0.00432804	-22.3981	L1MEc	LINE	L1	-	-	-	-	-	-	-	-	YES
chr2:210104638	2	210104638	-	0.000146331	0.00557457	24.73	-	-	-	-	-	-	-	-	-	-	-	YES
chr2:210369676	2	210369676	+	4.41868e-09	8.17814e-07	-27.3638	-	-	-	-	-	-	-	-	-	-	-	YES
chr2:210425371	2	210425371	+	3.75033e-08	5.25863e-06	-22.2689	BovB_Oa	LINE	RTE-BovB	-	-	-	-	-	-	-	-	YES
chr2:211233753	2	211233753	+	2.10701e-10	5.62696e-08	-25.4816	L1M5	LINE	L1	-	-	-	-	-	-	-	-	YES
chr2:211315001	2	211315001	-	3.80029e-05	0.00185446	-23.9437	HAL1b	LINE	L1	-	-	-	-	-	-	-	-	YES
chr2:211585284	2	211585284	-	2.81692e-06	0.00020815	-32.7206	BovB	LINE	RTE-BovB	-	-	-	-	-	-	-	-	YES
chr2:211849201	2	211849201	-	2.97929e-06	0.000218296	-29.442	L1MA9	LINE	L1	-	-	-	-	-	DNAH7	-	-	NO
chr2:211901099	2	211901099	+	2.39865e-08	3.6e-06	-23.0492	L1MEf	LINE	L1	-	-	-	-	-	DNAH7	-	-	NO
chr2:211983222	2	211983222	-	6.60192e-07	6.18613e-05	27.6557	-	-	-	-	-	-	-	-	DNAH7	-	-	NO
chr2:212954995	2	212954995	+	5.97216e-06	0.000393368	-27.7569	CHR-2A	SINE	tRNA	-	-	-	-	-	PGAP1	-	-	NO
chr2:214191965	2	214191965	-	0.00027466	0.00922877	-24.2075	BovB	LINE	RTE-BovB	-	-	-	-	-	PLCL1	-	-	NO
chr2:214935079	2	214935079	-	9.70867e-07	8.49548e-05	-37.4494	Bov-tA2	SINE	tRNA-Core-RTE	-	-	-	-	-	-	-	-	YES
chr2:217976341	2	217976341	-	2.06076e-12	8.94879e-10	27.2727	HAL1	LINE	L1	-	-	-	-	-	C2CD6	-	-	NO
chr2:218715833	2	218715833	-	2.85863e-05	0.00145923	23.1532	L1MA9	LINE	L1	-	-	-	-	-	BMPR2	-	BMPR2	NO
chr2:219374955	2	219374955	-	5.54491e-14	3.43573e-11	21.5663	L1M5	LINE	L1	-	-	-	-	-	NBEAL1	-	-	NO
chr2:219908736	2	219908736	+	4.94254e-07	4.82447e-05	-34	L1ME4b	LINE	L1	-	-	-	-	-	-	-	-	YES
chr2:220359055	2	220359055	-	1.01702e-06	8.82788e-05	-20.6189	L1MEf	LINE	L1	-	-	-	-	-	-	-	-	YES
chr2:220895297	2	220895297	-	1.88584e-15	1.61484e-12	41.4363	L1MA9	LINE	L1	-	-	-	-	-	PARD3B	-	-	NO
chr2:221241977	2	221241977	-	1.42429e-05	0.000816665	-25.0172	BovB_Oa	LINE	RTE-BovB	-	-	-	-	-	PARD3B	-	-	NO
chr2:221282682	2	221282682	-	0.000282415	0.0094297	26.9524	-	-	-	-	-	-	-	-	PARD3B	-	-	NO
chr2:221310679	2	221310679	-	1.51785e-10	4.24898e-08	-21.8035	L1M5	LINE	L1	-	-	-	-	-	PARD3B	-	-	NO
chr2:221562604	2	221562604	+	0.000130585	0.00509377	22.7079	L1_BT	LINE	L1	-	-	-	-	-	PARD3B	-	-	NO
chr2:222582327	2	222582327	+	4.05355e-10	1.00945e-07	34.2049	-	-	-	-	-	-	-	-	-	-	-	YES
chr2:224386753	2	224386753	+	4.99393e-07	4.86554e-05	-24.3868	L1_BT	LINE	L1	-	-	-	-	-	C2H2orf80	-	-	NO
chr2:224952271	2	224952271	+	2.80677e-08	4.12371e-06	-25.1546	L1_BT	LINE	L1	-	-	-	-	-	-	-	-	YES
chr2:228693243	2	228693243	+	6.3562e-08	8.25877e-06	-32.4376	BovB	LINE	RTE-BovB	-	-	-	-	-	LOC101103044	-	-	NO
chr2:228706044	2	228706044	+	5.18336e-12	2.04676e-09	-33.1877	L1_BT	LINE	L1	-	-	-	-	-	LOC101103044	-	-	NO
chr2:229218631	2	229218631	-	1.4848e-15	1.30035e-12	22.9514	L1MA9	LINE	L1	-	-	-	-	-	-	-	-	YES
chr2:229765566	2	229765566	-	2.6166e-05	0.00135375	-20.7096	L1_BT	LINE	L1	-	-	-	-	-	-	-	-	YES
chr2:229891509	2	229891509	+	0.000120131	0.004764	-28.9628	BovB_Oa	LINE	RTE-BovB	-	-	-	-	-	SPAG16	-	-	NO
chr2:230163232	2	230163232	-	1.9279e-10	5.21976e-08	36.1644	-	-	-	-	-	-	-	-	SPAG16	-	-	NO
chr2:230205532	2	230205532	-	3.5183e-09	6.69345e-07	42.3457	-	-	-	-	-	-	-	-	SPAG16	-	-	NO
chr2:230218989	2	230218989	-	0.000218666	0.007698	22.5253	BovB	LINE	RTE-BovB	-	-	-	-	-	SPAG16	-	-	NO
chr2:230229589	2	230229589	+	1.35785e-07	1.59209e-05	25.936	BOV-A2	SINE	Core-RTE	-	-	-	-	-	SPAG16	-	-	NO
chr2:230238478	2	230238478	+	2.67523e-09	5.31042e-07	31.2303	BovB	LINE	RTE-BovB	-	-	-	-	-	SPAG16	-	-	NO
chr2:230329540	2	230329540	-	5.7371e-06	0.000379881	26.278	BovB	LINE	RTE-BovB	-	-	-	-	-	SPAG16	-	-	NO
chr2:231017659	2	231017659	+	6.97609e-07	6.46525e-05	29.9004	HAL1ME	LINE	L1	-	-	-	-	-	SPAG16	-	-	NO
chr2:231991518	2	231991518	-	7.73451e-05	0.00334065	-30.303	BovB	LINE	RTE-BovB	-	-	-	-	-	-	-	-	YES
chr2:233730898	2	233730898	-	4.59929e-05	0.00217451	22.39	L1MEf	LINE	L1	-	-	-	-	-	-	-	-	YES
chr2:233731502	2	233731502	-	3.84706e-13	1.99695e-10	34.5455	L1MEf	LINE	L1	-	-	-	-	-	-	-	-	YES
chr2:234102124	2	234102124	-	1.36186e-07	1.59559e-05	-38.2393	L1MA9	LINE	L1	-	-	-	-	-	-	-	-	YES
chr2:234204445	2	234204445	-	7.31564e-12	2.80397e-09	26.7413	L1ME3F	LINE	L1	-	-	-	-	-	-	-	-	YES
chr2:237323856	2	237323856	-	3.85749e-19	7.6546e-16	-22.3864	-	-	-	-	-	-	-	-	-	-	-	YES
chr2:238062347	2	238062347	+	2.04623e-05	0.0011025	20.0823	L1_BT	LINE	L1	-	-	-	-	-	-	-	-	YES
chr2:238108647	2	238108647	-	3.4112e-06	0.00024429	20.4534	-	-	-	-	-	-	-	-	-	-	-	YES
chr2:239188338	2	239188338	-	3.85162e-06	0.000270881	23.3407	BovB_Oa	LINE	RTE-BovB	-	-	-	-	-	-	-	-	YES
chr2:239221097	2	239221097	-	2.5752e-06	0.000193434	21.7765	L1_BT	LINE	L1	-	-	-	-	-	-	-	-	YES
chr2:240274807	2	240274807	-	0.000278646	0.00933765	24.9034	L1_BT	LINE	L1	-	-	-	-	-	LOC114112899	-	-	NO
chr2:240520900	2	240520900	+	8.85519e-06	0.000546847	20.1284	L1_BT	LINE	L1	-	-	-	-	-	-	-	-	YES
chr2:240760050	2	240760050	+	1.12801e-07	1.36286e-05	-31.746	L2a	LINE	L2	-	-	-	-	-	-	-	-	YES
chr2:240770148	2	240770148	+	1.11992e-05	0.000666526	22.5481	BovB	LINE	RTE-BovB	-	-	-	-	-	-	-	-	YES
chr2:240891038	2	240891038	+	2.87439e-07	3.0415e-05	37.0037	L1_BT	LINE	L1	-	-	-	-	-	-	-	-	YES
chr2:240957829	2	240957829	+	5.27672e-06	0.000354564	-33.1614	-	-	-	-	-	-	-	-	AP1S3	-	-	NO
chr2:242406682	2	242406682	+	2.55995e-07	2.74962e-05	-39.0331	L2a	LINE	L2	-	-	-	-	-	-	-	-	YES
chr2:242416027	2	242416027	-	3.21996e-07	3.36179e-05	-28.8055	L1_BT	LINE	L1	-	-	-	-	-	-	-	-	YES
chr2:242420122	2	242420122	+	4.76499e-06	0.000325409	-30.1235	L1_BT	LINE	L1	-	-	-	-	-	-	-	-	YES
chr2:242496795	2	242496795	-	1.6843e-05	0.000938633	-29.7022	-	-	-	-	-	-	-	-	-	-	-	YES
chr2:242593262	2	242593262	+	1.8029e-09	3.77091e-07	-31.5546	-	-	-	-	-	-	-	-	-	-	-	YES
chr2:243404386	2	243404386	+	5.44263e-07	5.24482e-05	-34.1891	BovB_Oa	LINE	RTE-BovB	-	-	-	-	-	-	-	-	YES
chr2:243591406	2	243591406	-	0.000187631	0.00680164	25.3808	BovB	LINE	RTE-BovB	-	-	-	-	-	-	-	-	YES
chr2:243696138	2	243696138	+	0.000285244	0.00949753	-21.4059	BovB	LINE	RTE-BovB	-	-	-	-	-	-	-	-	YES
chr2:245592885	2	245592885	+	7.81093e-08	9.86679e-06	21.4603	BovB_Oa	LINE	RTE-BovB	-	-	-	-	-	SPHKAP	-	-	NO
chr2:245933650	2	245933650	-	1.79067e-07	2.02315e-05	-27.6607	BovB_Oa	LINE	RTE-BovB	-	-	-	-	-	-	-	-	YES
chr2:245977208	2	245977208	-	1.13411e-07	1.36865e-05	23.244	Bov-tA2	SINE	tRNA-Core-RTE	-	-	-	-	-	-	-	-	YES
chr2:245977302	2	245977302	-	3.21781e-08	4.63423e-06	25.7145	Bov-tA2	SINE	tRNA-Core-RTE	-	-	-	-	-	-	-	-	YES
chr2:245977314	2	245977314	-	2.05734e-08	3.13152e-06	-31.2909	Bov-tA2	SINE	tRNA-Core-RTE	-	-	-	-	-	-	-	-	YES
chr2:246272208	2	246272208	+	1.56814e-06	0.00012665	-21.2286	-	-	-	-	-	-	-	-	-	-	-	YES
chr2:246849501	2	246849501	-	1.40844e-05	0.000810098	25.8621	L1MC5	LINE	L1	-	-	-	-	-	-	-	-	YES
chr2:247323715	2	247323715	-	0.000287153	0.00954823	-24.9206	BovB_Oa	LINE	RTE-BovB	-	-	-	-	-	DNER	-	-	NO
chr2:247868519	2	247868519	-	3.1722e-12	1.31731e-09	-42.5131	-	-	-	-	-	-	-	-	SP140	-	SP140	NO
chr2:248015501	2	248015501	-	1.62877e-05	0.000911412	25.4568	-	-	-	-	-	-	-	-	LOC101121244	-	-	NO
chr2:249823380	2	249823380	-	2.05429e-07	2.28152e-05	-37.1058	-	-	-	-	-	-	-	-	-	-	-	YES
chr2:250096233	2	250096233	-	0.00017722	0.00649633	-28.4091	L1MEc	LINE	L1	-	-	-	-	-	-	-	-	YES
chr2:251070158	2	251070158	+	2.79406e-05	0.00143209	28.2673	L1MB8	LINE	L1	-	-	-	-	-	KHDRBS1	-	-	NO
chr2:251239042	2	251239042	-	1.24396e-06	0.000104506	-32.1324	L2c	LINE	L2	-	-	-	-	-	-	-	-	YES
chr2:252800667	2	252800667	+	9.29326e-05	0.00386954	-23.1705	L1PB4	LINE	L1	-	-	-	-	-	-	-	-	YES
chr2:254165025	2	254165025	-	0.000200888	0.00719404	22.4806	HAL1	LINE	L1	-	-	-	-	-	OPRD1	-	-	NO
chr2:254165050	2	254165050	-	9.38654e-05	0.00389896	23.6187	HAL1	LINE	L1	-	-	-	-	-	OPRD1	-	-	NO
chr2:257157006	2	257157006	+	0.000182997	0.00666604	29.91	L1MC5a	LINE	L1	-	-	-	-	-	LOC101114847	-	LOC101114847	NO
chr2:260048838	2	260048838	-	0.000197547	0.00709304	-23.0286	BovB	LINE	RTE-BovB	-	-	-	-	-	-	-	-	YES
chr2:260281028	2	260281028	+	6.08396e-08	7.95449e-06	26.051	-	-	-	-	-	-	-	-	CDC42	-	-	NO
chr2:260281099	2	260281099	+	7.8805e-06	0.000496035	-21.1089	-	-	-	-	-	-	-	-	CDC42	-	-	NO
chr2:261333273	2	261333273	+	0.000151537	0.0057345	22.7206	L1ME3A	LINE	L1	-	-	-	-	-	EIF4G3	-	-	NO
chr3:13884005	3	13884005	+	4.41334e-06	0.000304713	-22.0404	L1_BT	LINE	L1	-	-	-	-	-	-	-	LOC101120821	NO
chr3:17532525	3	17532525	-	0.000228911	0.00799397	-20.8812	L1MC3	LINE	L1	-	-	-	-	-	-	-	-	YES
chr3:21757408	3	21757408	-	4.25558e-05	0.0020367	-25.2581	L1MEd	LINE	L1	-	-	-	-	-	-	-	-	YES
chr3:21812620	3	21812620	-	7.19077e-05	0.00314041	-24.909	HAL1b	LINE	L1	-	-	-	-	-	-	-	-	YES
chr3:22615308	3	22615308	-	7.32894e-06	0.000467082	-33.1278	-	-	-	-	-	-	-	-	-	-	-	YES
chr3:23426438	3	23426438	-	0.000296688	0.00978948	22.0183	L1_BT	LINE	L1	-	-	-	-	-	-	-	-	YES
chr3:23505385	3	23505385	+	2.04023e-10	5.49233e-08	-34.1584	L1M4b	LINE	L1	-	-	-	-	-	-	-	-	YES
chr3:23511947	3	23511947	+	8.40536e-12	3.1789e-09	-31.3118	L1M4	LINE	L1	-	-	-	-	-	-	-	-	YES
chr3:26217360	3	26217360	-	2.82422e-05	0.00144466	-23.3096	-	-	-	-	-	-	-	-	-	-	-	YES
chr3:26354661	3	26354661	-	7.39412e-13	3.62228e-10	33.0956	L2a	LINE	L2	-	-	-	-	-	LOC114113893	-	-	NO
chr3:31363295	3	31363295	+	0.000107392	0.00435015	-20.7484	L1M5	LINE	L1	-	-	-	-	-	-	-	-	YES
chr3:33572722	3	33572722	-	4.12857e-06	0.000287521	-27.5429	-	-	-	-	-	-	-	-	-	-	-	YES
chr3:38555539	3	38555539	-	0.000292745	0.0096873	-20.8658	L1ME1	LINE	L1	-	-	-	-	-	-	-	-	YES
chr3:38591977	3	38591977	+	8.0601e-05	0.00345321	-23.3835	L1ME2	LINE	L1	-	-	-	-	-	-	-	-	YES
chr3:42997236	3	42997236	-	4.41083e-07	4.3902e-05	-33.0165	-	-	-	-	-	-	-	-	-	-	-	YES
chr3:43404484	3	43404484	+	4.73077e-05	0.00222673	-20.8263	HAL1M8	LINE	L1	-	-	-	-	-	LOC106991047	-	-	NO
chr3:44625101	3	44625101	+	5.71048e-05	0.00259552	-23.0345	-	-	-	-	-	-	-	-	-	-	-	YES
chr3:44753678	3	44753678	+	7.7873e-06	0.00049076	-21.0046	L1_BT	LINE	L1	-	-	-	-	-	-	-	-	YES
chr3:46071850	3	46071850	-	7.57835e-13	3.6952e-10	37.9048	L1MEf	LINE	L1	-	-	-	-	-	-	-	-	YES
chr3:46609802	3	46609802	-	1.58686e-15	1.38201e-12	-38.7363	L1MDa	LINE	L1	-	-	-	-	-	WDPCP	-	-	NO
chr3:46920813	3	46920813	-	3.30992e-07	3.44195e-05	-29.7857	BovB_Oa	LINE	RTE-BovB	-	-	-	-	-	WDPCP	-	-	NO
chr3:46955054	3	46955054	-	0.000157312	0.00591387	-21.3583	L1_BT	LINE	L1	-	-	-	-	-	-	-	-	YES
chr3:48060698	3	48060698	+	1.39211e-08	2.22232e-06	32.4924	L1MEf	LINE	L1	-	-	-	-	-	COMMD1	-	-	NO
chr3:48067513	3	48067513	-	2.64343e-05	0.00136606	21.8451	BovB	LINE	RTE-BovB	-	-	-	-	-	COMMD1	-	-	NO
chr3:48926474	3	48926474	+	5.31564e-05	0.00244819	-26.2843	BovB	LINE	RTE-BovB	-	-	-	-	-	-	-	-	YES
chr3:48928821	3	48928821	-	7.55731e-08	9.59668e-06	-25.1808	L1MEh	LINE	L1	-	-	-	-	-	-	-	-	YES
chr3:48936741	3	48936741	+	9.66894e-05	0.00399246	-28.2222	-	-	-	-	-	-	-	-	-	-	-	YES
chr3:49007874	3	49007874	+	1.41648e-07	1.65033e-05	30.5833	BovB	LINE	RTE-BovB	-	-	-	-	-	-	-	-	YES
chr3:49479524	3	49479524	+	2.03391e-05	0.00109757	20.217	BovB_Oa	LINE	RTE-BovB	-	-	-	-	-	-	-	-	YES
chr3:49481579	3	49481579	-	3.45741e-10	8.77015e-08	37.2523	-	-	-	-	-	-	-	-	-	-	-	YES
chr3:49724508	3	49724508	+	1.89317e-05	0.00103371	-29.0249	L1_BT	LINE	L1	-	-	-	-	-	-	-	-	YES
chr3:50085029	3	50085029	-	4.52928e-05	0.00214671	23.5758	BovB	LINE	RTE-BovB	-	-	-	-	-	-	-	-	YES
chr3:50735827	3	50735827	+	4.01989e-05	0.00194179	-21.1355	BovB_Oa	LINE	RTE-BovB	-	-	-	-	-	-	-	-	YES
chr3:51084918	3	51084918	-	0.000233346	0.0081163	-22.4747	-	-	-	-	-	-	-	-	-	-	-	YES
chr3:51393319	3	51393319	-	1.05297e-08	1.73541e-06	24.0854	L1ME3E	LINE	L1	-	-	-	-	-	-	-	-	YES
chr3:52140258	3	52140258	+	5.43478e-08	7.20182e-06	-35.8365	-	-	-	-	-	-	-	-	-	-	-	YES
chr3:52140465	3	52140465	+	3.48552e-06	0.000249109	-29.8055	-	-	-	-	-	-	-	-	-	-	-	YES
chr3:52155435	3	52155435	+	3.41458e-06	0.000244477	29.3679	-	-	-	-	-	-	-	-	-	-	-	YES
chr3:52166702	3	52166702	-	5.50901e-06	0.000367573	-20.1329	L1MB1	LINE	L1	-	-	-	-	-	-	-	-	YES
chr3:52196510	3	52196510	-	1.66762e-08	2.6064e-06	26.4798	-	-	-	-	-	-	-	-	-	-	-	YES
chr3:52196896	3	52196896	-	2.65224e-06	0.000198034	29.7826	-	-	-	-	-	-	-	-	-	-	-	YES
chr3:52242462	3	52242462	-	1.6992e-13	9.6512e-11	28.3878	-	-	-	-	-	-	-	-	-	-	-	YES
chr3:52346717	3	52346717	+	1.95647e-05	0.00106328	23.617	-	-	-	-	-	-	-	-	-	-	-	YES
chr3:52368298	3	52368298	-	8.01018e-05	0.00343511	23.2424	BovB	LINE	RTE-BovB	-	-	-	-	-	-	-	-	YES
chr3:53041991	3	53041991	+	1.95971e-05	0.00106449	30.8861	-	-	-	-	-	-	-	-	-	-	-	YES
chr3:53061553	3	53061553	+	1.2541e-07	1.49333e-05	27.9457	-	-	-	-	-	-	-	-	-	-	-	YES
chr3:53126606	3	53126606	-	2.4809e-11	8.52883e-09	-38.4351	BovB_Oa	LINE	RTE-BovB	-	-	-	-	-	-	-	-	YES
chr3:53130456	3	53130456	-	1.33903e-10	3.79662e-08	-36.4716	L1_Art	LINE	L1	-	-	-	-	-	-	-	-	YES
chr3:53201111	3	53201111	-	2.62384e-12	1.10719e-09	-40.9061	BovB	LINE	RTE-BovB	-	-	-	-	-	-	-	-	YES
chr3:53209302	3	53209302	+	1.92284e-06	0.000150942	29.0668	-	-	-	-	-	-	-	-	-	-	-	YES
chr3:53354223	3	53354223	-	1.80675e-09	3.7714e-07	32.8571	L1_BT	LINE	L1	-	-	-	-	-	CTNNA2	-	-	NO
chr3:53419230	3	53419230	-	4.64641e-20	1.04804e-16	-41.345	L1MB7	LINE	L1	-	-	-	-	-	CTNNA2	-	-	NO
chr3:53692177	3	53692177	+	4.05796e-08	5.60229e-06	-39.9155	-	-	-	-	-	-	-	-	CTNNA2	-	-	NO
chr3:53692701	3	53692701	+	1.8077e-14	1.23748e-11	37.202	-	-	-	-	-	-	-	-	CTNNA2	-	-	NO
chr3:54006841	3	54006841	+	2.04657e-05	0.0011025	20.81	-	-	-	-	-	-	-	-	CTNNA2	-	-	NO
chr3:54314921	3	54314921	-	1.34822e-06	0.000111738	-33.2083	-	-	-	-	-	-	-	-	CTNNA2	-	-	NO
chr3:54340897	3	54340897	-	5.25164e-07	5.08931e-05	-29.1311	BovB	LINE	RTE-BovB	-	-	-	-	-	CTNNA2	-	-	NO
chr3:54442047	3	54442047	-	3.92e-08	5.44539e-06	-29.8667	-	-	-	-	-	-	-	-	CTNNA2	-	-	NO
chr3:54640426	3	54640426	-	3.36676e-13	1.78005e-10	35.4239	HAL1M8	LINE	L1	-	-	-	-	-	CTNNA2	-	-	NO
chr3:54641194	3	54641194	-	1.78545e-20	4.45636e-17	-42.4721	HAL1M8	LINE	L1	-	-	-	-	-	CTNNA2	-	-	NO
chr3:54844194	3	54844194	-	5.83377e-16	5.71576e-13	49.9271	L1_BT	LINE	L1	-	-	-	-	-	CTNNA2	-	-	NO
chr3:55033502	3	55033502	-	0.000118047	0.0046968	26.9163	L1MEd	LINE	L1	-	-	-	-	-	-	-	-	YES
chr3:55064000	3	55064000	-	6.07313e-05	0.00273301	-30.2571	L1_BT	LINE	L1	-	-	-	-	-	-	-	-	YES
chr3:55244077	3	55244077	-	2.77311e-05	0.00142462	-24.2843	BOV-A2	SINE	Core-RTE	-	-	-	-	-	-	-	LOC114114281	NO
chr3:55342842	3	55342842	+	0.000243165	0.00837994	-20.0398	L1_BT	LINE	L1	-	-	-	-	-	-	-	-	YES
chr3:55361544	3	55361544	-	1.07716e-06	9.2754e-05	22.1116	L1_BT	LINE	L1	-	-	-	-	-	-	-	-	YES
chr3:55471926	3	55471926	-	1.49271e-05	0.000848603	-24.9653	L1M4	LINE	L1	-	-	-	-	-	-	-	-	YES
chr3:55476375	3	55476375	-	4.78802e-06	0.000326626	-27.5187	L1M2	LINE	L1	-	-	-	-	-	-	-	-	YES
chr3:55540605	3	55540605	+	6.67493e-17	8.0802e-14	-23.8492	-	-	-	-	-	-	-	-	-	-	-	YES
chr3:55540865	3	55540865	+	4.02158e-30	5.04349e-26	36.5912	-	-	-	-	-	-	-	-	-	-	-	YES
chr3:55586115	3	55586115	+	6.05523e-05	0.00272652	-27.0917	L1MD3	LINE	L1	-	-	-	-	-	-	-	-	YES
chr3:55591050	3	55591050	-	1.6419e-07	1.88014e-05	-25.3922	L1M2	LINE	L1	-	-	-	-	-	-	-	-	YES
chr3:55601876	3	55601876	-	0.000161012	0.0060181	-27.0804	L1_BT	LINE	L1	-	-	-	-	-	-	-	-	YES
chr3:55863479	3	55863479	+	2.71786e-06	0.000201925	-31.2729	-	-	-	-	-	-	-	-	-	-	-	YES
chr3:55910541	3	55910541	+	8.11422e-05	0.00346915	-24.6911	-	-	-	-	-	-	-	-	-	-	-	YES
chr3:55993924	3	55993924	-	3.03166e-06	0.000221357	26.4607	L1_BT	LINE	L1	-	-	-	-	-	-	-	-	YES
chr3:56010820	3	56010820	+	8.20698e-07	7.38339e-05	-37.4216	-	-	-	-	-	-	-	-	-	-	-	YES
chr3:56030289	3	56030289	+	2.53311e-05	0.00131686	-24.2444	-	-	-	-	-	-	-	-	-	-	-	YES
chr3:56056486	3	56056486	-	3.59244e-06	0.000255403	-20.5525	-	-	-	-	-	-	-	-	-	-	-	YES
chr3:56127812	3	56127812	+	9.17317e-06	0.000563417	-25.9885	BovB	LINE	RTE-BovB	-	-	-	-	-	-	-	-	YES
chr3:56269727	3	56269727	+	4.0145e-08	5.54962e-06	-27.394	BovB	LINE	RTE-BovB	-	-	-	-	-	-	-	-	YES
chr3:56767205	3	56767205	+	0.000133781	0.0051898	26.3971	BovB	LINE	RTE-BovB	-	-	-	-	-	-	-	-	YES
chr3:56915555	3	56915555	-	0.000186605	0.00677542	-28.4304	-	-	-	-	-	-	-	-	-	-	-	YES
chr3:56992916	3	56992916	-	0.000218462	0.00769505	-24.905	L1MC4a	LINE	L1	-	-	-	-	-	-	-	-	YES
chr3:57022888	3	57022888	-	4.97222e-14	3.1241e-11	26.2978	L1M3de	LINE	L1	-	-	-	-	-	-	-	-	YES
chr3:57125340	3	57125340	-	6.08838e-05	0.00273909	-27.2957	L1MEc	LINE	L1	-	-	-	-	-	-	-	-	YES
chr3:57174626	3	57174626	+	1.61297e-06	0.000129969	-24.1452	L1ME1	LINE	L1	-	-	-	-	-	-	-	-	YES
chr3:57578490	3	57578490	-	2.55781e-05	0.00132728	-25.3361	L1_BT	LINE	L1	-	-	-	-	-	-	-	-	YES
chr3:57592521	3	57592521	+	0.000193758	0.00697775	-20.2116	BovB	LINE	RTE-BovB	-	-	-	-	-	-	-	-	YES
chr3:57731318	3	57731318	-	1.13855e-06	9.7107e-05	-20.5397	BovB	LINE	RTE-BovB	-	-	-	-	-	-	-	-	YES
chr3:57740353	3	57740353	+	0.000263519	0.00892767	24.2922	-	-	-	-	-	-	-	-	-	-	-	YES
chr3:57794744	3	57794744	-	1.10596e-09	2.43846e-07	36.9469	L2a	LINE	L2	-	-	-	-	-	-	-	-	YES
chr3:57795185	3	57795185	-	1.1336e-09	2.48579e-07	39.6684	MIR	SINE	MIR	-	-	-	-	-	-	-	-	YES
chr3:57796009	3	57796009	-	2.01964e-20	4.94697e-17	31.1289	-	-	-	-	-	-	-	-	-	-	-	YES
chr3:57796347	3	57796347	-	8.68809e-06	0.00053833	24.627	-	-	-	-	-	-	-	-	-	-	-	YES
chr3:57843970	3	57843970	+	7.62386e-05	0.00330287	27.6775	BovB_Oa	LINE	RTE-BovB	-	-	-	-	-	-	-	-	YES
chr3:58261419	3	58261419	+	6.75542e-10	1.58178e-07	-27.2799	-	-	-	-	-	-	-	-	-	-	-	YES
chr3:58371880	3	58371880	+	2.46114e-06	0.00018634	-23.6881	BovB	LINE	RTE-BovB	-	-	-	-	-	-	-	-	YES
chr3:58446059	3	58446059	-	5.38913e-07	5.20369e-05	22.5693	BovB	LINE	RTE-BovB	-	-	-	-	-	-	-	-	YES
chr3:58574774	3	58574774	-	1.92341e-06	0.000150949	-26.7399	L1_BT	LINE	L1	-	-	-	-	-	-	-	-	YES
chr3:58809611	3	58809611	+	4.93772e-05	0.00230613	-26.1401	BovB	LINE	RTE-BovB	-	-	-	-	-	-	-	-	YES
chr3:58809902	3	58809902	+	6.2582e-05	0.00280142	-25.7619	BovB	LINE	RTE-BovB	-	-	-	-	-	-	-	-	YES
chr3:58850533	3	58850533	-	3.46606e-10	8.78176e-08	31.254	L1_BT	LINE	L1	-	-	-	-	-	-	-	-	YES
chr3:58852079	3	58852079	+	0.00021752	0.00767224	22.0327	L1_BT	LINE	L1	-	-	-	-	-	-	-	-	YES
chr3:58920630	3	58920630	-	1.36036e-09	2.93335e-07	38.8745	L1MA9	LINE	L1	-	-	-	-	-	-	-	-	YES
chr3:59280107	3	59280107	+	2.31886e-07	2.52527e-05	-31.2105	L1_BT	LINE	L1	-	-	-	-	-	-	-	-	YES
chr3:60467032	3	60467032	-	4.9999e-07	4.86985e-05	-27.2259	L1M3	LINE	L1	-	-	-	-	-	DNAH6	-	-	NO
chr3:60564386	3	60564386	-	3.29429e-05	0.00164388	21.8041	-	-	-	-	-	-	-	-	DNAH6	-	-	NO
chr3:60564437	3	60564437	-	0.000210224	0.00745684	21.2584	-	-	-	-	-	-	-	-	DNAH6	-	-	NO
chr3:61347800	3	61347800	+	1.15071e-05	0.000682002	-34.3722	-	-	-	-	-	-	-	-	-	-	-	YES
chr3:62997913	3	62997913	-	7.39546e-06	0.000469938	-26.2234	L1_BT	LINE	L1	-	-	-	-	-	-	-	-	YES
chr3:64484544	3	64484544	+	5.21989e-08	6.96415e-06	-32.7812	L1MC5a	LINE	L1	-	-	-	-	-	TTL	-	-	NO
chr3:64553810	3	64553810	-	9.33837e-05	0.0038841	-29.3859	L1MC	LINE	L1	-	-	-	-	-	-	-	-	YES
chr3:64645409	3	64645409	-	2.95458e-10	7.63677e-08	-37.6708	L1_BT	LINE	L1	-	-	-	-	-	-	-	-	YES
chr3:64647115	3	64647115	+	8.05322e-08	1.0132e-05	37.8773	-	-	-	-	-	-	-	-	-	-	-	YES
chr3:65607810	3	65607810	-	1.41995e-06	0.000116643	-29.6066	L1MEg	LINE	L1	-	-	-	-	-	-	-	-	YES
chr3:65609028	3	65609028	-	1.2916e-07	1.52927e-05	-26.5639	L1MEg	LINE	L1	-	-	-	-	-	-	-	-	YES
chr3:66150177	3	66150177	-	0.000118774	0.00472036	-23.2143	-	-	-	-	-	-	-	-	GCC2	-	-	NO
chr3:67437514	3	67437514	+	0.00012218	0.00483098	-21.4719	BovB	LINE	RTE-BovB	-	-	-	-	-	LOC101118600	-	-	NO
chr3:68633823	3	68633823	-	3.53664e-05	0.00174454	31.1111	-	-	-	-	-	-	-	-	-	-	-	YES
chr3:68742123	3	68742123	+	1.74646e-07	1.98106e-05	36.4025	-	-	-	-	-	-	-	-	-	-	-	YES
chr3:68743621	3	68743621	+	3.82888e-09	7.22732e-07	-20.4334	L1ME3A	LINE	L1	-	-	-	-	-	-	-	-	YES
chr3:68866162	3	68866162	-	3.08902e-05	0.00155631	-20.6048	L1_BT	LINE	L1	-	-	-	-	-	-	-	-	YES
chr3:68868583	3	68868583	-	1.07786e-09	2.38153e-07	-27.0371	L1M3de	LINE	L1	-	-	-	-	-	-	-	-	YES
chr3:68915440	3	68915440	-	1.72457e-12	7.64892e-10	30.7692	-	-	-	-	-	-	-	-	-	-	-	YES
chr3:69017171	3	69017171	-	0.000102462	0.00418669	-25.8373	-	-	-	-	-	-	-	-	-	-	-	YES
chr3:69032955	3	69032955	-	1.61739e-10	4.49553e-08	-34.9437	L1_Art	LINE	L1	-	-	-	-	-	-	-	-	YES
chr3:69052199	3	69052199	+	2.02111e-06	0.000157395	28.8104	L1_BT	LINE	L1	-	-	-	-	-	-	-	-	YES
chr3:70634844	3	70634844	-	9.07623e-07	8.03854e-05	27.8229	-	-	-	-	-	-	-	-	-	-	-	YES
chr3:70671543	3	70671543	+	4.05527e-07	4.07643e-05	-38.4539	L1ME3D	LINE	L1	-	-	-	-	-	-	-	-	YES
chr3:70938573	3	70938573	-	1.45083e-10	4.07229e-08	37.1288	L1M3	LINE	L1	-	-	-	-	-	VRK2	-	-	NO
chr3:71196903	3	71196903	-	3.35755e-05	0.00166933	21.2967	-	-	-	-	-	-	-	-	-	-	-	YES
chr3:71544444	3	71544444	+	3.57663e-09	6.79206e-07	-48.6603	-	-	-	-	-	-	-	-	-	-	-	YES
chr3:71574966	3	71574966	-	1.04222e-06	9.02166e-05	-20.202	L1M6	LINE	L1	-	-	-	-	-	-	-	-	YES
chr3:72064996	3	72064996	+	3.61363e-05	0.00177415	-22.4485	L1_BT	LINE	L1	-	-	-	-	-	-	-	-	YES
chr3:73148311	3	73148311	+	2.358e-05	0.00124117	26	-	-	-	-	-	-	-	-	-	-	-	YES
chr3:73765439	3	73765439	-	2.48015e-05	0.00129456	-31.0873	-	-	-	-	-	-	-	-	LOC114113601	-	LOC114113601	NO
chr3:73765443	3	73765443	-	0.000264791	0.00896245	26.3597	CHRL	SINE	tRNA	-	-	-	-	-	LOC114113601	-	LOC114113601	NO
chr3:73853062	3	73853062	-	8.35097e-05	0.00354537	-25.4963	-	-	-	-	-	-	-	-	RTN4	-	-	NO
chr3:74124158	3	74124158	+	0.000148092	0.00562731	28.1872	L1MA9	LINE	L1	-	-	-	-	-	EML6	-	-	NO
chr3:74700352	3	74700352	+	0.000173557	0.00639123	23.6896	L1MEj	LINE	L1	-	-	-	-	-	ACYP2	-	-	NO
chr3:75318818	3	75318818	-	1.40639e-18	2.50534e-15	28.5853	L1M8	LINE	L1	-	-	-	-	-	-	-	-	YES
chr3:75683405	3	75683405	+	1.82729e-05	0.00100346	-32.7889	L1M5	LINE	L1	-	-	-	-	-	-	-	-	YES
chr3:76100880	3	76100880	+	5.61362e-05	0.00256003	24.6431	HAL1	LINE	L1	-	-	-	-	-	-	-	-	YES
chr3:76952687	3	76952687	-	5.29542e-05	0.0024412	-23.4859	BovB_Oa	LINE	RTE-BovB	-	-	-	-	-	-	-	-	YES
chr3:77494995	3	77494995	-	7.02291e-07	6.50287e-05	33.4969	L1M3de	LINE	L1	-	-	-	-	-	-	-	-	YES
chr3:77960833	3	77960833	+	0.000124905	0.00491602	-20.6307	-	-	-	-	-	-	-	-	-	-	-	YES
chr3:78010082	3	78010082	+	0.00017777	0.0065127	-27.3736	BovB_Oa	LINE	RTE-BovB	-	-	-	-	-	-	-	-	YES
chr3:78072593	3	78072593	+	5.19414e-06	0.000349915	-28.7813	-	-	-	-	-	-	-	-	-	-	-	YES
chr3:79901291	3	79901291	-	4.80513e-05	0.0022558	-22.3434	HAL1	LINE	L1	-	-	-	-	-	-	-	-	YES
chr3:80187889	3	80187889	+	1.67861e-06	0.000134498	30.9713	BovB	LINE	RTE-BovB	-	-	-	-	-	-	-	-	YES
chr3:80260787	3	80260787	-	4.05422e-06	0.000282845	26.7962	L1MC5a	LINE	L1	-	-	-	-	-	-	-	-	YES
chr3:80261383	3	80261383	-	5.88781e-05	0.00266184	27.047	CHRL	SINE	tRNA	-	-	-	-	-	-	-	-	YES
chr3:80600026	3	80600026	+	3.1204e-13	1.67236e-10	-25.0496	L1ME3F	LINE	L1	-	-	-	-	-	-	-	-	YES
chr3:80748627	3	80748627	-	1.08151e-06	9.30266e-05	-25.5114	L1_BT	LINE	L1	-	-	-	-	-	FSHR	-	-	NO
chr3:85967003	3	85967003	-	7.69675e-05	0.00332873	20.1058	-	-	-	-	-	-	-	-	THADA	-	-	NO
chr3:86059136	3	86059136	+	3.12168e-05	0.00156923	24.6492	-	-	-	-	-	-	-	-	THADA	-	-	NO
chr3:86847660	3	86847660	+	6.93112e-05	0.00304953	-27.9254	BovB	LINE	RTE-BovB	-	-	-	-	-	MTA3	-	-	NO
chr3:92228485	3	92228485	+	0.00028779	0.00956432	-23.9348	L1_BT	LINE	L1	-	-	-	-	-	-	-	-	YES
chr3:92520060	3	92520060	-	0.00026491	0.00896551	28.5575	L1MB5	LINE	L1	-	-	-	-	-	EIF2AK2	-	EIF2AK2	NO
chr3:93673070	3	93673070	-	6.62769e-10	1.5542e-07	-21.0459	HAL1	LINE	L1	-	-	-	-	-	-	-	-	YES
chr3:93673669	3	93673669	-	9.81176e-05	0.0040376	-27.7458	-	-	-	-	-	-	-	-	-	-	-	YES
chr3:93748717	3	93748717	-	2.64198e-08	3.91646e-06	-30.3292	L1_BT	LINE	L1	-	-	-	-	-	-	-	-	YES
chr3:94270974	3	94270974	-	0.000217677	0.0076745	-22.3941	L1_BT	LINE	L1	-	-	-	-	-	-	-	-	YES
chr3:95678368	3	95678368	-	0.00013844	0.00533359	-22.5195	L1MEg	LINE	L1	-	-	-	-	-	-	-	-	YES
chr3:95859943	3	95859943	-	8.38751e-08	1.05146e-05	-27.6202	L1MCb	LINE	L1	-	-	-	-	-	-	-	-	YES
chr3:96325307	3	96325307	+	5.97729e-05	0.00269797	-20.7529	-	-	-	-	-	-	-	-	-	-	-	YES
chr3:96951450	3	96951450	+	2.26027e-09	4.5893e-07	31.0951	L1ME3	LINE	L1	-	-	-	-	-	LTBP1	-	-	NO
chr3:97900661	3	97900661	+	8.96404e-05	0.00375832	20.7843	BovB	LINE	RTE-BovB	-	-	-	-	-	YIPF4	-	-	NO
chr3:97974758	3	97974758	-	3.77288e-06	0.000266479	20.102	L1M4a2	LINE	L1	-	-	-	-	-	NLRC4	-	-	NO
chr3:98293756	3	98293756	-	8.18818e-05	0.00349139	-23.9028	L1_BT	LINE	L1	-	-	-	-	-	-	-	-	YES
chr3:98297030	3	98297030	-	5.97076e-09	1.06303e-06	-25.2033	L1_BT	LINE	L1	-	-	-	-	-	-	-	-	YES
chr3:98347856	3	98347856	+	1.00811e-05	0.000609586	-30.2745	BovB	LINE	RTE-BovB	-	-	-	-	-	-	-	-	YES
chr3:98528822	3	98528822	+	7.68704e-05	0.00332582	-22.2321	BovB	LINE	RTE-BovB	-	-	-	-	-	-	-	-	YES
chr3:99097639	3	99097639	-	0.000251063	0.00859393	-25.2196	BovB	LINE	RTE-BovB	-	-	-	-	-	ADD2	-	-	NO
chr3:99103080	3	99103080	-	4.0307e-06	0.000281455	-31.7885	-	-	-	-	-	-	-	-	ADD2	-	-	NO
chr3:99194092	3	99194092	+	3.99907e-06	0.00027962	27.9912	-	-	-	-	-	-	-	-	-	-	FIGLA	NO
chr3:100122781	3	100122781	+	8.57783e-06	0.00053329	-22.9947	L1MEf	LINE	L1	-	-	-	-	-	-	-	-	YES
chr3:100336434	3	100336434	-	8.22206e-09	1.40482e-06	29.39	-	-	-	-	-	-	-	-	-	-	-	YES
chr3:100336453	3	100336453	-	0.000222644	0.00781253	21.343	-	-	-	-	-	-	-	-	-	-	-	YES
chr3:100655048	3	100655048	+	1.51075e-07	1.74719e-05	22.8239	L1MB2	LINE	L1	-	-	-	-	-	EXOC6B	-	-	NO
chr3:100655241	3	100655241	+	1.96133e-14	1.31959e-11	-29.7445	L1MB2	LINE	L1	-	-	-	-	-	EXOC6B	-	-	NO
chr3:100843830	3	100843830	-	0.000106313	0.00431484	-20.9735	Bov-tA2	SINE	tRNA-Core-RTE	-	-	-	-	-	EXOC6B	-	-	NO
chr3:101154204	3	101154204	+	0.000234737	0.00815248	20.3143	BovB	LINE	RTE-BovB	-	-	-	-	-	-	-	-	YES
chr3:101674654	3	101674654	-	8.36204e-07	7.49574e-05	-28.3784	L1_BT	LINE	L1	-	-	-	-	-	-	-	-	YES
chr3:103270149	3	103270149	+	8.49755e-06	0.000528836	-20.9855	L1M3	LINE	L1	-	-	-	-	-	TACR1	-	-	NO
chr3:104001852	3	104001852	+	0.00023141	0.00806328	-21.8898	L1_BT	LINE	L1	-	-	-	-	-	-	-	-	YES
chr3:104520898	3	104520898	+	1.5245e-06	0.000123859	24.2233	L1MCa	LINE	L1	-	-	-	-	-	-	-	-	YES
chr3:105591344	3	105591344	+	1.16765e-09	2.54761e-07	34.8649	-	-	-	-	-	-	-	-	SLC9A2	-	-	NO
chr3:105950521	3	105950521	-	1.34191e-05	0.000776818	-25.9982	L1_BT	LINE	L1	-	-	-	-	-	-	-	-	YES
chr3:108372167	3	108372167	-	1.68773e-08	2.63198e-06	-23.5294	L1MC4	LINE	L1	-	-	-	-	-	TSGA10	-	-	NO
chr3:108617041	3	108617041	+	1.49509e-05	0.000849802	-21.3685	L1M3	LINE	L1	-	-	-	-	-	MGAT4A	-	MGAT4A	NO
chr3:112254360	3	112254360	-	7.13081e-06	0.000456452	-24.6233	L1MDa	LINE	L1	-	-	-	-	-	MERTK	-	LOC114114227	NO
chr3:117661191	3	117661191	-	4.96424e-06	0.000336743	20.1543	-	-	-	-	-	-	-	-	-	-	-	YES
chr3:118499167	3	118499167	-	6.41695e-06	0.000418359	20.9145	L1_BT	LINE	L1	-	-	-	-	-	GLIPR1L1	-	GLIPR1L1	NO
chr3:118510680	3	118510680	+	4.39728e-09	8.15779e-07	29.1669	L1ME3A	LINE	L1	-	-	-	-	-	GLIPR1L1	-	-	NO
chr3:118944583	3	118944583	+	1.46969e-08	2.32486e-06	27.0063	L1_BT	LINE	L1	-	-	-	-	-	-	-	-	YES
chr3:119023453	3	119023453	+	3.07252e-06	0.000223559	24.375	L1M5	LINE	L1	-	-	-	-	-	-	-	-	YES
chr3:119614163	3	119614163	+	1.76177e-07	1.99553e-05	-32.0901	-	-	-	-	-	-	-	-	OSBPL8	-	OSBPL8	NO
chr3:119886122	3	119886122	-	6.87812e-07	6.39299e-05	-23.2057	L1_BT	LINE	L1	-	-	-	-	-	ZDHHC17	-	-	NO
chr3:119917079	3	119917079	+	3.83494e-06	0.000270017	-26.3511	L1MDa	LINE	L1	-	-	-	-	-	ZDHHC17	-	-	NO
chr3:120632746	3	120632746	+	2.62381e-07	2.80954e-05	-31.3283	L1_BT	LINE	L1	-	-	-	-	-	-	-	-	YES
chr3:121178279	3	121178279	-	3.13972e-08	4.54472e-06	-30.1485	-	-	-	-	-	-	-	-	NAV3	-	-	NO
chr3:123585237	3	123585237	+	6.6408e-05	0.00294327	-25.4654	L1_BT	LINE	L1	-	-	-	-	-	-	-	-	YES
chr3:124959471	3	124959471	+	1.88962e-06	0.000148594	22.918	L1MDa	LINE	L1	-	-	-	-	-	ACSS3	-	-	NO
chr3:125323065	3	125323065	+	1.4886e-09	3.18144e-07	24.762	-	-	-	-	-	-	-	-	PPFIA2	-	-	NO
chr3:125323145	3	125323145	+	4.20635e-15	3.31358e-12	29.0855	-	-	-	-	-	-	-	-	PPFIA2	-	-	NO
chr3:125466820	3	125466820	-	2.5245e-08	3.76008e-06	21.5618	BovB	LINE	RTE-BovB	-	-	-	-	-	PPFIA2	-	-	NO
chr3:126228806	3	126228806	+	0.000205656	0.0073288	-28.2038	-	-	-	-	-	-	-	-	METTL25	-	-	NO
chr3:126308868	3	126308868	-	4.46214e-10	1.09203e-07	-31.7362	BovB	LINE	RTE-BovB	-	-	-	-	-	METTL25	-	-	NO
chr3:127576131	3	127576131	+	3.35366e-09	6.42703e-07	-22.6577	L1M2	LINE	L1	-	-	-	-	-	-	-	-	YES
chr3:127582354	3	127582354	+	1.47213e-05	0.00083934	-21.7421	-	-	-	-	-	-	-	-	-	-	-	YES
chr3:127740117	3	127740117	-	2.04963e-10	5.51127e-08	-46.9018	L1MEf	LINE	L1	-	-	-	-	-	-	-	-	YES
chr3:129437791	3	129437791	-	8.48437e-07	7.59155e-05	33.843	-	-	-	-	-	-	-	-	LOC101106064	-	LOC101106064	NO
chr3:129463875	3	129463875	-	0.000270939	0.00913406	-22.2823	L1MA9	LINE	L1	-	-	-	-	-	LOC101106064	-	-	NO
chr3:129473394	3	129473394	-	1.48809e-06	0.000121499	22.9535	BovB	LINE	RTE-BovB	-	-	-	-	-	LOC101106064	-	-	NO
chr3:130019815	3	130019815	-	5.4096e-11	1.69267e-08	28.6957	L1MEd	LINE	L1	-	-	-	-	-	LRRIQ1	-	-	NO
chr3:130798979	3	130798979	+	0.000214416	0.00758152	22.7197	L1M3	LINE	L1	-	-	-	-	-	-	-	-	YES
chr3:132928422	3	132928422	-	1.18051e-07	1.41538e-05	21.4915	-	-	-	-	-	-	-	-	-	-	-	YES
chr3:133212119	3	133212119	+	1.20345e-05	0.000707245	21.0603	-	-	-	-	-	-	-	-	-	-	-	YES
chr3:133880959	3	133880959	-	1.13377e-09	2.48579e-07	24.8433	BovB	LINE	RTE-BovB	-	-	-	-	-	-	-	-	YES
chr3:134604076	3	134604076	-	5.58425e-06	0.000371802	-20.0281	-	-	-	-	-	-	-	-	-	-	-	YES
chr3:135450940	3	135450940	+	0.000103325	0.00421428	-27.9348	L1MC4a	LINE	L1	-	-	-	-	-	ATP2B1	-	-	NO
chr3:136081215	3	136081215	-	5.20466e-05	0.00240785	25.6583	-	-	-	-	-	-	-	-	-	-	-	YES
chr3:136307243	3	136307243	-	2.08212e-05	0.001118	26.2543	BovB	LINE	RTE-BovB	-	-	-	-	-	-	-	-	YES
chr3:136679573	3	136679573	-	2.69126e-06	0.000200281	-27.4074	BovB	LINE	RTE-BovB	-	-	-	-	-	-	-	-	YES
chr3:136841988	3	136841988	-	2.40578e-07	2.60545e-05	-23.9638	L1MEd	LINE	L1	-	-	-	-	-	-	-	-	YES
chr3:137046771	3	137046771	+	4.26004e-05	0.00203821	-26.3975	-	-	-	-	-	-	-	-	-	-	-	YES
chr3:137336344	3	137336344	-	7.54879e-06	0.000477553	21.4827	L1_BT	LINE	L1	-	-	-	-	-	-	-	-	YES
chr3:137996389	3	137996389	+	4.49836e-06	0.000310037	-21.7391	L1_Art	LINE	L1	-	-	-	-	-	-	-	-	YES
chr3:137996534	3	137996534	+	3.27417e-06	0.000235716	-20.9877	L1MA9	LINE	L1	-	-	-	-	-	-	-	-	YES
chr3:138137805	3	138137805	+	1.05359e-06	9.09242e-05	-22.32	-	-	-	-	-	-	-	-	-	-	-	YES
chr3:139050767	3	139050767	+	4.90059e-07	4.79098e-05	20.9635	L1MDa	LINE	L1	-	-	-	-	-	-	-	-	YES
chr3:139712424	3	139712424	-	4.82263e-05	0.00226351	31.3811	BovB	LINE	RTE-BovB	-	-	-	-	-	-	-	-	YES
chr3:139722989	3	139722989	-	5.3467e-09	9.6786e-07	27.5	-	-	-	-	-	-	-	-	-	-	-	YES
chr3:141929378	3	141929378	-	1.60146e-12	7.16263e-10	-25.3585	-	-	-	-	-	-	-	-	LOC105611014	-	-	NO
chr3:142476181	3	142476181	-	8.0914e-08	1.0176e-05	29.2811	L1MA9	LINE	L1	-	-	-	-	-	ATF7	-	-	NO
chr3:144087646	3	144087646	-	7.29306e-06	0.000465129	-31.3903	Charlie15a	DNA	hAT-Charlie	-	-	-	-	-	SCN8A	-	-	NO
chr3:145792423	3	145792423	+	8.66979e-06	0.000537728	21.2644	GA-rich	Low_complexity	Low_complexity	-	-	-	-	-	FAM186A	-	-	NO
chr3:146002588	3	146002588	-	1.94755e-05	0.00105862	-21.3336	-	-	-	-	-	-	-	-	LIMA1	-	-	NO
chr3:147404324	3	147404324	-	0.000294403	0.00972536	-27.0833	L1M4c	LINE	L1	-	-	-	-	-	CCNT1	-	-	NO
chr3:148303538	3	148303538	-	0.000221449	0.00777756	23.4012	L1M5	LINE	L1	-	-	-	-	-	-	-	-	YES
chr3:148383310	3	148383310	+	5.16674e-11	1.62642e-08	-20.0808	-	-	-	-	-	-	-	-	-	-	-	YES
chr3:149349839	3	149349839	-	2.56197e-05	0.00132878	26.4986	L1MA9	LINE	L1	-	-	-	-	-	-	-	-	YES
chr3:149815197	3	149815197	+	2.53052e-05	0.00131595	23.992	L1_BT	LINE	L1	-	-	-	-	-	LOC106990997	-	-	NO
chr3:152237611	3	152237611	-	1.12923e-06	9.64132e-05	-40.7043	L2	LINE	L2	-	-	-	-	-	NELL2	-	-	NO
chr3:152845695	3	152845695	+	4.9253e-09	9.00416e-07	-25.7243	-	-	-	-	-	-	-	-	TMEM117	-	-	NO
chr3:153140927	3	153140927	+	1.28097e-08	2.06276e-06	-40.012	-	-	-	-	-	-	-	-	IRAK4	-	-	NO
chr3:153274235	3	153274235	+	2.11354e-05	0.00113235	-20.7317	-	-	-	-	-	-	-	-	-	-	-	YES
chr3:153275666	3	153275666	+	4.18203e-06	0.000290727	-25.9112	L1MEf	LINE	L1	-	-	-	-	-	-	-	-	YES
chr3:153531702	3	153531702	-	1.19965e-06	0.000101435	-33.6842	-	-	-	-	-	-	-	-	ADAMTS20	-	-	NO
chr3:154728896	3	154728896	+	0.000225012	0.00788414	-21.698	-	-	-	-	-	-	-	-	PPHLN1	-	-	NO
chr3:155016274	3	155016274	+	8.67745e-06	0.00053799	-26.89	BovB	LINE	RTE-BovB	-	-	-	-	-	GXYLT1	-	-	NO
chr3:155054543	3	155054543	-	9.20038e-11	2.72129e-08	-29.4424	L1_BT	LINE	L1	-	-	-	-	-	-	-	-	YES
chr3:155090869	3	155090869	-	8.2747e-09	1.41227e-06	-28.6818	-	-	-	-	-	-	-	-	-	-	-	YES
chr3:156295220	3	156295220	+	2.85962e-05	0.00145949	31.8378	L1_BT	LINE	L1	-	-	-	-	-	PDZRN4	-	-	NO
chr3:156585554	3	156585554	-	8.88132e-06	0.000548245	-25.5187	L1_BT	LINE	L1	-	-	-	-	-	-	-	-	YES
chr3:156739904	3	156739904	-	7.93534e-05	0.00340861	22.1223	-	-	-	-	-	-	-	-	CNTN1	-	-	NO
chr3:157103849	3	157103849	-	3.64087e-07	3.73043e-05	-20.7808	L1M5	LINE	L1	-	-	-	-	-	-	-	-	YES
chr3:157146459	3	157146459	+	3.35817e-07	3.47828e-05	37.925	L2a	LINE	L2	-	-	-	-	-	-	-	-	YES
chr3:157158305	3	157158305	-	1.08739e-06	9.34299e-05	22.174	L1M4b	LINE	L1	-	-	-	-	-	-	-	-	YES
chr3:157282631	3	157282631	+	6.70609e-08	8.65243e-06	44.4444	L1MA9	LINE	L1	-	-	-	-	-	-	-	-	YES
chr3:157555411	3	157555411	+	1.1557e-07	1.39202e-05	-26.3492	BovB_Oa	LINE	RTE-BovB	-	-	-	-	-	LRRK2	-	-	NO
chr3:157588745	3	157588745	+	0.000125012	0.00491961	-23.239	BovB	LINE	RTE-BovB	-	-	-	-	-	LRRK2	-	-	NO
chr3:157956365	3	157956365	-	7.74935e-05	0.00334614	-25.7776	L1MEd	LINE	L1	-	-	-	-	-	SLC2A13	-	-	NO
chr3:158127845	3	158127845	-	9.20216e-08	1.13857e-05	-27.0812	L1M2	LINE	L1	-	-	-	-	-	SLC2A13	-	-	NO
chr3:158418095	3	158418095	-	8.33287e-05	0.00353912	27.5444	L1MEd	LINE	L1	-	-	-	-	-	-	-	-	YES
chr3:158662249	3	158662249	+	0.00018982	0.00686666	27.521	L1MA9	LINE	L1	-	-	-	-	-	C3H12orf40	-	-	NO
chr3:159004087	3	159004087	-	3.71277e-06	0.000262766	29.3556	L1M4	LINE	L1	-	-	-	-	-	KIF21A	-	-	NO
chr3:159006032	3	159006032	-	0.000263595	0.0089287	-30.1786	L1M3	LINE	L1	-	-	-	-	-	KIF21A	-	-	NO
chr3:159189009	3	159189009	+	1.74618e-05	0.000966926	25.2699	BovB	LINE	RTE-BovB	-	-	-	-	-	-	-	-	YES
chr3:159448229	3	159448229	-	3.30118e-13	1.75422e-10	-23.7604	L1M4	LINE	L1	-	-	-	-	-	CPNE8	-	-	NO
chr3:159491553	3	159491553	+	2.09672e-06	0.000162637	29.8884	BovB_Oa	LINE	RTE-BovB	-	-	-	-	-	CPNE8	-	-	NO
chr3:159704898	3	159704898	+	0.000170121	0.00629722	-22.9263	BovB_Oa	LINE	RTE-BovB	-	-	-	-	-	-	-	-	YES
chr3:160830429	3	160830429	+	9.78771e-05	0.00403162	25.752	BovB	LINE	RTE-BovB	-	-	-	-	-	-	-	-	YES
chr3:161024238	3	161024238	-	5.33181e-06	0.000357652	29.8806	BovB	LINE	RTE-BovB	-	-	-	-	-	-	-	-	YES
chr3:161553368	3	161553368	-	6.5077e-08	8.44512e-06	-36.622	L1ME3D	LINE	L1	-	-	-	-	-	-	-	LOC101103962	NO
chr3:162064606	3	162064606	+	2.49168e-10	6.55927e-08	36.0763	L1M3de	LINE	L1	-	-	-	-	-	-	-	-	YES
chr3:162151561	3	162151561	-	2.20831e-05	0.00117494	20	-	-	-	-	-	-	-	-	-	-	SLC35E3	NO
chr3:163345904	3	163345904	-	1.43273e-10	4.03231e-08	30.8232	L1MCa	LINE	L1	-	-	-	-	-	-	-	-	YES
chr3:163728254	3	163728254	-	7.51762e-09	1.29861e-06	-22.5754	L1ME3B	LINE	L1	-	-	-	-	-	-	-	-	YES
chr3:163749362	3	163749362	-	1.15292e-18	2.07743e-15	-21.6275	-	-	-	-	-	-	-	-	-	-	-	YES
chr3:164218714	3	164218714	-	5.4826e-09	9.86764e-07	27.7692	BovB_Oa	LINE	RTE-BovB	-	-	-	-	-	GRIP1	-	-	NO
chr3:166060069	3	166060069	+	1.38059e-11	4.98103e-09	20.1312	L1MEi	LINE	L1	-	-	-	-	-	-	-	-	YES
chr3:167184566	3	167184566	-	4.24478e-05	0.00203308	26.3866	BovB_Oa	LINE	RTE-BovB	-	-	-	-	-	-	-	RXYLT1	NO
chr3:167375107	3	167375107	-	2.97623e-08	4.34013e-06	-29.194	L1MC5a	LINE	L1	-	-	-	-	-	-	-	-	YES
chr3:167409094	3	167409094	+	0.00029439	0.00972536	25.0774	-	-	-	-	-	-	-	-	-	-	-	YES
chr3:167470108	3	167470108	-	1.96162e-05	0.00106517	32.3101	L1ME3F	LINE	L1	-	-	-	-	-	-	-	-	YES
chr3:167723001	3	167723001	+	9.33347e-06	0.000571207	-21.8027	L1_BT	LINE	L1	-	-	-	-	-	-	-	-	YES
chr3:167800656	3	167800656	-	0.000125605	0.00493737	20.9428	-	-	-	-	-	-	-	-	-	-	-	YES
chr3:169441463	3	169441463	-	1.49861e-06	0.000122199	-25.4276	BovB	LINE	RTE-BovB	-	-	-	-	-	-	-	-	YES
chr3:169752337	3	169752337	-	7.10935e-09	1.23763e-06	-21.3947	-	-	-	-	-	-	-	-	-	-	-	YES
chr3:171471133	3	171471133	-	0.000160906	0.006017	-22.9447	-	-	-	-	-	-	-	-	SLC16A7	-	-	NO
chr3:172308509	3	172308509	-	0.000176442	0.00647235	-20	L1MC1	LINE	L1	-	-	-	-	-	-	-	-	YES
chr3:172495981	3	172495981	+	1.52132e-05	0.000861745	28.6723	-	-	-	-	-	-	-	-	-	-	-	YES
chr3:172960644	3	172960644	+	1.75165e-07	1.98479e-05	-25.5418	L1MA9	LINE	L1	-	-	-	-	-	-	-	-	YES
chr3:175920943	3	175920943	-	0.000204781	0.00730424	-23.4599	BovB_Oa	LINE	RTE-BovB	-	-	-	-	-	-	-	-	YES
chr3:176014502	3	176014502	+	2.59472e-07	2.7841e-05	-24.1642	L1MEf	LINE	L1	-	-	-	-	-	-	-	LOC101109790	NO
chr3:176729683	3	176729683	-	8.1976e-05	0.00349445	23.6677	-	-	-	-	-	-	-	-	-	-	-	YES
chr3:177152599	3	177152599	-	0.000167083	0.00620601	20.399	BovB	LINE	RTE-BovB	-	-	-	-	-	-	-	-	YES
chr3:177281014	3	177281014	+	2.66444e-12	1.12131e-09	-33.7805	L1_BT	LINE	L1	-	-	-	-	-	-	-	-	YES
chr3:177740519	3	177740519	+	4.84839e-06	0.000329811	32.0679	L1MC5a	LINE	L1	-	-	-	-	-	NTN4	-	-	NO
chr3:178315492	3	178315492	+	3.38334e-08	4.83046e-06	29.2909	L1M4	LINE	L1	-	-	-	-	-	CDK17	-	-	NO
chr3:179579958	3	179579958	+	4.39836e-16	4.4341e-13	-30.4762	L1ME1	LINE	L1	-	-	-	-	-	-	-	-	YES
chr3:180203175	3	180203175	+	1.50618e-05	0.000855331	21.4722	L1MEd	LINE	L1	-	-	-	-	-	-	-	-	YES
chr3:180236814	3	180236814	+	1.86032e-06	0.000146695	22.1014	L1_BT	LINE	L1	-	-	-	-	-	-	-	-	YES
chr3:180549652	3	180549652	-	1.82849e-06	0.000144586	-24.5434	HAL1	LINE	L1	-	-	-	-	-	APAF1	-	-	NO
chr3:181358305	3	181358305	+	1.7281e-05	0.000957934	-24.1767	-	-	-	-	-	-	-	-	LOC114114016	-	-	NO
chr3:182175041	3	182175041	-	2.61195e-06	0.000195725	-31.4286	-	-	-	-	-	-	-	-	GAS2L3	-	GAS2L3	NO
chr3:182499849	3	182499849	+	0.000284578	0.00948574	-21.1791	L1_BT	LINE	L1	-	-	-	-	-	ANO4	-	-	NO
chr3:182743476	3	182743476	+	2.60794e-09	5.2014e-07	26.2774	L1MD	LINE	L1	-	-	-	-	-	SLC5A8	-	-	NO
chr3:182878836	3	182878836	-	1.39308e-08	2.22274e-06	-30.7139	L1MEi	LINE	L1	-	-	-	-	-	UTP20	-	-	NO
chr3:183368571	3	183368571	+	3.44034e-05	0.00170429	-28.6051	BovB	LINE	RTE-BovB	-	-	-	-	-	-	-	-	YES
chr3:183507872	3	183507872	-	3.21898e-05	0.00161143	20.2007	L1_BT	LINE	L1	-	-	-	-	-	-	-	-	YES
chr3:183762373	3	183762373	-	1.58338e-06	0.000127684	26.9391	L1M7	LINE	L1	-	-	-	-	-	-	-	-	YES
chr3:184624529	3	184624529	+	1.8412e-06	0.000145467	-24.8892	-	-	-	-	-	-	-	-	-	-	-	YES
chr3:184792417	3	184792417	+	1.11801e-16	1.27002e-13	-23.6111	HAL1M8	LINE	L1	-	-	-	-	-	-	-	-	YES
chr3:186293131	3	186293131	+	3.48566e-16	3.58311e-13	-28.9936	L1_BT	LINE	L1	-	-	-	-	-	SLC41A2	-	-	NO
chr3:186296314	3	186296314	+	1.68156e-11	5.95723e-09	-33.5261	L1_BT	LINE	L1	-	-	-	-	-	SLC41A2	-	-	NO
chr3:187142553	3	187142553	+	9.22749e-17	1.0795e-13	40.3581	L1MEc	LINE	L1	-	-	-	-	-	-	-	-	YES
chr3:187555964	3	187555964	-	0.000101437	0.00415132	-31.3068	BovB_Oa	LINE	RTE-BovB	-	-	-	-	-	POLR3B	-	-	NO
chr3:187893477	3	187893477	+	1.85859e-14	1.26403e-11	-31.7149	L1M4b	LINE	L1	-	-	-	-	-	RIC8B	-	-	NO
chr3:188129602	3	188129602	+	1.09291e-10	3.17274e-08	31.4123	L1MEd	LINE	L1	-	-	-	-	-	CRY1	-	-	NO
chr3:188130031	3	188130031	+	2.20635e-09	4.49772e-07	31.8656	L1MEd	LINE	L1	-	-	-	-	-	CRY1	-	-	NO
chr3:188132921	3	188132921	+	3.99993e-14	2.54895e-11	-41.5711	L1MC4a	LINE	L1	-	-	-	-	-	CRY1	-	-	NO
chr3:188145885	3	188145885	+	2.31051e-07	2.51792e-05	-24.0745	L1MEg	LINE	L1	-	-	-	-	-	CRY1	-	-	NO
chr3:188182262	3	188182262	+	6.67278e-08	8.61357e-06	-40.8333	BovB	LINE	RTE-BovB	-	-	-	-	-	-	-	CRY1	NO
chr3:188294466	3	188294466	+	6.25048e-11	1.91751e-08	34.1158	BovB_Oa	LINE	RTE-BovB	-	-	-	-	-	-	-	-	YES
chr3:188462388	3	188462388	-	3.02837e-09	5.87911e-07	32.8339	-	-	-	-	-	-	-	-	BTBD11	-	-	NO
chr3:190581284	3	190581284	-	4.8061e-10	1.16809e-07	-37.4481	L1MEf	LINE	L1	-	-	-	-	-	-	-	-	YES
chr3:190662982	3	190662982	-	7.5946e-06	0.00047997	27.5	L1MEd	LINE	L1	-	-	-	-	-	-	-	-	YES
chr3:190696042	3	190696042	-	2.59156e-09	5.17281e-07	-23.3452	L1ME3	LINE	L1	-	-	-	-	-	-	-	-	YES
chr3:191014644	3	191014644	-	1.65808e-07	1.89589e-05	-21.6699	HAL1	LINE	L1	-	-	-	-	-	-	-	-	YES
chr3:192011819	3	192011819	+	1.70773e-05	0.000948275	-26.3645	L2c	LINE	L2	-	-	-	-	-	RBFOX2	-	-	NO
chr3:192153628	3	192153628	+	1.45267e-09	3.111e-07	-30.3887	BovB	LINE	RTE-BovB	-	-	-	-	-	RBFOX2	-	RBFOX2	NO
chr3:192325385	3	192325385	+	6.06645e-19	1.16687e-15	55.6818	BovB	LINE	RTE-BovB	-	-	-	-	-	-	-	LOC101105566	NO
chr3:193426682	3	193426682	+	1.14243e-09	2.49953e-07	22.3881	L1_BT	LINE	L1	-	-	-	-	-	-	-	LOC114114150	NO
chr3:194014356	3	194014356	+	7.16214e-06	0.000458083	-29.8614	L1MC4	LINE	L1	-	-	-	-	-	-	-	-	YES
chr3:194340054	3	194340054	+	1.27952e-06	0.00010712	-26.1557	BovB	LINE	RTE-BovB	-	-	-	-	-	SYT10	-	-	NO
chr3:194394434	3	194394434	-	8.21559e-06	0.000514853	-25.5382	L1_BT	LINE	L1	-	-	-	-	-	SYT10	-	-	NO
chr3:194514854	3	194514854	-	8.80633e-05	0.00370359	-22.9269	L1_BT	LINE	L1	-	-	-	-	-	-	-	-	YES
chr3:194639790	3	194639790	+	1.88072e-05	0.00102764	-23.9543	BovB	LINE	RTE-BovB	-	-	-	-	-	-	-	-	YES
chr3:194772814	3	194772814	-	2.6602e-13	1.44799e-10	-47.1178	L1ME2	LINE	L1	-	-	-	-	-	-	-	-	YES
chr3:194773932	3	194773932	-	8.38898e-06	0.000523522	-25.7703	BOV-A2	SINE	Core-RTE	-	-	-	-	-	-	-	-	YES
chr3:194773941	3	194773941	-	1.38036e-05	0.000796138	-31.6327	BOV-A2	SINE	Core-RTE	-	-	-	-	-	-	-	-	YES
chr3:195017831	3	195017831	-	0.000276511	0.00927998	-20.5508	L1_BT	LINE	L1	-	-	-	-	-	-	-	-	YES
chr3:195045628	3	195045628	+	4.83575e-11	1.54393e-08	-33.8415	L1_BT	LINE	L1	-	-	-	-	-	-	-	-	YES
chr3:195050004	3	195050004	+	1.58845e-07	1.82626e-05	-20.4428	L1_BT	LINE	L1	-	-	-	-	-	-	-	-	YES
chr3:195157112	3	195157112	-	2.50455e-05	0.00130504	-22.5669	BovB	LINE	RTE-BovB	-	-	-	-	-	-	-	-	YES
chr3:195184852	3	195184852	+	6.34142e-06	0.000414123	-35.3513	-	-	-	-	-	-	-	-	-	-	-	YES
chr3:195218357	3	195218357	+	8.51368e-10	1.94411e-07	-40.8597	BovB_Oa	LINE	RTE-BovB	-	-	-	-	-	-	-	-	YES
chr3:195260743	3	195260743	-	8.36202e-06	0.000522095	26.142	L1_BT	LINE	L1	-	-	-	-	-	PKP2	-	-	NO
chr3:195267694	3	195267694	-	3.66352e-05	0.00179723	25.2497	L1MEc	LINE	L1	-	-	-	-	-	PKP2	-	-	NO
chr3:195496566	3	195496566	+	2.67665e-06	0.000199477	29.8181	BovB_Oa	LINE	RTE-BovB	-	-	-	-	-	FGD4	-	FGD4	NO
chr3:196298791	3	196298791	-	6.21797e-07	5.86669e-05	24.4499	L1MB3	LINE	L1	-	-	-	-	-	-	-	-	YES
chr3:196339203	3	196339203	-	0.000214896	0.00759419	-20.1629	-	-	-	-	-	-	-	-	-	-	-	YES
chr3:196381959	3	196381959	+	4.26738e-05	0.00204047	20.3217	L1MEf	LINE	L1	-	-	-	-	-	-	-	-	YES
chr3:196459384	3	196459384	-	1.28487e-12	5.8895e-10	28.9924	BovB_Oa	LINE	RTE-BovB	-	-	-	-	-	-	-	-	YES
chr3:196459704	3	196459704	-	5.99474e-12	2.3348e-09	30.5966	BovB_Oa	LINE	RTE-BovB	-	-	-	-	-	-	-	-	YES
chr3:196459804	3	196459804	-	1.18533e-12	5.4894e-10	33.4834	BovB_Oa	LINE	RTE-BovB	-	-	-	-	-	-	-	-	YES
chr3:196505659	3	196505659	-	2.06212e-07	2.28861e-05	20.0984	L1_BT	LINE	L1	-	-	-	-	-	AMN1	-	-	NO
chr3:196621829	3	196621829	-	1.16723e-05	0.000689058	28	L1_BT	LINE	L1	-	-	-	-	-	-	-	-	YES
chr3:196632214	3	196632214	+	8.86484e-06	0.000547335	28.6378	-	-	-	-	-	-	-	-	-	-	-	YES
chr3:196633628	3	196633628	-	3.69527e-06	0.000261764	21.1231	L1M4	LINE	L1	-	-	-	-	-	-	-	-	YES
chr3:196910958	3	196910958	+	5.43571e-23	2.33458e-19	41.3396	L1M5	LINE	L1	-	-	-	-	-	-	-	-	YES
chr3:197051969	3	197051969	+	4.44053e-09	8.20405e-07	-33.2039	HAL1	LINE	L1	-	-	-	-	-	-	-	-	YES
chr3:197078621	3	197078621	-	8.39553e-13	4.03097e-10	-30.5741	-	-	-	-	-	-	-	-	-	-	-	YES
chr3:197761559	3	197761559	-	1.54936e-12	6.94943e-10	-45.2083	L1MC4a	LINE	L1	-	-	-	-	-	-	-	-	YES
chr3:198180297	3	198180297	-	2.12498e-47	1.16109e-42	-57.4994	L1M7	LINE	L1	-	-	-	-	-	-	-	-	YES
chr3:198251442	3	198251442	-	7.93584e-10	1.81746e-07	-36.2215	-	-	-	-	-	-	-	-	-	-	-	YES
chr3:198524551	3	198524551	-	3.48941e-07	3.59286e-05	29.3706	L1_BT	LINE	L1	-	-	-	-	-	TMTC1	-	-	NO
chr3:198547627	3	198547627	+	8.52871e-06	0.000530446	21.6917	L1_BT	LINE	L1	-	-	-	-	-	TMTC1	-	-	NO
chr3:198611991	3	198611991	-	4.61596e-08	6.25152e-06	-32.9462	L1_BT	LINE	L1	-	-	-	-	-	LOC101110225	-	-	NO
chr3:198616294	3	198616294	-	4.20481e-08	5.77451e-06	-33.6324	BovB_Oa	LINE	RTE-BovB	-	-	-	-	-	LOC101110225	-	-	NO
chr3:198873400	3	198873400	-	2.12071e-05	0.00113503	-23.0429	BovB_Oa	LINE	RTE-BovB	-	-	-	-	-	FAR2	-	-	NO
chr3:199002246	3	199002246	-	2.94787e-11	9.95946e-09	32.238	L1MEf	LINE	L1	-	-	-	-	-	-	-	-	YES
chr3:199036343	3	199036343	+	3.35453e-14	2.15962e-11	-32.8953	L1M4c	LINE	L1	-	-	-	-	-	-	-	-	YES
chr3:199036415	3	199036415	+	2.82838e-10	7.34692e-08	-27.1654	L1M4c	LINE	L1	-	-	-	-	-	-	-	-	YES
chr3:199107157	3	199107157	+	1.02265e-07	1.25051e-05	-28.1102	L1M2	LINE	L1	-	-	-	-	-	-	-	-	YES
chr3:199173139	3	199173139	-	4.1914e-06	0.000291249	26.9178	BLACKJACK	DNA	hAT-Blackjack	-	-	-	-	-	-	-	-	YES
chr3:199208187	3	199208187	+	6.2346e-09	1.10125e-06	31.6667	L1ME3A	LINE	L1	-	-	-	-	-	-	-	-	YES
chr3:199223043	3	199223043	+	1.09655e-08	1.79776e-06	-22.4292	L1MEc	LINE	L1	-	-	-	-	-	-	-	-	YES
chr3:199223047	3	199223047	+	4.56537e-12	1.83509e-09	-28.0462	L1MEc	LINE	L1	-	-	-	-	-	-	-	-	YES
chr3:199241356	3	199241356	-	4.86187e-08	6.55624e-06	20.9302	-	-	-	-	-	-	-	-	-	-	-	YES
chr3:199244440	3	199244440	+	2.70092e-14	1.77529e-11	31.5789	BovB_Oa	LINE	RTE-BovB	-	-	-	-	-	-	-	-	YES
chr3:199298781	3	199298781	+	1.44511e-07	1.68057e-05	20.4868	L2c	LINE	L2	-	-	-	-	-	-	-	-	YES
chr3:199303199	3	199303199	+	6.74668e-05	0.00298134	-22.7619	-	-	-	-	-	-	-	-	-	-	-	YES
chr3:199328779	3	199328779	-	4.17689e-10	1.0336e-07	-31.0025	L1_Art	LINE	L1	-	-	-	-	-	-	-	-	YES
chr3:199462307	3	199462307	+	6.08947e-12	2.36289e-09	-41.888	L2	LINE	L2	-	-	-	-	-	-	-	-	YES
chr3:199553998	3	199553998	+	7.51204e-17	8.98942e-14	-50.8715	L1_BT	LINE	L1	-	-	-	-	-	-	-	-	YES
chr3:199556984	3	199556984	-	4.42453e-05	0.00210438	-22.4702	L1M3de	LINE	L1	-	-	-	-	-	-	-	-	YES
chr3:199565562	3	199565562	-	9.2296e-05	0.00384702	-21.6741	L1M3de	LINE	L1	-	-	-	-	-	-	-	-	YES
chr3:199566377	3	199566377	-	1.11007e-06	9.50664e-05	-24.7691	L1M3de	LINE	L1	-	-	-	-	-	-	-	-	YES
chr3:199566568	3	199566568	-	1.36886e-12	6.19302e-10	-38.4377	L1M3de	LINE	L1	-	-	-	-	-	-	-	-	YES
chr3:199567592	3	199567592	-	6.78411e-07	6.31345e-05	-21.9528	L1M3de	LINE	L1	-	-	-	-	-	-	-	-	YES
chr3:199602255	3	199602255	-	1.74552e-05	0.000966731	-22.3596	-	-	-	-	-	-	-	-	-	-	-	YES
chr3:199893738	3	199893738	-	6.38725e-10	1.50344e-07	-26.5992	L1M8	LINE	L1	-	-	-	-	-	CCDC91	-	-	NO
chr3:199964283	3	199964283	+	1.95083e-13	1.0868e-10	-27.7473	-	-	-	-	-	-	-	-	CCDC91	-	-	NO
chr3:200176385	3	200176385	-	6.36574e-18	9.64169e-15	58.3631	-	-	-	-	-	-	-	-	-	-	-	YES
chr3:200262454	3	200262454	+	1.83694e-11	6.45661e-09	-31.8459	-	-	-	-	-	-	-	-	-	-	-	YES
chr3:200416836	3	200416836	+	7.3423e-09	1.27324e-06	-35.6167	L1_BT	LINE	L1	-	-	-	-	-	-	-	-	YES
chr3:200424838	3	200424838	+	4.6379e-10	1.12896e-07	-42.2723	L1_BT	LINE	L1	-	-	-	-	-	-	-	-	YES
chr3:200435332	3	200435332	-	8.57835e-14	5.13272e-11	-45	-	-	-	-	-	-	-	-	-	-	-	YES
chr3:200435657	3	200435657	-	7.7245e-12	2.93912e-09	-52.2523	-	-	-	-	-	-	-	-	-	-	-	YES
chr3:200487750	3	200487750	-	1.79482e-10	4.92323e-08	31.2625	BovB	LINE	RTE-BovB	-	-	-	-	-	-	-	-	YES
chr3:200488301	3	200488301	-	2.52216e-08	3.75839e-06	23.3333	L1MA9	LINE	L1	-	-	-	-	-	-	-	-	YES
chr3:200737338	3	200737338	+	8.43004e-15	6.17534e-12	53.4185	L1_BT	LINE	L1	-	-	-	-	-	PPFIBP1	-	-	NO
chr3:200784569	3	200784569	-	6.49121e-09	1.14207e-06	24.6753	-	-	-	-	-	-	-	-	PPFIBP1	-	-	NO
chr3:201119811	3	201119811	+	6.34673e-07	5.97559e-05	-35.6926	BovB	LINE	RTE-BovB	-	-	-	-	-	ARNTL2	-	-	NO
chr3:201172920	3	201172920	+	3.41019e-08	4.86215e-06	-31.7799	L1ME3B	LINE	L1	-	-	-	-	-	-	-	ARNTL2	NO
chr3:201249838	3	201249838	+	2.84034e-06	0.000209584	22.4262	-	-	-	-	-	-	-	-	STK38L	-	-	NO
chr3:201249969	3	201249969	+	3.90751e-09	7.35361e-07	23.1584	-	-	-	-	-	-	-	-	STK38L	-	-	NO
chr3:201362497	3	201362497	+	2.10417e-10	5.62415e-08	24.8062	L1_BT	LINE	L1	-	-	-	-	-	-	-	-	YES
chr3:202047819	3	202047819	-	6.96042e-05	0.00305895	25.9542	-	-	-	-	-	-	-	-	LOC101113317	-	-	NO
chr3:202053590	3	202053590	+	4.11003e-18	6.57452e-15	-25.0765	-	-	-	-	-	-	-	-	LOC101113317	-	-	NO
chr3:202407003	3	202407003	-	9.25129e-09	1.55192e-06	-22.0814	L1M4c	LINE	L1	-	-	-	-	-	-	-	-	YES
chr3:202414115	3	202414115	-	2.91026e-06	0.000213837	-29.3395	-	-	-	-	-	-	-	-	-	-	-	YES
chr3:202843863	3	202843863	+	3.04948e-08	4.43252e-06	-41.6288	Bov-tA3	SINE	tRNA-Core-RTE	-	-	-	-	-	LMNTD1	-	-	NO
chr3:203007430	3	203007430	-	2.76163e-08	4.0631e-06	35.5113	BovB	LINE	RTE-BovB	-	-	-	-	-	LMNTD1	-	-	NO
chr3:203013071	3	203013071	-	3.5715e-08	5.0508e-06	-26.0426	L1ME1	LINE	L1	-	-	-	-	-	LMNTD1	-	-	NO
chr3:203133524	3	203133524	-	0.000144419	0.00551917	-28.2734	-	-	-	-	-	-	-	-	LMNTD1	-	-	NO
chr3:203681475	3	203681475	-	4.72831e-06	0.000323045	25.4598	L1MA9	LINE	L1	-	-	-	-	-	CASC1	-	-	NO
chr3:203865585	3	203865585	+	1.2587e-08	2.03316e-06	-33.8194	CHRL	SINE	tRNA	-	-	-	-	-	-	-	-	YES
chr3:203985089	3	203985089	-	3.39231e-05	0.00168421	24.286	-	-	-	-	-	-	-	-	BCAT1	-	-	NO
chr3:204135369	3	204135369	-	5.5412e-27	4.69545e-23	56.4474	BovB	LINE	RTE-BovB	-	-	-	-	-	-	-	-	YES
chr3:204539287	3	204539287	+	3.79432e-07	3.85365e-05	-26.4324	L1_BT	LINE	L1	-	-	-	-	-	LOC114114048	-	-	NO
chr3:204547357	3	204547357	+	6.12204e-25	4.08389e-21	37.6424	L1_BT	LINE	L1	-	-	-	-	-	LOC114114048	-	-	NO
chr3:204609665	3	204609665	+	5.58227e-17	6.83669e-14	30.303	L1MDa	LINE	L1	-	-	-	-	-	LOC114114048	-	-	NO
chr3:204610763	3	204610763	+	3.10747e-09	6.01776e-07	-22.7642	L1MDa	LINE	L1	-	-	-	-	-	LOC114114048	-	-	NO
chr3:204713597	3	204713597	+	1.24848e-08	2.01978e-06	-23.9232	L1M3c	LINE	L1	-	-	-	-	-	LOC114114048	-	-	NO
chr3:204768109	3	204768109	+	7.88586e-06	0.000496272	24.8114	-	-	-	-	-	-	-	-	LOC114114048	-	-	NO
chr3:204772908	3	204772908	+	4.06674e-16	4.13972e-13	-36.7054	L1ME3B	LINE	L1	-	-	-	-	-	LOC114114048	-	-	NO
chr3:204776430	3	204776430	+	3.15136e-09	6.08397e-07	-38.9785	L1ME3B	LINE	L1	-	-	-	-	-	LOC114114048	-	-	NO
chr3:204786591	3	204786591	-	1.72232e-05	0.000955235	24.4224	L1_BT	LINE	L1	-	-	-	-	-	LOC114114048	-	-	NO
chr3:204915457	3	204915457	-	1.4779e-08	2.33666e-06	32.33	L2	LINE	L2	-	-	-	-	-	LOC114114048	-	-	NO
chr3:204953956	3	204953956	-	8.2142e-11	2.45742e-08	40	-	-	-	-	-	-	-	-	LOC114114048	-	-	NO
chr3:204964388	3	204964388	-	1.87985e-14	1.27573e-11	38.5417	-	-	-	-	-	-	-	-	LOC114114048	-	-	NO
chr3:205076123	3	205076123	-	3.12791e-11	1.04662e-08	42.0564	L1MB8	LINE	L1	-	-	-	-	-	-	-	-	YES
chr3:205079979	3	205079979	-	6.89965e-24	3.27762e-20	-59.08	L1M4a2	LINE	L1	-	-	-	-	-	-	-	-	YES
chr3:205439681	3	205439681	+	1.59692e-05	0.00089695	30.658	BovB	LINE	RTE-BovB	-	-	-	-	-	SOX5	-	-	NO
chr3:205791962	3	205791962	+	3.4245e-08	4.87147e-06	-35.5815	-	-	-	-	-	-	-	-	-	-	-	YES
chr3:205979567	3	205979567	+	1.82987e-05	0.00100423	-27.3224	BovB	LINE	RTE-BovB	-	-	-	-	-	-	-	-	YES
chr3:206375096	3	206375096	+	4.63519e-05	0.00218798	-24.099	-	-	-	-	-	-	-	-	-	-	-	YES
chr3:206411577	3	206411577	+	3.92583e-08	5.45108e-06	-26.4452	L1MEc	LINE	L1	-	-	-	-	-	-	-	-	YES
chr3:206412219	3	206412219	+	3.64396e-08	5.13192e-06	-38.0425	L1MEc	LINE	L1	-	-	-	-	-	-	-	-	YES
chr3:206452751	3	206452751	+	1.98036e-07	2.20724e-05	-26.2808	L1ME1	LINE	L1	-	-	-	-	-	-	-	-	YES
chr3:206642760	3	206642760	+	1.03579e-16	1.18955e-13	-40.5297	BovB_Oa	LINE	RTE-BovB	-	-	-	-	-	-	-	-	YES
chr3:206764229	3	206764229	-	3.91759e-08	5.44446e-06	-21.4509	L1MEg	LINE	L1	-	-	-	-	-	C2CD5	-	-	NO
chr3:206781231	3	206781231	+	1.9071e-16	2.06182e-13	-57.9602	-	-	-	-	-	-	-	-	C2CD5	-	-	NO
chr3:207011620	3	207011620	-	6.25446e-18	9.54535e-15	-55.4762	-	-	-	-	-	-	-	-	ST8SIA1	-	-	NO
chr3:207015457	3	207015457	-	5.08329e-24	2.49023e-20	-56.3926	-	-	-	-	-	-	-	-	ST8SIA1	-	-	NO
chr3:207017793	3	207017793	+	2.09865e-37	4.38655e-33	71.9424	L1MEd	LINE	L1	-	-	-	-	-	ST8SIA1	-	-	NO
chr3:207280729	3	207280729	+	9.35816e-07	8.23936e-05	30.919	CHR-2A	SINE	tRNA	-	-	-	-	-	-	-	-	YES
chr3:207340438	3	207340438	-	6.33132e-16	6.16472e-13	39.6106	L1ME2z	LINE	L1	-	-	-	-	-	LOC114113810	-	-	NO
chr3:207696303	3	207696303	-	2.07939e-08	3.16018e-06	25.974	BovB_Oa	LINE	RTE-BovB	-	-	-	-	-	-	-	-	YES
chr3:207749617	3	207749617	+	4.2178e-16	4.27959e-13	-58.4722	BovB	LINE	RTE-BovB	-	-	-	-	-	-	-	-	YES
chr3:207839609	3	207839609	+	7.06206e-12	2.72678e-09	28.0702	L2a	LINE	L2	-	-	-	-	-	-	-	SPX	NO
chr3:207919262	3	207919262	-	5.89895e-05	0.00266534	-28.0237	-	-	-	-	-	-	-	-	PYROXD1	-	-	NO
chr3:207990018	3	207990018	-	2.22287e-15	1.87852e-12	-38.6222	L1_Art	LINE	L1	-	-	-	-	-	-	-	-	YES
chr3:208024971	3	208024971	+	1.67558e-08	2.61493e-06	26.3158	-	-	-	-	-	-	-	-	SLCO1A2	-	-	NO
chr3:208025412	3	208025412	+	1.02568e-14	7.40967e-12	-48.6676	-	-	-	-	-	-	-	-	SLCO1A2	-	-	NO
chr3:208049038	3	208049038	+	2.53251e-09	5.07293e-07	37.4644	L1M5	LINE	L1	-	-	-	-	-	SLCO1A2	-	-	NO
chr3:208050207	3	208050207	+	1.97474e-07	2.20176e-05	32.6587	L1MEi	LINE	L1	-	-	-	-	-	SLCO1A2	-	-	NO
chr3:208052489	3	208052489	+	5.19169e-10	1.24731e-07	30.932	-	-	-	-	-	-	-	-	SLCO1A2	-	-	NO
chr3:208095547	3	208095547	-	1.14192e-20	3.0341e-17	37.5	-	-	-	-	-	-	-	-	LOC101120653	-	-	NO
chr3:208096650	3	208096650	+	8.68495e-05	0.00365941	-25.1534	L1_BT	LINE	L1	-	-	-	-	-	LOC101120653	-	-	NO
chr3:208279450	3	208279450	-	2.59471e-05	0.00134309	24.412	L1MA9	LINE	L1	-	-	-	-	-	-	-	SLCO1C1	NO
chr3:208449853	3	208449853	+	0.000103715	0.00422657	-28.9617	-	-	-	-	-	-	-	-	PDE3A	-	-	NO
chr3:208470963	3	208470963	-	6.92511e-15	5.14504e-12	-46.6867	-	-	-	-	-	-	-	-	PDE3A	-	-	NO
chr3:208471338	3	208471338	-	1.06491e-11	3.96059e-09	-32.1429	-	-	-	-	-	-	-	-	PDE3A	-	-	NO
chr3:208589303	3	208589303	+	2.76886e-12	1.16058e-09	-29.8851	L1_BT	LINE	L1	-	-	-	-	-	PDE3A	-	-	NO
chr3:208590173	3	208590173	-	8.39329e-19	1.56638e-15	-32.0847	-	-	-	-	-	-	-	-	PDE3A	-	-	NO
chr3:208617361	3	208617361	+	1.99167e-19	4.2479e-16	-35.8492	Bov-tA1	SINE	tRNA-Core-RTE	-	-	-	-	-	PDE3A	-	-	NO
chr3:209235831	3	209235831	+	5.47306e-12	2.15257e-09	-28.9019	-	-	-	-	-	-	-	-	-	-	-	YES
chr3:209633899	3	209633899	-	5.3036e-07	5.13058e-05	-23.6765	-	-	-	-	-	-	-	-	-	-	-	YES
chr3:209682090	3	209682090	+	4.25742e-08	5.83143e-06	31.6667	-	-	-	-	-	-	-	-	-	-	-	YES
chr3:209742074	3	209742074	+	1.55029e-06	0.000125435	24.0542	L1ME3A	LINE	L1	-	-	-	-	-	-	-	-	YES
chr3:210576773	3	210576773	-	7.59481e-06	0.00047997	-20.2381	L1MCa	LINE	L1	-	-	-	-	-	-	-	-	YES
chr3:210714099	3	210714099	+	9.41362e-17	1.09312e-13	43.4343	-	-	-	-	-	-	-	-	-	-	-	YES
chr3:210777299	3	210777299	-	1.73277e-07	1.96837e-05	-26.122	L1_BT	LINE	L1	-	-	-	-	-	-	-	-	YES
chr3:210788994	3	210788994	+	2.06957e-08	3.1483e-06	32.5295	L1M5	LINE	L1	-	-	-	-	-	-	-	-	YES
chr3:210797998	3	210797998	-	0.000207255	0.00737571	24.1702	-	-	-	-	-	-	-	-	-	-	-	YES
chr3:211065687	3	211065687	+	5.13659e-05	0.00238345	27.819	L1MEg	LINE	L1	-	-	-	-	-	PIK3C2G	-	-	NO
chr3:211078071	3	211078071	-	3.75892e-06	0.000265886	-24.7571	L1M8	LINE	L1	-	-	-	-	-	PIK3C2G	-	-	NO
chr3:211183488	3	211183488	+	3.60529e-08	5.08254e-06	36.2921	BovB	LINE	RTE-BovB	-	-	-	-	-	PIK3C2G	-	-	NO
chr3:211250610	3	211250610	+	2.86845e-07	3.03624e-05	-30.2469	BovB	LINE	RTE-BovB	-	-	-	-	-	PIK3C2G	-	-	NO
chr3:211739401	3	211739401	+	1.8415e-06	0.000145467	-27.2917	-	-	-	-	-	-	-	-	-	-	-	YES
chr3:212116524	3	212116524	+	7.73302e-15	5.69134e-12	-27.8571	BovB	LINE	RTE-BovB	-	-	-	-	-	-	-	-	YES
chr3:212121633	3	212121633	+	2.85158e-05	0.00145681	-26.6422	L1_Art	LINE	L1	-	-	-	-	-	-	-	-	YES
chr3:212222579	3	212222579	-	8.26069e-06	0.000517059	-21.1494	L1_BT	LINE	L1	-	-	-	-	-	-	-	-	YES
chr3:213451593	3	213451593	-	2.72318e-12	1.14296e-09	-32.1638	-	-	-	-	-	-	-	-	-	-	-	YES
chr3:213451833	3	213451833	-	1.58058e-07	1.81855e-05	-28.4307	L1_BT	LINE	L1	-	-	-	-	-	-	-	-	YES
chr3:213620571	3	213620571	-	0.000143835	0.00550356	28.632	(T)n	Simple_repeat	Simple_repeat	-	-	-	-	-	-	-	-	YES
chr3:214281864	3	214281864	+	4.02215e-06	0.000280983	-27.2798	HAL1	LINE	L1	-	-	-	-	-	EPS8	-	-	NO
chr3:214327153	3	214327153	-	8.81743e-06	0.000544837	-20.7753	BovB	LINE	RTE-BovB	-	-	-	-	-	EPS8	-	-	NO
chr3:214487908	3	214487908	+	2.1183e-05	0.0011344	23.5433	BovB	LINE	RTE-BovB	-	-	-	-	-	-	-	PTPRO	NO
chr3:214493789	3	214493789	+	1.26952e-06	0.000106425	-26.424	BovB_Oa	LINE	RTE-BovB	-	-	-	-	-	-	-	PTPRO	NO
chr3:214559580	3	214559580	-	1.37263e-15	1.2157e-12	-53.7153	BovB_Oa	LINE	RTE-BovB	-	-	-	-	-	-	-	-	YES
chr3:215900840	3	215900840	-	0.000202925	0.00725289	-21.1463	L1M3c	LINE	L1	-	-	-	-	-	-	-	-	YES
chr3:215941220	3	215941220	-	1.96369e-12	8.59872e-10	-24.7149	L1MD1	LINE	L1	-	-	-	-	-	-	-	-	YES
chr3:216198285	3	216198285	-	1.33999e-05	0.000775996	-23.4159	L1ME4a	LINE	L1	-	-	-	-	-	-	-	-	YES
chr3:216225647	3	216225647	-	8.52491e-10	1.94483e-07	-21.8798	-	-	-	-	-	-	-	-	-	-	-	YES
chr3:216785524	3	216785524	-	1.62351e-06	0.00013055	-23.5065	L1ME3Cz	LINE	L1	-	-	-	-	-	-	-	-	YES
chr3:217156243	3	217156243	-	3.05901e-05	0.00154342	20.5405	-	-	-	-	-	-	-	-	HEBP1	-	-	NO
chr3:217673972	3	217673972	+	0.000110779	0.00446144	21.0884	L1ME3Cz	LINE	L1	-	-	-	-	-	BORCS5	-	-	NO
chr3:217943601	3	217943601	-	1.39725e-06	0.000115223	-28.1917	-	-	-	-	-	-	-	-	LRP6	-	-	NO
chr3:218929315	3	218929315	-	8.73378e-14	5.20585e-11	27.907	L1M3de	LINE	L1	-	-	-	-	-	-	-	-	YES
chr3:218943212	3	218943212	+	0.000145529	0.00555143	26.8054	BovB	LINE	RTE-BovB	-	-	-	-	-	-	-	-	YES
chr3:219124922	3	219124922	+	8.91171e-08	1.10963e-05	39.1919	BovB_Oa	LINE	RTE-BovB	-	-	-	-	-	-	-	-	YES
chr3:219196131	3	219196131	-	8.68171e-16	8.14956e-13	-50.1593	BovB_Oa	LINE	RTE-BovB	-	-	-	-	-	-	-	-	YES
chr3:219309680	3	219309680	+	6.25954e-37	1.15443e-32	64.1221	-	-	-	-	-	-	-	-	LOC101123029	-	LOC101123029	NO
chr3:219362098	3	219362098	-	9.51706e-06	0.000580404	-21.5714	L1_BT	LINE	L1	-	-	-	-	-	-	-	-	YES
chr3:219362140	3	219362140	-	1.36991e-08	2.19134e-06	34.4818	L1_BT	LINE	L1	-	-	-	-	-	-	-	-	YES
chr3:219415116	3	219415116	+	1.42248e-07	1.65671e-05	-23.5113	-	-	-	-	-	-	-	-	-	-	-	YES
chr3:219463436	3	219463436	+	7.34108e-10	1.69987e-07	-33.3157	-	-	-	-	-	-	-	-	-	-	-	YES
chr3:219757411	3	219757411	-	4.17848e-08	5.74561e-06	26.6291	-	-	-	-	-	-	-	-	LOC101116641	-	LOC101116641	NO
chr3:219757872	3	219757872	-	5.87035e-13	2.97337e-10	32.7083	L1_Art	LINE	L1	-	-	-	-	-	LOC101116641	-	LOC101116641	NO
chr3:219767933	3	219767933	+	1.34753e-24	7.82383e-21	-39.572	L1_BT	LINE	L1	-	-	-	-	-	-	-	-	YES
chr3:219936390	3	219936390	-	3.76278e-06	0.000266005	22.5236	-	-	-	-	-	-	-	-	LOC101117151	-	-	NO
chr3:219936508	3	219936508	-	0.000227594	0.00795506	21.0287	-	-	-	-	-	-	-	-	LOC101117151	-	-	NO
chr3:220035513	3	220035513	+	1.11837e-05	0.000665981	-21.8729	-	-	-	-	-	-	-	-	-	-	-	YES
chr3:220258901	3	220258901	-	3.85123e-06	0.000270881	-33.7318	BovB	LINE	RTE-BovB	-	-	-	-	-	-	-	-	YES
chr3:220278646	3	220278646	-	7.29696e-05	0.00318014	-20.7916	BovB	LINE	RTE-BovB	-	-	-	-	-	-	-	-	YES
chr3:220353100	3	220353100	-	5.90977e-07	5.61987e-05	22.2138	L1_BT	LINE	L1	-	-	-	-	-	LOC114113679	-	-	NO
chr3:220510926	3	220510926	+	4.59857e-41	1.31071e-36	57.732	L1MCa	LINE	L1	-	-	-	-	-	-	-	-	YES
chr3:220732074	3	220732074	+	5.74658e-18	8.87542e-15	31.0345	L1M4	LINE	L1	-	-	-	-	-	-	-	-	YES
chr3:220809706	3	220809706	-	1.40623e-22	5.72585e-19	32.2767	-	-	-	-	-	-	-	-	-	-	-	YES
chr3:220910233	3	220910233	+	1.2862e-05	0.000748577	-25.9946	L1_Art	LINE	L1	-	-	-	-	-	-	-	-	YES
chr3:220910280	3	220910280	+	0.000217731	0.0076745	-24.9235	L1_Art	LINE	L1	-	-	-	-	-	-	-	-	YES
chr3:221171674	3	221171674	-	3.37811e-05	0.00167822	23.231	-	-	-	-	-	-	-	-	LOC101122683	-	-	NO
chr3:221534264	3	221534264	-	0.000129959	0.00507606	-20.2343	L1_BT	LINE	L1	-	-	-	-	-	-	-	-	YES
chr3:221541331	3	221541331	+	1.80667e-09	3.7714e-07	24.7755	L1MEg1	LINE	L1	-	-	-	-	-	-	-	-	YES
chr3:221566386	3	221566386	+	2.5089e-06	0.000189271	20.2534	-	-	-	-	-	-	-	-	-	-	-	YES
chr3:221577539	3	221577539	-	3.58242e-05	0.00176297	-31.8771	-	-	-	-	-	-	-	-	-	-	-	YES
chr3:221903424	3	221903424	+	4.97079e-05	0.00231839	21.3384	L1_BT	LINE	L1	-	-	-	-	-	A2ML1	-	-	NO
chr3:222122910	3	222122910	-	0.000195748	0.0070389	28.2468	L1_Art	LINE	L1	-	-	-	-	-	-	-	-	YES
chr3:222623916	3	222623916	+	0.00011738	0.00467613	-31.3471	BovB	LINE	RTE-BovB	-	-	-	-	-	-	-	-	YES
chr3:222624014	3	222624014	+	7.14855e-05	0.00312371	-29.4872	BovB	LINE	RTE-BovB	-	-	-	-	-	-	-	-	YES
chr3:222962346	3	222962346	+	9.87409e-10	2.20184e-07	25	-	-	-	-	-	-	-	-	-	-	-	YES
chr3:223006787	3	223006787	-	4.9846e-08	6.69583e-06	22.6234	-	-	-	-	-	-	-	-	LOC106990118	-	-	NO
chr3:223007242	3	223007242	-	7.58599e-06	0.000479712	30.5743	Bov-tA3	SINE	tRNA-Core-RTE	-	-	-	-	-	LOC106990118	-	-	NO
chr3:223683056	3	223683056	+	3.75125e-05	0.00183367	24.6309	MLT1F	LTR	ERVL-MaLR	-	-	-	-	-	LOC114114061	-	-	NO
chr3:223696575	3	223696575	+	0.000288752	0.00958714	-21.8587	BovB	LINE	RTE-BovB	-	-	-	-	-	LOC114114061	-	-	NO
chr3:224474212	3	224474212	-	1.00503e-10	2.93393e-08	24.7788	CHR-1	SINE	tRNA	-	-	-	-	-	-	-	-	YES
chr3:226195852	3	226195852	+	9.86379e-11	2.88765e-08	46.4109	BovB	LINE	RTE-BovB	-	-	-	-	-	-	-	-	YES
chr3:226701940	3	226701940	+	7.3881e-08	9.41613e-06	-31.0646	L1MEd	LINE	L1	-	-	-	-	-	-	-	-	YES
chr3:226702753	3	226702753	+	3.63286e-21	1.03545e-17	-47.176	L1MEd	LINE	L1	-	-	-	-	-	-	-	-	YES
chr3:226703113	3	226703113	+	2.52563e-20	6.04469e-17	-52.5704	MLT1C	LTR	ERVL-MaLR	-	-	-	-	-	-	-	-	YES
chr3:227715880	3	227715880	-	4.7001e-13	2.4237e-10	55.2743	-	-	-	-	-	-	-	-	FOXM1	-	-	NO
chr3:228188074	3	228188074	-	4.48607e-11	1.44257e-08	45.6486	tRNA-Glu-GAG_	tRNA	tRNA	-	-	-	-	-	B4GALNT3	-	-	NO
chr3:228454291	3	228454291	-	1.35255e-08	2.168e-06	28.6713	L1_BT	LINE	L1	-	-	-	-	-	WNK1	-	-	NO
chr3:228784887	3	228784887	-	5.75512e-09	1.02993e-06	38.1401	-	-	-	-	-	-	-	-	ERC1	-	-	NO
chr3:229106159	3	229106159	+	4.599e-16	4.59207e-13	45.613	-	-	-	-	-	-	-	-	CACNA2D4	-	-	NO
chr3:229398442	3	229398442	-	3.40022e-07	3.51603e-05	-32.6885	L1MEc	LINE	L1	-	-	-	-	-	CACNA1C	-	-	NO
chr3:229500221	3	229500221	-	4.25051e-17	5.30937e-14	-46.9388	L1M4a1	LINE	L1	-	-	-	-	-	CACNA1C	-	-	NO
chr3:229500347	3	229500347	-	6.2397e-05	0.00279513	24.6708	L1M4a1	LINE	L1	-	-	-	-	-	CACNA1C	-	-	NO
chr3:232040467	3	232040467	+	3.54251e-05	0.00174662	21.8054	L1M5	LINE	L1	-	-	-	-	-	ENTHD1	-	-	NO
chr3:232912292	3	232912292	+	3.6764e-07	3.75757e-05	-31.2881	L1MB2	LINE	L1	-	-	-	-	-	SLC25A17	-	-	NO
chr3:237413298	3	237413298	+	2.30416e-06	0.000175941	-31.2783	L1ME1	LINE	L1	-	-	-	-	-	-	-	-	YES
chr3:238595713	3	238595713	-	5.55795e-05	0.00253907	-25.3695	-	-	-	-	-	-	-	-	-	-	-	YES
chr4:2187889	4	2187889	-	3.50647e-06	0.00025037	-21.121	L1M4b	LINE	L1	-	-	-	-	-	-	-	-	YES
chr4:4956566	4	4956566	+	6.09679e-05	0.00274248	-25.501	BovB_Oa	LINE	RTE-BovB	-	-	-	-	-	-	-	-	YES
chr4:5579023	4	5579023	+	8.93128e-05	0.00374709	26.1818	L1M5	LINE	L1	-	-	-	-	-	-	-	-	YES
chr4:6119378	4	6119378	-	1.23685e-06	0.00010402	-28.3205	L1_BT	LINE	L1	-	-	-	-	-	-	-	-	YES
chr4:6174831	4	6174831	+	2.16489e-18	3.6492e-15	31.331	-	-	-	-	-	-	-	-	-	-	-	YES
chr4:6562517	4	6562517	-	4.61309e-08	6.25033e-06	29.0255	L1MC	LINE	L1	-	-	-	-	-	DDC	-	-	NO
chr4:6586147	4	6586147	-	1.03761e-07	1.26681e-05	33.7333	L1_BT	LINE	L1	-	-	-	-	-	DDC	-	-	NO
chr4:6964725	4	6964725	+	8.32311e-05	0.00353641	30.6502	BovB_Oa	LINE	RTE-BovB	-	-	-	-	-	SPATA48	-	-	NO
chr4:8542000	4	8542000	+	1.25374e-05	0.000732269	-23.7023	L1MEg	LINE	L1	-	-	-	-	-	-	-	-	YES
chr4:8713255	4	8713255	+	1.21424e-06	0.000102393	24.6835	-	-	-	-	-	-	-	-	-	-	-	YES
chr4:9633329	4	9633329	-	1.77672e-05	0.000980655	-30.8173	L1M6	LINE	L1	-	-	-	-	-	CDK14	-	-	NO
chr4:10690412	4	10690412	+	9.89011e-09	1.64325e-06	-30.0326	BovB	LINE	RTE-BovB	-	-	-	-	-	-	-	-	YES
chr4:11870702	4	11870702	-	3.76204e-12	1.53381e-09	-27.289	L1_BT	LINE	L1	-	-	-	-	-	-	-	-	YES
chr4:11872713	4	11872713	-	1.21573e-12	5.60535e-10	32.7298	L1_BT	LINE	L1	-	-	-	-	-	-	-	-	YES
chr4:12029527	4	12029527	+	0.000153704	0.00580101	-20.0527	L1ME2z	LINE	L1	-	-	-	-	-	-	-	-	YES
chr4:12767680	4	12767680	-	3.47344e-11	1.14513e-08	-39.0041	L1ME3Cz	LINE	L1	-	-	-	-	-	-	-	-	YES
chr4:12767827	4	12767827	-	1.44746e-11	5.21631e-09	-37.2414	-	-	-	-	-	-	-	-	-	-	-	YES
chr4:13728142	4	13728142	-	4.10541e-06	0.000286162	27.6192	L1M4c	LINE	L1	-	-	-	-	-	CASD1	-	-	NO
chr4:14562554	4	14562554	+	2.36621e-07	2.56702e-05	-21.814	L1_BT	LINE	L1	-	-	-	-	-	-	-	-	YES
chr4:15414562	4	15414562	-	2.98664e-06	0.000218783	22.381	L1_BT	LINE	L1	-	-	-	-	-	SLC25A13	-	-	NO
chr4:15981373	4	15981373	-	6.87832e-06	0.000443185	22.3429	BovB_Oa	LINE	RTE-BovB	-	-	-	-	-	-	-	-	YES
chr4:16969530	4	16969530	+	1.31471e-06	0.000109557	-27.6371	HAL1b	LINE	L1	-	-	-	-	-	-	-	-	YES
chr4:21130533	4	21130533	-	1.70474e-05	0.000947328	22.3077	BovB	LINE	RTE-BovB	-	-	-	-	-	-	-	-	YES
chr4:22233683	4	22233683	-	2.76591e-07	2.93862e-05	-24.4147	L1MEg	LINE	L1	-	-	-	-	-	THSD7A	-	-	NO
chr4:23183997	4	23183997	-	3.62723e-05	0.00178026	-27.4208	BovB	LINE	RTE-BovB	-	-	-	-	-	-	-	-	YES
chr4:25930504	4	25930504	-	5.31462e-07	5.13966e-05	22.808	-	-	-	-	-	-	-	-	DGKB	-	-	NO
chr4:26030331	4	26030331	+	1.50921e-05	0.000856729	-26.6002	-	-	-	-	-	-	-	-	DGKB	-	-	NO
chr4:26030408	4	26030408	+	4.08963e-06	0.000285125	-23.6712	-	-	-	-	-	-	-	-	DGKB	-	-	NO
chr4:27513205	4	27513205	-	3.69173e-09	6.98105e-07	-22.8349	-	-	-	-	-	-	-	-	-	-	-	YES
chr4:28850398	4	28850398	-	2.96538e-05	0.00150222	-26.7807	L1ME1	LINE	L1	-	-	-	-	-	-	-	-	YES
chr4:29213709	4	29213709	-	3.8348e-07	3.88595e-05	31.4478	BovB_Oa	LINE	RTE-BovB	-	-	-	-	-	-	-	-	YES
chr4:29761865	4	29761865	-	3.67926e-07	3.75757e-05	-38.1685	BovB	LINE	RTE-BovB	-	-	-	-	-	-	-	-	YES
chr4:29794465	4	29794465	+	7.98671e-06	0.000501814	29.87	-	-	-	-	-	-	-	-	SNX13	-	-	NO
chr4:29979123	4	29979123	-	4.80548e-05	0.0022558	-30.0705	Charlie2b	DNA	hAT-Charlie	-	-	-	-	-	-	-	-	YES
chr4:30935885	4	30935885	+	0.000284808	0.00949132	-20.5305	L2	LINE	L2	-	-	-	-	-	-	-	-	YES
chr4:31142424	4	31142424	+	2.63264e-06	0.000196853	-28.9786	L1_BT	LINE	L1	-	-	-	-	-	-	-	-	YES
chr4:32158718	4	32158718	+	4.78994e-05	0.00225019	-28.4	L1_Art	LINE	L1	-	-	-	-	-	-	-	-	YES
chr4:32591079	4	32591079	+	3.68788e-07	3.76298e-05	-30.6213	L1M3	LINE	L1	-	-	-	-	-	-	-	-	YES
chr4:32595895	4	32595895	-	5.84969e-05	0.00264651	-31.1276	L1_BT	LINE	L1	-	-	-	-	-	-	-	-	YES
chr4:32596599	4	32596599	-	2.25085e-12	9.64073e-10	-37.2231	L1_BT	LINE	L1	-	-	-	-	-	-	-	-	YES
chr4:32799587	4	32799587	-	5.59336e-05	0.00255376	-23.058	CHRL	SINE	tRNA	-	-	-	-	-	-	-	-	YES
chr4:34881553	4	34881553	-	6.93021e-07	6.43413e-05	-20.9411	-	-	-	-	-	-	-	-	-	-	-	YES
chr4:36356043	4	36356043	-	1.14843e-08	1.87339e-06	-21.847	L1_BT	LINE	L1	-	-	-	-	-	RUNDC3B	-	-	NO
chr4:37651215	4	37651215	+	9.55213e-05	0.00394943	-23.7438	L1_BT	LINE	L1	-	-	-	-	-	-	-	-	YES
chr4:38227423	4	38227423	-	2.9643e-08	4.32675e-06	-40.3006	Charlie5	DNA	hAT-Charlie	-	-	-	-	-	-	-	-	YES
chr4:38251793	4	38251793	-	1.60487e-05	0.000900289	-31.3333	L1_BT	LINE	L1	-	-	-	-	-	-	-	-	YES
chr4:38527222	4	38527222	+	7.64942e-08	9.68618e-06	26.8102	L1M4b	LINE	L1	-	-	-	-	-	-	-	-	YES
chr4:39417303	4	39417303	+	6.61857e-11	2.02449e-08	-24.2263	L1MEa	LINE	L1	-	-	-	-	-	-	-	-	YES
chr4:40355702	4	40355702	-	0.000114803	0.00459575	24.8852	L1M5	LINE	L1	-	-	-	-	-	-	-	-	YES
chr4:40477427	4	40477427	-	9.15713e-06	0.000562612	-27.4747	L1M3	LINE	L1	-	-	-	-	-	-	-	-	YES
chr4:40805037	4	40805037	+	2.65356e-06	0.000198034	20.0985	L1_Art	LINE	L1	-	-	-	-	-	-	-	-	YES
chr4:41663055	4	41663055	+	1.53217e-08	2.41274e-06	38.6942	BovB_Oa	LINE	RTE-BovB	-	-	-	-	-	-	-	-	YES
chr4:41987119	4	41987119	+	2.99591e-05	0.00151543	-26.0191	-	-	-	-	-	-	-	-	SEMA3E	-	-	NO
chr4:42006631	4	42006631	-	4.48101e-17	5.57507e-14	-26.6667	L1_BT	LINE	L1	-	-	-	-	-	-	-	-	YES
chr4:42006762	4	42006762	-	3.79767e-13	1.97786e-10	-21.3793	L1_BT	LINE	L1	-	-	-	-	-	-	-	-	YES
chr4:42394938	4	42394938	-	7.31505e-07	6.71389e-05	-23.6709	L1_BT	LINE	L1	-	-	-	-	-	PCLO	-	-	NO
chr4:42413740	4	42413740	+	1.00791e-08	1.66934e-06	-32.9661	-	-	-	-	-	-	-	-	PCLO	-	-	NO
chr4:42570484	4	42570484	+	1.48054e-15	1.30025e-12	-33.9623	-	-	-	-	-	-	-	-	-	-	-	YES
chr4:42674601	4	42674601	-	0.000221309	0.00777437	26.9964	-	-	-	-	-	-	-	-	-	-	-	YES
chr4:42675057	4	42675057	-	1.51561e-05	0.00085975	-20.7917	-	-	-	-	-	-	-	-	-	-	-	YES
chr4:42942122	4	42942122	-	1.26572e-08	2.0424e-06	20.6612	-	-	-	-	-	-	-	-	CACNA2D1	-	-	NO
chr4:43261497	4	43261497	+	1.81215e-06	0.000143583	-21.6867	BovB	LINE	RTE-BovB	-	-	-	-	-	CACNA2D1	-	-	NO
chr4:43525245	4	43525245	+	5.84396e-06	0.000386141	-21.6611	L1_BT	LINE	L1	-	-	-	-	-	-	-	-	YES
chr4:43534533	4	43534533	+	9.17043e-07	8.10594e-05	-30.9176	L1_BT	LINE	L1	-	-	-	-	-	-	-	-	YES
chr4:43537180	4	43537180	+	3.37414e-05	0.00167652	-25.5107	L1_BT	LINE	L1	-	-	-	-	-	-	-	-	YES
chr4:43539427	4	43539427	+	3.28594e-06	0.000236509	-26.6394	L1MA9	LINE	L1	-	-	-	-	-	-	-	-	YES
chr4:43664304	4	43664304	+	2.92177e-07	3.08747e-05	-26.4338	-	-	-	-	-	-	-	-	-	-	-	YES
chr4:43944218	4	43944218	-	2.30144e-07	2.50979e-05	34.3777	L2c	LINE	L2	-	-	-	-	-	-	-	-	YES
chr4:44711835	4	44711835	-	4.15714e-05	0.00199874	-21.2583	L1_BT	LINE	L1	-	-	-	-	-	-	-	-	YES
chr4:44826224	4	44826224	-	3.01174e-08	4.38377e-06	-37.5637	L2c	LINE	L2	-	-	-	-	-	-	-	-	YES
chr4:44987740	4	44987740	-	0.000185121	0.00673165	20.1709	L1M2	LINE	L1	-	-	-	-	-	SEMA3C	-	-	NO
chr4:45127634	4	45127634	+	6.79767e-11	2.07454e-08	38.4128	L1MC5a	LINE	L1	-	-	-	-	-	-	-	-	YES
chr4:45139059	4	45139059	-	3.40003e-16	3.51816e-13	44.1341	L1M4c	LINE	L1	-	-	-	-	-	-	-	-	YES
chr4:45223222	4	45223222	-	3.40421e-07	3.519e-05	20.6141	BovB	LINE	RTE-BovB	-	-	-	-	-	LOC101102230	-	-	NO
chr4:45766194	4	45766194	-	5.42278e-09	9.78807e-07	-25.8427	BovB	LINE	RTE-BovB	-	-	-	-	-	-	-	-	YES
chr4:46463388	4	46463388	+	2.19987e-09	4.49035e-07	37.605	L1MEd	LINE	L1	-	-	-	-	-	-	-	-	YES
chr4:48819925	4	48819925	-	0.000218965	0.00770586	-28.1673	L1_BT	LINE	L1	-	-	-	-	-	MAGI2	-	-	NO
chr4:49007688	4	49007688	-	1.61954e-06	0.000130313	27.5168	HAL1b	LINE	L1	-	-	-	-	-	PHTF2	-	PHTF2	NO
chr4:49015631	4	49015631	+	6.70656e-05	0.00296613	-30.3821	-	-	-	-	-	-	-	-	PHTF2	-	-	NO
chr4:49016286	4	49016286	+	3.50755e-06	0.00025039	-24.2298	L1_BT	LINE	L1	-	-	-	-	-	PHTF2	-	-	NO
chr4:49873469	4	49873469	+	3.90109e-06	0.000273685	22.7273	L1MEc	LINE	L1	-	-	-	-	-	FBXL13	-	-	NO
chr4:50905450	4	50905450	+	5.74157e-05	0.00260814	-28.4029	-	-	-	-	-	-	-	-	RELN	-	-	NO
chr4:51183896	4	51183896	-	1.26558e-05	0.000738218	27.1329	-	-	-	-	-	-	-	-	ORC5	-	-	NO
chr4:51359235	4	51359235	-	0.000145409	0.00554821	-26.9715	BovB	LINE	RTE-BovB	-	-	-	-	-	-	-	-	YES
chr4:51478110	4	51478110	+	2.97757e-05	0.00150767	-20.7477	-	-	-	-	-	-	-	-	LHFPL3	-	-	NO
chr4:54218273	4	54218273	+	2.56881e-07	2.75724e-05	-30.0805	-	-	-	-	-	-	-	-	PRKAR2B	-	-	NO
chr4:54427952	4	54427952	+	9.73144e-06	0.000591064	28.6988	-	-	-	-	-	-	-	-	COG5	-	-	NO
chr4:54428008	4	54428008	+	4.15939e-05	0.00199951	26.6066	-	-	-	-	-	-	-	-	COG5	-	-	NO
chr4:54434986	4	54434986	+	0.000174929	0.00643039	-20.7339	A-rich	Low_complexity	Low_complexity	-	-	-	-	-	COG5	-	-	NO
chr4:54821069	4	54821069	+	0.000134995	0.00522787	-20.6618	-	-	-	-	-	-	-	-	-	-	-	YES
chr4:55507751	4	55507751	+	2.34742e-05	0.00123715	22.9549	-	-	-	-	-	-	-	-	NRCAM	-	-	NO
chr4:55705528	4	55705528	-	0.00019313	0.00695992	28.3456	-	-	-	-	-	-	-	-	NRCAM	-	-	NO
chr4:57134347	4	57134347	+	5.6285e-06	0.00037435	36.5481	-	-	-	-	-	-	-	-	CFTR	-	-	NO
chr4:57229446	4	57229446	+	3.33119e-08	4.77339e-06	27.6845	-	-	-	-	-	-	-	-	CFTR	-	-	NO
chr4:57348520	4	57348520	-	1.87294e-15	1.60881e-12	-32.5973	L1_BT	LINE	L1	-	-	-	-	-	ASZ1	-	ASZ1	NO
chr4:57385067	4	57385067	+	1.26935e-08	2.04615e-06	32.6599	L1MEj	LINE	L1	-	-	-	-	-	ASZ1	-	-	NO
chr4:57689442	4	57689442	-	3.79543e-15	3.02023e-12	28.9336	-	-	-	-	-	-	-	-	ST7	-	-	NO
chr4:58727887	4	58727887	-	6.01916e-05	0.00271457	-21.1735	L1ME1	LINE	L1	-	-	-	-	-	-	-	-	YES
chr4:59081278	4	59081278	+	8.17526e-05	0.00348825	21.8331	-	-	-	-	-	-	-	-	-	-	-	YES
chr4:59355478	4	59355478	+	3.58014e-05	0.00176212	26.9841	-	-	-	-	-	-	-	-	-	-	-	YES
chr4:59768243	4	59768243	-	8.26831e-06	0.00051733	-22.3308	L1M6	LINE	L1	-	-	-	-	-	-	-	-	YES
chr4:59957533	4	59957533	+	1.19053e-11	4.38617e-09	-30.8559	L1_BT	LINE	L1	-	-	-	-	-	-	-	-	YES
chr4:60540980	4	60540980	+	7.09394e-06	0.000454277	25.3889	BovB	LINE	RTE-BovB	-	-	-	-	-	FOXP2	-	-	NO
chr4:60839156	4	60839156	+	0.000170198	0.00629934	23.2627	L1M4	LINE	L1	-	-	-	-	-	FOXP2	-	-	NO
chr4:61193240	4	61193240	+	2.49609e-08	3.72663e-06	-29.3716	A-rich	Low_complexity	Low_complexity	-	-	-	-	-	-	-	-	YES
[truncated: 3,670 more rows]

## Sheet: CG_F1
Methylated Cytosine ID	Chromosome	Position (bp)	Strand	P-value	P-value FDR adjusted	Methylation difference (%)	Repetitive element name	Repetitive element class	Repetitive element family	3’UTR	5’UTR	Downstream	Upstream	Exon	Intron	CDS	Promoter	Intergenic
chr1:8377216	1	8377216	+	0.000119882	0.00836804	27.4175	-	-	-	-	-	-	-	-	GIGYF2	-	-	NO
chr1:11286553	1	11286553	-	5.04459e-06	0.000725802	23.8697	-	-	-	-	-	-	-	-	AGO3	-	-	NO
chr1:18388134	1	18388134	-	7.1904e-05	0.00568634	21.9862	-	-	-	-	-	-	-	-	-	-	-	YES
chr1:19332739	1	19332739	-	7.75134e-05	0.00601532	-21.2121	L1M4	LINE	L1	-	-	-	-	-	-	-	-	YES
chr1:20755153	1	20755153	+	5.71654e-05	0.00478127	-30.2922	L1MA9	LINE	L1	-	-	-	-	-	-	-	TESK2	NO
chr1:24343877	1	24343877	+	3.09139e-08	1.19073e-05	-25.1242	L1ME1	LINE	L1	-	-	-	-	-	LOC114115358	-	-	NO
chr1:24356336	1	24356336	-	1.39408e-06	0.000264337	-32.292	L1MA9	LINE	L1	-	-	-	-	-	LOC114115358	-	-	NO
chr1:25282273	1	25282273	-	2.02218e-05	0.00211673	-22.6224	L1_BT	LINE	L1	-	-	-	-	-	-	-	-	YES
chr1:25900456	1	25900456	-	2.29657e-06	0.000390936	24.8905	L2a	LINE	L2	-	-	-	-	-	LOC114115570	-	-	NO
chr1:26063352	1	26063352	-	6.9255e-05	0.00551981	27.6915	BovB_Oa	LINE	RTE-BovB	-	-	-	-	-	LOC114115570	-	-	NO
chr1:26880927	1	26880927	-	1.29828e-05	0.00149903	-22.9282	-	-	-	-	-	-	-	-	FAF1	-	-	NO
chr1:26930485	1	26930485	+	7.71654e-05	0.0059982	-27.0173	L1MEg	LINE	L1	-	-	-	-	-	FAF1	-	-	NO
chr1:29133665	1	29133665	-	1.80451e-05	0.00194484	23.5284	L1MEc	LINE	L1	-	-	-	-	-	-	-	-	YES
chr1:31076791	1	31076791	+	9.69965e-06	0.00119636	26.8398	BovB	LINE	RTE-BovB	-	-	-	-	-	USP24	-	-	NO
chr1:31127280	1	31127280	+	1.95226e-05	0.00205963	-25.1844	-	-	-	-	-	-	-	-	USP24	-	-	NO
chr1:33684678	1	33684678	-	6.9307e-07	0.000148201	-29.4222	L1_BT	LINE	L1	-	-	-	-	-	-	-	-	YES
chr1:34028774	1	34028774	+	7.99667e-07	0.000166471	-25.5585	-	-	-	-	-	-	-	-	-	-	-	YES
chr1:34116797	1	34116797	+	1.80603e-06	0.000323112	-32.3864	L1_BT	LINE	L1	-	-	-	-	-	-	-	-	YES
chr1:35447269	1	35447269	+	4.19493e-07	9.87285e-05	-21.9567	L1_Art	LINE	L1	-	-	-	-	-	-	-	-	YES
chr1:35542321	1	35542321	+	8.51682e-05	0.00645799	21.4619	BovB	LINE	RTE-BovB	-	-	-	-	-	-	-	-	YES
chr1:35665111	1	35665111	+	3.71053e-05	0.00342325	-21.7677	-	-	-	-	-	-	-	-	-	-	-	YES
chr1:35921876	1	35921876	-	1.4122e-05	0.00159923	-20.0106	L1ME1	LINE	L1	-	-	-	-	-	FGGY	-	-	NO
chr1:36886998	1	36886998	-	2.28443e-06	0.000389318	32.0474	-	-	-	-	-	-	-	-	C1H1orf87	-	-	NO
chr1:37100742	1	37100742	-	5.62853e-07	0.000124794	-38.4505	Kanga2_a	DNA	TcMar-Tc2	-	-	-	-	-	-	-	-	YES
chr1:40822271	1	40822271	-	7.86793e-06	0.00101461	-25.7353	BovB	LINE	RTE-BovB	-	-	-	-	-	ITGB3BP	-	-	NO
chr1:40860718	1	40860718	+	1.77418e-06	0.000319744	30.9728	L1MC5a	LINE	L1	-	-	-	-	-	ITGB3BP	-	-	NO
chr1:41121312	1	41121312	-	0.000133896	0.00906988	-20.5952	-	-	-	-	-	-	-	-	-	-	-	YES
chr1:41262018	1	41262018	-	7.86193e-07	0.000164065	-24.3194	L1MA9	LINE	L1	-	-	-	-	-	-	-	-	YES
chr1:41373380	1	41373380	-	2.1086e-08	8.80061e-06	-34.4064	MIRc	SINE	MIR	-	-	-	-	-	-	-	-	YES
chr1:42268262	1	42268262	-	2.04285e-06	0.000355972	-29.3651	-	-	-	-	-	-	-	-	RAVER2	-	-	NO
chr1:42289984	1	42289984	-	9.25407e-07	0.000187668	-32.6984	L1ME1	LINE	L1	-	-	-	-	-	RAVER2	-	-	NO
chr1:43672600	1	43672600	-	2.04832e-08	8.58094e-06	-28.1761	BovB	LINE	RTE-BovB	-	-	-	-	-	-	-	-	YES
chr1:43672653	1	43672653	-	4.88466e-11	5.5895e-08	-27.2662	BovB	LINE	RTE-BovB	-	-	-	-	-	-	-	-	YES
chr1:43672688	1	43672688	-	1.59674e-09	1.06931e-06	-27.0385	BovB	LINE	RTE-BovB	-	-	-	-	-	-	-	-	YES
chr1:45919820	1	45919820	+	0.000108622	0.00777238	-25.4043	L1MD2	LINE	L1	-	-	-	-	-	-	-	DIRAS3	NO
chr1:46427614	1	46427614	-	3.29783e-05	0.00312458	-22.1329	L1MEc	LINE	L1	-	-	-	-	-	-	-	-	YES
chr1:50926468	1	50926468	-	1.29377e-05	0.00149558	23.622	-	-	-	-	-	-	-	-	-	-	-	YES
chr1:51750866	1	51750866	-	5.90899e-13	1.37098e-09	-35.9988	HAL1ME	LINE	L1	-	-	-	-	-	-	-	-	YES
chr1:52259226	1	52259226	+	1.21239e-06	0.000234259	-38.0051	BOV-A2	SINE	Core-RTE	-	-	-	-	-	-	-	-	YES
chr1:52630448	1	52630448	-	5.3167e-05	0.00454681	25.1389	L1_BT	LINE	L1	-	-	-	-	-	-	-	-	YES
chr1:52652239	1	52652239	+	1.85143e-07	5.04831e-05	22.2759	L1MC	LINE	L1	-	-	-	-	-	-	-	-	YES
chr1:52696912	1	52696912	+	2.40377e-05	0.00243067	29.9114	BovB	LINE	RTE-BovB	-	-	-	-	-	-	-	-	YES
chr1:52726784	1	52726784	+	9.79248e-08	3.03575e-05	35.6001	-	-	-	-	-	-	-	-	-	-	-	YES
chr1:53996747	1	53996747	+	0.000104831	0.00755803	-24.673	L1MC	LINE	L1	-	-	-	-	-	LRRIQ3	-	-	NO
chr1:54016992	1	54016992	+	1.05915e-09	7.64926e-07	33.1646	-	-	-	-	-	-	-	-	LRRIQ3	-	-	NO
chr1:54021277	1	54021277	+	6.27738e-07	0.000136913	-31.0315	L1MEh	LINE	L1	-	-	-	-	-	LRRIQ3	-	-	NO
chr1:54021429	1	54021429	+	2.01748e-06	0.000352594	-29.5996	-	-	-	-	-	-	-	-	LRRIQ3	-	-	NO
chr1:54258891	1	54258891	-	5.23739e-12	8.45133e-09	-42.4731	-	-	-	-	-	-	-	-	LOC101120030	-	-	NO
chr1:54259156	1	54259156	-	8.07568e-07	0.000167459	32.2457	-	-	-	-	-	-	-	-	LOC101120030	-	-	NO
chr1:54563481	1	54563481	+	6.9145e-06	0.000916937	-24.9107	L1MEd	LINE	L1	-	-	-	-	-	-	-	-	YES
chr1:55108817	1	55108817	-	5.58574e-05	0.00471404	-23.2854	L1_BT	LINE	L1	-	-	-	-	-	-	-	-	YES
chr1:55570863	1	55570863	+	5.53797e-06	0.000776689	-32.8685	L1MA9	LINE	L1	-	-	-	-	-	SLC44A5	-	-	NO
chr1:55718579	1	55718579	+	5.29606e-07	0.000119125	20.2952	L2	LINE	L2	-	-	-	-	-	-	-	-	YES
chr1:56097626	1	56097626	-	3.63104e-05	0.00336773	-23.7983	-	-	-	-	-	-	-	-	MSH4	-	-	NO
chr1:57032713	1	57032713	-	7.92328e-15	3.35339e-11	-20.0164	L1_BT	LINE	L1	-	-	-	-	-	ST6GALNAC3	-	-	NO
chr1:57144179	1	57144179	+	0.000106631	0.00766341	-22.5422	BovB	LINE	RTE-BovB	-	-	-	-	-	-	-	-	YES
chr1:57608536	1	57608536	-	3.75809e-07	8.99564e-05	-28.5847	L1ME3D	LINE	L1	-	-	-	-	-	-	-	-	YES
chr1:57619793	1	57619793	-	2.14573e-06	0.000369777	-22.0501	-	-	-	-	-	-	-	-	-	-	-	YES
chr1:58672119	1	58672119	-	0.000122447	0.00849748	-27.2288	L1_BT	LINE	L1	-	-	-	-	-	GIPC2	-	-	NO
chr1:60520121	1	60520121	+	3.71436e-05	0.00342559	-26.0704	-	-	-	-	-	-	-	-	-	-	-	YES
chr1:61304408	1	61304408	+	1.14576e-05	0.00136519	25.4174	BovB_Oa	LINE	RTE-BovB	-	-	-	-	-	-	-	-	YES
chr1:63038265	1	63038265	-	1.82616e-05	0.00196028	33.3333	L1_BT	LINE	L1	-	-	-	-	-	-	-	-	YES
chr1:63319978	1	63319978	-	5.09916e-05	0.00440583	25.0092	-	-	-	-	-	-	-	-	-	-	-	YES
chr1:64132213	1	64132213	+	1.18294e-05	0.00139762	-25.8333	-	-	-	-	-	-	-	-	-	-	-	YES
chr1:64156834	1	64156834	-	4.6862e-09	2.59423e-06	25.1503	HAL1ME	LINE	L1	-	-	-	-	-	-	-	-	YES
chr1:64157168	1	64157168	-	3.99695e-09	2.2582e-06	-32.8427	Bov-tA2	SINE	tRNA-Core-RTE	-	-	-	-	-	-	-	-	YES
chr1:64158130	1	64158130	-	1.67877e-10	1.56541e-07	-29.5058	-	-	-	-	-	-	-	-	-	-	-	YES
chr1:64158157	1	64158157	-	1.8133e-08	7.76612e-06	-25.5044	-	-	-	-	-	-	-	-	-	-	-	YES
chr1:64221874	1	64221874	-	5.21144e-09	2.83323e-06	24.848	L1_BT	LINE	L1	-	-	-	-	-	-	-	-	YES
chr1:65890893	1	65890893	-	1.10321e-05	0.00132966	28.9555	L1ME1	LINE	L1	-	-	-	-	-	SAMD13	-	SAMD13	NO
chr1:66381351	1	66381351	+	4.13096e-05	0.00372584	-21.4997	BovB_Oa	LINE	RTE-BovB	-	-	-	-	-	-	-	-	YES
chr1:67381213	1	67381213	-	8.16669e-06	0.0010449	-26.4631	-	-	-	-	-	-	-	-	-	-	-	YES
chr1:68671760	1	68671760	-	0.000102532	0.00742879	20.7525	L1MB1	LINE	L1	-	-	-	-	-	HS2ST1	-	-	NO
chr1:69655073	1	69655073	-	6.64502e-05	0.00534215	22.6176	-	-	-	-	-	-	-	-	PKN2	-	-	NO
chr1:70834172	1	70834172	+	7.17188e-12	1.11813e-08	-38.6667	-	-	-	-	-	-	-	-	-	-	-	YES
chr1:73822153	1	73822153	-	2.9191e-06	0.000471312	26.0371	-	-	-	-	-	-	-	-	-	-	-	YES
chr1:76503026	1	76503026	-	3.13934e-05	0.00300534	-23.4737	L1MC3	LINE	L1	-	-	-	-	-	LOC101108787	-	-	NO
chr1:78398704	1	78398704	-	1.69685e-05	0.00185527	-34.0388	L1M2	LINE	L1	-	-	-	-	-	-	-	-	YES
chr1:79279717	1	79279717	-	3.23962e-08	1.23492e-05	22.2028	L1MEi	LINE	L1	-	-	-	-	-	DPYD	-	-	NO
chr1:80295551	1	80295551	-	4.2402e-05	0.00380689	-21.716	BovB_Oa	LINE	RTE-BovB	-	-	-	-	-	-	-	-	YES
chr1:80325729	1	80325729	+	8.43698e-05	0.00641561	20.1837	L1MC3	LINE	L1	-	-	-	-	-	-	-	-	YES
chr1:81381614	1	81381614	+	4.28608e-06	0.000633689	26.6993	L1MA9	LINE	L1	-	-	-	-	-	-	-	-	YES
chr1:81926364	1	81926364	-	4.15353e-09	2.33021e-06	-20.871	-	-	-	-	-	-	-	-	MFSD14A	-	-	NO
chr1:82948414	1	82948414	+	1.25004e-07	3.68706e-05	31.6243	BovB	LINE	RTE-BovB	-	-	-	-	-	LOC105615111	-	LOC105615111	NO
chr1:83077951	1	83077951	+	9.09593e-07	0.000185354	20.3652	BovB	LINE	RTE-BovB	-	-	-	-	-	-	-	-	YES
chr1:83751408	1	83751408	-	0.000121503	0.00844792	-23.847	BovB	LINE	RTE-BovB	-	-	-	-	-	OLFM3	-	-	NO
chr1:86619294	1	86619294	-	3.49957e-06	0.000541305	20.4624	L1MEi	LINE	L1	-	-	-	-	-	-	-	-	YES
chr1:94511714	1	94511714	+	0.0001426	0.00954537	-20.8754	-	-	-	-	-	-	-	-	-	-	-	YES
chr1:94548675	1	94548675	-	8.58159e-05	0.00649207	-22.918	L1MEd	LINE	L1	-	-	-	-	-	-	-	-	YES
chr1:95622009	1	95622009	-	3.55685e-05	0.00331562	-22.5959	-	-	-	-	-	-	-	-	MAGI3	-	-	NO
chr1:97130765	1	97130765	-	2.55267e-05	0.0025506	29.1517	L1M2	LINE	L1	-	-	-	-	-	SYCP1	-	-	NO
chr1:97391614	1	97391614	+	2.12831e-07	5.68052e-05	22.5232	L1MEb	LINE	L1	-	-	-	-	-	-	-	-	YES
chr1:99468417	1	99468417	+	1.92603e-08	8.17761e-06	-33.5218	-	-	-	-	-	-	-	-	VTCN1	-	-	NO
chr1:101573509	1	101573509	-	1.51021e-08	6.7011e-06	-30.1365	-	-	-	-	-	-	-	-	WARS2	-	-	NO
chr1:103899475	1	103899475	-	9.77225e-12	1.46168e-08	25.6527	L1M4	LINE	L1	-	-	-	-	-	CHD1L	-	CHD1L	NO
chr1:103899508	1	103899508	-	1.69674e-10	1.57221e-07	23.9452	L1M4	LINE	L1	-	-	-	-	-	CHD1L	-	CHD1L	NO
chr1:103999994	1	103999994	+	1.52113e-06	0.000283144	-21.0046	-	-	-	-	-	-	-	-	-	-	-	YES
chr1:106644379	1	106644379	-	5.38118e-05	0.00458328	23.5774	CHRL	SINE	tRNA	-	-	-	-	-	SETDB1	-	SETDB1	NO
chr1:107070064	1	107070064	+	3.18784e-07	7.87371e-05	-26.9398	L1M3de	LINE	L1	-	-	-	-	-	-	-	-	YES
chr1:107070072	1	107070072	+	1.85541e-07	5.05283e-05	-31.5274	L1M3de	LINE	L1	-	-	-	-	-	-	-	-	YES
chr1:107326457	1	107326457	-	4.02062e-05	0.0036453	-28.1404	BovB	LINE	RTE-BovB	-	-	-	-	-	SNX27	-	-	NO
chr1:108880341	1	108880341	-	1.19393e-05	0.00140835	-31.3062	L1ME1	LINE	L1	-	-	-	-	-	-	-	-	YES
chr1:110566329	1	110566329	-	1.07142e-05	0.00129599	34.6477	BovB	LINE	RTE-BovB	-	-	-	-	-	NUP210L	-	-	NO
chr1:114146332	1	114146332	+	5.48565e-05	0.00464885	20.9282	L1_BT	LINE	L1	-	-	-	-	-	FCRL5	-	-	NO
chr1:115879517	1	115879517	+	4.57441e-08	1.64378e-05	-27.3166	BovB	LINE	RTE-BovB	-	-	-	-	-	-	-	-	YES
chr1:115994734	1	115994734	-	8.76706e-08	2.79052e-05	-33.7707	L1MA9	LINE	L1	-	-	-	-	-	-	-	-	YES
chr1:118694499	1	118694499	+	1.24099e-05	0.00144935	21.7675	L1_BT	LINE	L1	-	-	-	-	-	-	-	LOC114117625	NO
chr1:120656791	1	120656791	+	4.55881e-06	0.000667314	28.7101	L1MEc	LINE	L1	-	-	-	-	-	-	-	-	YES
chr1:120712584	1	120712584	-	0.000133543	0.0090564	-29.3034	-	-	-	-	-	-	-	-	LOC101108006	-	-	NO
chr1:121544486	1	121544486	-	3.65364e-16	2.29061e-12	35.5807	-	-	-	-	-	-	-	-	DDR2	-	-	NO
chr1:121571751	1	121571751	-	3.67101e-05	0.00339944	-25.1385	BovB	LINE	RTE-BovB	-	-	-	-	-	HSD17B7	-	HSD17B7	NO
chr1:121586961	1	121586961	+	1.11197e-07	3.37092e-05	33.051	-	-	-	-	-	-	-	-	HSD17B7	-	-	NO
chr1:121946803	1	121946803	+	1.09246e-07	3.31863e-05	34.7826	-	-	-	-	-	-	-	-	-	-	-	YES
chr1:121980890	1	121980890	-	0.000146518	0.00975903	26.1387	L1_BT	LINE	L1	-	-	-	-	-	-	-	-	YES
chr1:122672054	1	122672054	+	3.50415e-05	0.00328102	-29.5699	BovB	LINE	RTE-BovB	-	-	-	-	-	-	-	-	YES
chr1:122837937	1	122837937	+	2.01625e-13	5.49623e-10	-33.5182	L1MEc	LINE	L1	-	-	-	-	-	-	-	-	YES
chr1:122850509	1	122850509	+	7.72729e-07	0.00016137	-28.9192	L1_BT	LINE	L1	-	-	-	-	-	-	-	-	YES
chr1:122873360	1	122873360	+	6.3425e-18	7.47555e-14	-32.781	L1MB7	LINE	L1	-	-	-	-	-	-	-	-	YES
chr1:123054164	1	123054164	-	9.49451e-09	4.62423e-06	28.5341	BovB	LINE	RTE-BovB	-	-	-	-	-	-	-	-	YES
chr1:123507878	1	123507878	+	2.50062e-07	6.47482e-05	33.867	-	-	-	-	-	-	-	-	-	-	-	YES
chr1:123851336	1	123851336	+	2.13499e-05	0.00221747	23.6621	L1_BT	LINE	L1	-	-	-	-	-	-	-	-	YES
chr1:123858900	1	123858900	-	1.2209e-07	3.61925e-05	21.8764	-	-	-	-	-	-	-	-	-	-	-	YES
chr1:124010007	1	124010007	+	6.26036e-05	0.00510851	-30.4992	L1_BT	LINE	L1	-	-	-	-	-	PBX1	-	-	NO
chr1:125140114	1	125140114	-	1.94805e-09	1.26435e-06	-32.0693	L1_BT	LINE	L1	-	-	-	-	-	-	-	-	YES
chr1:125425134	1	125425134	+	4.74111e-07	0.000108999	25.7479	L1MA9	LINE	L1	-	-	-	-	-	UCK2	-	-	NO
chr1:125592753	1	125592753	-	1.33368e-06	0.000254194	26.1896	L3b	LINE	CR1	-	-	-	-	-	-	-	-	YES
chr1:127184532	1	127184532	+	2.8311e-08	1.10933e-05	20.4829	L1_BT	LINE	L1	-	-	-	-	-	POU2F1	-	POU2F1	NO
chr1:127231739	1	127231739	-	1.12207e-07	3.3876e-05	-21.8328	L1ME3D	LINE	L1	-	-	-	-	-	POU2F1	-	-	NO
chr1:127706719	1	127706719	+	0.000149652	0.00991828	24.3477	BovB	LINE	RTE-BovB	-	-	-	-	-	ADCY10	-	-	NO
chr1:128418137	1	128418137	-	6.30725e-08	2.12361e-05	-43.2631	L1_BT	LINE	L1	-	-	-	-	-	-	-	-	YES
chr1:128430932	1	128430932	+	3.22049e-06	0.000506919	26.823	L1MC1	LINE	L1	-	-	-	-	-	-	-	-	YES
chr1:133463913	1	133463913	-	5.05853e-05	0.00437625	-22.4585	-	-	-	-	-	-	-	-	-	-	-	YES
chr1:133548221	1	133548221	+	0.000146268	0.00974882	-21.2644	BovB	LINE	RTE-BovB	-	-	-	-	-	-	-	-	YES
chr1:133558493	1	133558493	-	2.96475e-06	0.000477375	-31.4744	BovB_Oa	LINE	RTE-BovB	-	-	-	-	-	-	-	LOC114109324	NO
chr1:133588251	1	133588251	-	5.43647e-12	8.65901e-09	-26.4194	L1_BT	LINE	L1	-	-	-	-	-	-	-	-	YES
chr1:133639938	1	133639938	+	4.20503e-08	1.53729e-05	34.7826	BovB	LINE	RTE-BovB	-	-	-	-	-	-	-	-	YES
chr1:133790717	1	133790717	+	1.98353e-05	0.0020807	-32.0668	-	-	-	-	-	-	-	-	-	-	-	YES
chr1:134229789	1	134229789	-	1.54008e-07	4.37611e-05	-31.0559	BovB	LINE	RTE-BovB	-	-	-	-	-	-	-	-	YES
chr1:134458074	1	134458074	+	5.20221e-08	1.82053e-05	31.0382	-	-	-	-	-	-	-	-	-	-	-	YES
chr1:134639380	1	134639380	+	3.67917e-05	0.0034032	-30.668	-	-	-	-	-	-	-	-	GRIK1	-	GRIK1	NO
chr1:135318948	1	135318948	+	1.11407e-05	0.00133841	-21.5468	-	-	-	-	-	-	-	-	-	-	-	YES
chr1:136279393	1	136279393	-	1.14914e-06	0.000223502	21.7829	L1_BT	LINE	L1	-	-	-	-	-	-	-	-	YES
chr1:136319467	1	136319467	+	1.02861e-08	4.91924e-06	30.6944	L1_BT	LINE	L1	-	-	-	-	-	-	-	-	YES
chr1:136510601	1	136510601	+	1.097e-05	0.00132369	-28.0267	-	-	-	-	-	-	-	-	-	-	-	YES
chr1:136631809	1	136631809	+	2.16103e-09	1.37235e-06	26.3804	-	-	-	-	-	-	-	-	-	-	-	YES
chr1:138054866	1	138054866	+	3.27854e-06	0.000514134	-34.321	-	-	-	-	-	-	-	-	-	-	-	YES
chr1:139721718	1	139721718	-	6.48884e-05	0.00524988	-27.4554	-	-	-	-	-	-	-	-	-	-	-	YES
chr1:144084264	1	144084264	+	1.95737e-05	0.00206085	27.7668	-	-	-	-	-	-	-	-	-	-	-	YES
chr1:146437888	1	146437888	+	7.02982e-05	0.00558634	-21.9608	-	-	-	-	-	-	-	-	-	-	-	YES
chr1:146779429	1	146779429	+	2.85982e-06	0.000463518	-33.1327	BovB	LINE	RTE-BovB	-	-	-	-	-	-	-	-	YES
chr1:146812877	1	146812877	-	2.97313e-07	7.45187e-05	-23.1378	-	-	-	-	-	-	-	-	-	-	-	YES
chr1:147274459	1	147274459	+	8.65498e-05	0.00653082	20.6667	A-rich	Low_complexity	Low_complexity	-	-	-	-	-	-	-	-	YES
chr1:148341331	1	148341331	-	0.000113151	0.00802625	-21.2797	-	-	-	-	-	-	-	-	-	-	-	YES
chr1:149177059	1	149177059	+	9.19062e-07	0.000186767	24.4741	-	-	-	-	-	-	-	-	-	-	-	YES
chr1:149379996	1	149379996	+	9.95202e-08	3.07721e-05	27.0042	L1MEg	LINE	L1	-	-	-	-	-	-	-	-	YES
chr1:149380391	1	149380391	+	1.44629e-09	9.8878e-07	21.6174	L1MEg	LINE	L1	-	-	-	-	-	-	-	-	YES
chr1:149439785	1	149439785	+	5.81826e-05	0.00483748	26.0697	-	-	-	-	-	-	-	-	-	-	-	YES
chr1:150986141	1	150986141	+	1.00317e-05	0.0012296	-28.8889	L1_BT	LINE	L1	-	-	-	-	-	-	-	-	YES
chr1:151074681	1	151074681	+	1.63888e-05	0.00180192	-23.193	-	-	-	-	-	-	-	-	-	-	-	YES
chr1:151752517	1	151752517	-	0.000141935	0.00951097	24.7967	-	-	-	-	-	-	-	-	-	-	-	YES
chr1:152002295	1	152002295	+	8.60322e-36	1.26752e-30	41.3392	A-rich	Low_complexity	Low_complexity	-	-	-	-	-	-	-	-	YES
chr1:152002542	1	152002542	+	2.30552e-17	2.05863e-13	41.0876	-	-	-	-	-	-	-	-	-	-	-	YES
chr1:152139181	1	152139181	+	3.75496e-08	1.40411e-05	30.784	-	-	-	-	-	-	-	-	-	-	-	YES
chr1:152162876	1	152162876	+	0.000138586	0.00932537	23.8023	BovB_Oa	LINE	RTE-BovB	-	-	-	-	-	-	-	-	YES
chr1:152179178	1	152179178	-	2.29832e-08	9.39287e-06	-36.9666	BovB	LINE	RTE-BovB	-	-	-	-	-	-	-	-	YES
chr1:152820047	1	152820047	-	1.54003e-05	0.00171758	-23.7344	L1_BT	LINE	L1	-	-	-	-	-	-	-	-	YES
chr1:152974597	1	152974597	-	7.39385e-05	0.00581446	-25.1871	Bov-tA3	SINE	tRNA-Core-RTE	-	-	-	-	-	-	-	-	YES
chr1:153130397	1	153130397	-	7.82052e-06	0.00100937	26.3736	BovB	LINE	RTE-BovB	-	-	-	-	-	-	-	-	YES
chr1:153688383	1	153688383	-	1.9453e-15	1.04219e-11	-26.6681	L1MEf	LINE	L1	-	-	-	-	-	-	-	-	YES
chr1:154821252	1	154821252	-	0.000150308	0.00994291	20.5907	-	-	-	-	-	-	-	-	-	-	-	YES
chr1:154896419	1	154896419	+	0.000139595	0.00938685	-25.1712	-	-	-	-	-	-	-	-	-	-	-	YES
chr1:155356063	1	155356063	+	4.00046e-09	2.2582e-06	-29.387	-	-	-	-	-	-	-	-	-	-	-	YES
chr1:155711929	1	155711929	-	1.39177e-14	5.32597e-11	-44.9567	-	-	-	-	-	-	-	-	-	-	-	YES
chr1:155767702	1	155767702	-	1.96971e-05	0.00206988	-25.2632	BovB	LINE	RTE-BovB	-	-	-	-	-	-	-	-	YES
chr1:155873511	1	155873511	-	6.5655e-06	0.000882906	-24.0777	BovB_Oa	LINE	RTE-BovB	-	-	-	-	-	-	-	-	YES
chr1:156041342	1	156041342	-	1.47585e-07	4.23443e-05	-33.8189	-	-	-	-	-	-	-	-	ROBO2	-	-	NO
chr1:156667111	1	156667111	-	1.04853e-06	0.000207217	25.2105	BovB_Oa	LINE	RTE-BovB	-	-	-	-	-	-	-	-	YES
chr1:156906334	1	156906334	-	3.46531e-07	8.40405e-05	20.2295	-	-	-	-	-	-	-	-	-	-	-	YES
chr1:156906940	1	156906940	-	2.50042e-05	0.00250802	24.7725	L1_BT	LINE	L1	-	-	-	-	-	-	-	-	YES
chr1:157990793	1	157990793	+	2.93396e-08	1.14355e-05	-24.2266	-	-	-	-	-	-	-	-	ROBO1	-	-	NO
chr1:158930314	1	158930314	+	1.30246e-06	0.000249049	22.652	L2	LINE	L2	-	-	-	-	-	-	-	-	YES
chr1:159312547	1	159312547	+	5.525e-06	0.000775239	-28.1463	L1M4c	LINE	L1	-	-	-	-	-	-	-	-	YES
chr1:161392216	1	161392216	+	3.11671e-07	7.73e-05	35.257	L1MB4	LINE	L1	-	-	-	-	-	-	-	-	YES
chr1:161989308	1	161989308	+	9.33518e-05	0.00690961	22.5818	-	-	-	-	-	-	-	-	-	-	-	YES
chr1:162458000	1	162458000	-	1.59311e-05	0.00176676	-23.5544	BovB	LINE	RTE-BovB	-	-	-	-	-	-	-	-	YES
chr1:165642648	1	165642648	-	7.55634e-06	0.000983029	-25	L1MA9	LINE	L1	-	-	-	-	-	-	-	-	YES
chr1:165780407	1	165780407	-	1.04701e-08	4.94411e-06	37.7577	L1M5	LINE	L1	-	-	-	-	-	-	-	-	YES
chr1:166617715	1	166617715	+	0.000146345	0.00975174	-24.4589	-	-	-	-	-	-	-	-	-	-	-	YES
chr1:166783441	1	166783441	-	8.33664e-05	0.00636559	28.5185	L1_BT	LINE	L1	-	-	-	-	-	-	-	-	YES
chr1:168021364	1	168021364	-	3.30541e-05	0.00312974	23.4432	L1_BT	LINE	L1	-	-	-	-	-	-	-	-	YES
chr1:169991204	1	169991204	-	3.76689e-06	0.000573324	35.3676	-	-	-	-	-	-	-	-	-	-	-	YES
chr1:170901004	1	170901004	+	5.38783e-06	0.000761634	-31.8966	L1MB8	LINE	L1	-	-	-	-	-	-	-	-	YES
chr1:170901082	1	170901082	+	2.05821e-05	0.00214681	-29.7337	L1MB8	LINE	L1	-	-	-	-	-	-	-	-	YES
chr1:173738635	1	173738635	-	2.26867e-07	5.97933e-05	-21.0413	-	-	-	-	-	-	-	-	-	-	-	YES
chr1:175148259	1	175148259	-	0.000149222	0.00990316	28.9216	BovB	LINE	RTE-BovB	-	-	-	-	-	-	-	-	YES
chr1:177216473	1	177216473	+	6.13044e-05	0.00503036	-27.645	L1ME4b	LINE	L1	-	-	-	-	-	-	-	-	YES
chr1:178597782	1	178597782	-	1.93944e-05	0.00205021	-24.6779	L1M3	LINE	L1	-	-	-	-	-	-	-	-	YES
chr1:179296615	1	179296615	+	1.65386e-05	0.00181683	-20.1063	-	-	-	-	-	-	-	-	-	-	-	YES
chr1:179321695	1	179321695	+	1.8209e-05	0.00195879	-20.6614	-	-	-	-	-	-	-	-	-	-	-	YES
chr1:181648851	1	181648851	+	7.32276e-08	2.40282e-05	-27.7788	L1M2	LINE	L1	-	-	-	-	-	-	-	-	YES
chr1:183401610	1	183401610	+	3.62685e-05	0.0033649	28.125	BovB_Oa	LINE	RTE-BovB	-	-	-	-	-	-	-	-	YES
chr1:183489394	1	183489394	+	1.88009e-05	0.00200575	22.6373	L1_BT	LINE	L1	-	-	-	-	-	-	-	-	YES
chr1:184468135	1	184468135	+	5.68501e-05	0.00476707	-21.3812	L1MEg	LINE	L1	-	-	-	-	-	-	-	-	YES
chr1:186417774	1	186417774	+	4.2602e-06	0.000630495	28.6107	BovB	LINE	RTE-BovB	-	-	-	-	-	-	-	-	YES
chr1:186562128	1	186562128	+	8.54079e-05	0.00646951	26.6088	HAL1	LINE	L1	-	-	-	-	-	-	-	-	YES
chr1:186570515	1	186570515	+	2.34792e-05	0.00238401	22.5546	-	-	-	-	-	-	-	-	-	-	-	YES
chr1:186825540	1	186825540	+	5.57258e-05	0.00470493	23.8603	BovB	LINE	RTE-BovB	-	-	-	-	-	-	-	-	YES
chr1:187162184	1	187162184	-	2.63018e-06	0.00043321	-30.2448	L1MA9	LINE	L1	-	-	-	-	-	-	-	-	YES
chr1:187762880	1	187762880	+	6.9688e-05	0.00554712	20.3206	BovB	LINE	RTE-BovB	-	-	-	-	-	-	-	-	YES
chr1:188687435	1	188687435	-	3.52359e-06	0.00054445	30.1282	BovB_Oa	LINE	RTE-BovB	-	-	-	-	-	-	-	-	YES
chr1:188704435	1	188704435	+	2.74543e-09	1.65434e-06	26.9871	BovB_Oa	LINE	RTE-BovB	-	-	-	-	-	-	-	-	YES
chr1:188850853	1	188850853	+	5.69807e-07	0.000125486	-20.6442	L1MA9	LINE	L1	-	-	-	-	-	-	-	-	YES
chr1:189159876	1	189159876	+	6.04563e-13	1.39173e-09	40.1862	L1MEf	LINE	L1	-	-	-	-	-	-	-	-	YES
chr1:189226842	1	189226842	-	1.68143e-06	0.000306899	-30.8	L1MEg	LINE	L1	-	-	-	-	-	-	-	-	YES
chr1:189332906	1	189332906	+	6.12364e-05	0.00502758	20.0087	L1MCa	LINE	L1	-	-	-	-	-	-	-	-	YES
chr1:189333394	1	189333394	+	3.89507e-05	0.00355994	-23.2341	L1MCa	LINE	L1	-	-	-	-	-	-	-	-	YES
chr1:189336997	1	189336997	-	6.71046e-11	7.2429e-08	38.8248	-	-	-	-	-	-	-	-	-	-	-	YES
chr1:192955996	1	192955996	+	8.97197e-07	0.000183081	28.6503	BovB	LINE	RTE-BovB	-	-	-	-	-	-	-	-	YES
chr1:194084123	1	194084123	+	3.8079e-06	0.000578234	-24.5968	L1M3	LINE	L1	-	-	-	-	-	-	-	-	YES
chr1:195675827	1	195675827	+	0.000118352	0.00828751	21.7488	L1ME3Cz	LINE	L1	-	-	-	-	-	CFAP44	-	-	NO
chr1:195702672	1	195702672	+	1.84786e-06	0.000329994	-25.805	L1MA9	LINE	L1	-	-	-	-	-	CFAP44	-	-	NO
chr1:195736135	1	195736135	-	6.69828e-06	0.000895518	-28.9286	L1_BT	LINE	L1	-	-	-	-	-	CFAP44	-	-	NO
chr1:196873806	1	196873806	+	7.17563e-18	8.13223e-14	-27.9101	L1ME3Cz	LINE	L1	-	-	-	-	-	ZBTB20	-	-	NO
chr1:196874267	1	196874267	+	3.01192e-11	3.73802e-08	26.9522	L1ME3Cz	LINE	L1	-	-	-	-	-	ZBTB20	-	-	NO
chr1:197247462	1	197247462	+	3.22638e-05	0.00306644	-22.9675	-	-	-	-	-	-	-	-	LOC105602007	-	-	NO
chr1:197941844	1	197941844	-	3.40254e-12	6.03974e-09	28.0193	HAL1ME	LINE	L1	-	-	-	-	-	-	-	-	YES
chr1:197942085	1	197942085	-	2.77272e-07	7.06759e-05	28.6629	L1_Art	LINE	L1	-	-	-	-	-	-	-	-	YES
chr1:198960034	1	198960034	+	5.3174e-05	0.00454681	23.775	BovB_Oa	LINE	RTE-BovB	-	-	-	-	-	LOC101104028	-	-	NO
chr1:199469075	1	199469075	+	1.33167e-07	3.90049e-05	25.0583	L1M3	LINE	L1	-	-	-	-	-	LOC114118758	-	-	NO
chr1:199772622	1	199772622	-	9.10576e-08	2.87579e-05	32.5817	BovB	LINE	RTE-BovB	-	-	-	-	-	-	-	-	YES
chr1:200051249	1	200051249	+	1.86887e-05	0.00199736	-28.9097	BovB	LINE	RTE-BovB	-	-	-	-	-	-	-	-	YES
chr1:200297538	1	200297538	-	5.94015e-08	2.03527e-05	20.0283	(TC)n	Simple_repeat	Simple_repeat	-	-	-	-	-	-	-	-	YES
chr1:200814369	1	200814369	-	5.26029e-05	0.00450844	-22.8235	L1M3de	LINE	L1	-	-	-	-	-	-	-	-	YES
chr1:200987802	1	200987802	+	5.73982e-06	0.000797784	-21.9935	-	-	-	-	-	-	-	-	-	-	-	YES
chr1:201008417	1	201008417	+	2.9794e-05	0.00288503	23.4268	L1ME2	LINE	L1	-	-	-	-	-	-	-	-	YES
chr1:201115182	1	201115182	+	1.88424e-05	0.00200853	31.1343	L1MEf	LINE	L1	-	-	-	-	-	-	-	-	YES
chr1:201340979	1	201340979	-	4.98035e-06	0.000717611	20.0489	-	-	-	-	-	-	-	-	-	-	-	YES
chr1:201935579	1	201935579	+	1.99927e-17	1.90035e-13	36.621	-	-	-	-	-	-	-	-	-	-	-	YES
chr1:201939519	1	201939519	+	2.56184e-11	3.35499e-08	-41.0924	L1_BT	LINE	L1	-	-	-	-	-	-	-	-	YES
chr1:201951570	1	201951570	-	1.06447e-05	0.00128971	-23.062	-	-	-	-	-	-	-	-	-	-	-	YES
chr1:202385735	1	202385735	-	6.71032e-06	0.000896525	-34.2844	L1ME3G	LINE	L1	-	-	-	-	-	PLA1A	-	PLA1A	NO
chr1:202525635	1	202525635	-	4.21874e-05	0.00379109	20.6738	L1MCa	LINE	L1	-	-	-	-	-	MAATS1	-	-	NO
chr1:202691277	1	202691277	+	5.33908e-06	0.000756732	-22.7912	Charlie30b	DNA	hAT-Charlie	-	-	-	-	-	GSK3B	-	-	NO
chr1:202859485	1	202859485	+	1.33046e-06	0.000253745	-25.8865	L1_BT	LINE	L1	-	-	-	-	-	GSK3B	-	-	NO
chr1:203256583	1	203256583	-	4.90926e-08	1.73034e-05	-26.2411	L1MEi	LINE	L1	-	-	-	-	-	-	-	-	YES
chr1:203425313	1	203425313	+	3.89441e-11	4.66476e-08	45.4642	L1M5	LINE	L1	-	-	-	-	-	RABL3	-	-	NO
chr1:203544143	1	203544143	-	3.34916e-10	2.83583e-07	31.5685	HAL1	LINE	L1	-	-	-	-	-	-	-	-	YES
chr1:203544463	1	203544463	-	5.39015e-15	2.44349e-11	29.9336	-	-	-	-	-	-	-	-	-	-	-	YES
chr1:203544571	1	203544571	-	2.1104e-14	7.58358e-11	32.6587	HAL1	LINE	L1	-	-	-	-	-	-	-	-	YES
chr1:203627868	1	203627868	+	3.63184e-10	3.04889e-07	-41.8159	-	-	-	-	-	-	-	-	STXBP5L	-	-	NO
chr1:203814487	1	203814487	+	1.89106e-05	0.00201162	-20.921	L1MDa	LINE	L1	-	-	-	-	-	STXBP5L	-	-	NO
chr1:203869734	1	203869734	+	9.7635e-10	7.12109e-07	25.4246	L1_BT	LINE	L1	-	-	-	-	-	STXBP5L	-	-	NO
chr1:203874879	1	203874879	+	1.62883e-05	0.00179758	-24.1105	L1_BT	LINE	L1	-	-	-	-	-	STXBP5L	-	-	NO
chr1:203900829	1	203900829	+	2.74069e-16	1.7556e-12	-46.6618	-	-	-	-	-	-	-	-	STXBP5L	-	-	NO
chr1:203952038	1	203952038	+	6.40639e-13	1.43009e-09	34.365	L1M3b	LINE	L1	-	-	-	-	-	-	-	-	YES
chr1:203952451	1	203952451	+	5.69053e-07	0.000125486	24.8398	L1_BT	LINE	L1	-	-	-	-	-	-	-	-	YES
chr1:204150726	1	204150726	+	1.62151e-06	0.000298064	-28.2959	L1MEd	LINE	L1	-	-	-	-	-	-	-	-	YES
chr1:204207927	1	204207927	+	7.39001e-08	2.4195e-05	-31.4206	L1_BT	LINE	L1	-	-	-	-	-	HCLS1	-	-	NO
chr1:204278788	1	204278788	+	1.38886e-07	4.04389e-05	-32.0978	L1ME1	LINE	L1	-	-	-	-	-	GOLGB1	-	-	NO
chr1:204413058	1	204413058	-	4.69384e-05	0.00412002	20.5435	L1_BT	LINE	L1	-	-	-	-	-	EAF2	-	-	NO
chr1:204477506	1	204477506	-	5.57082e-13	1.30278e-09	-37.2738	L1MDa	LINE	L1	-	-	-	-	-	-	-	-	YES
chr1:205752539	1	205752539	-	1.24054e-08	5.66729e-06	-33.9229	-	-	-	-	-	-	-	-	-	-	-	YES
chr1:206200162	1	206200162	+	1.35213e-05	0.00154367	20.673	-	-	-	-	-	-	-	-	MYLK	-	-	NO
chr1:208012252	1	208012252	+	2.3127e-08	9.42547e-06	27.2713	-	-	-	-	-	-	-	-	SNX4	-	-	NO
chr1:208434159	1	208434159	+	1.40236e-06	0.000265226	-20.5222	L1_Art	LINE	L1	-	-	-	-	-	FYTTD1	-	-	NO
chr1:208469017	1	208469017	-	3.28948e-10	2.81768e-07	-23.5837	(TTTTC)n	Simple_repeat	Simple_repeat	-	-	-	-	-	RUBCN	-	RUBCN	NO
chr1:209683247	1	209683247	+	1.52629e-05	0.00170549	27.0383	L1M4c	LINE	L1	-	-	-	-	-	DLG1	-	-	NO
chr1:209816110	1	209816110	+	5.11458e-06	0.00073301	27.3834	-	-	-	-	-	-	-	-	DLG1	-	-	NO
chr1:214407452	1	214407452	-	2.41598e-12	4.59288e-09	-26.7508	L1MEg	LINE	L1	-	-	-	-	-	-	-	-	YES
chr1:214964564	1	214964564	-	1.48744e-10	1.40029e-07	22.2277	L1MCa	LINE	L1	-	-	-	-	-	LOC105602588	-	-	NO
chr1:215043009	1	215043009	-	9.31075e-06	0.00115907	-24.8134	BovB_Oa	LINE	RTE-BovB	-	-	-	-	-	-	-	-	YES
chr1:215043116	1	215043116	-	2.79877e-08	1.09958e-05	-36.6318	BovB_Oa	LINE	RTE-BovB	-	-	-	-	-	-	-	-	YES
chr1:215089867	1	215089867	+	3.94237e-11	4.68412e-08	29.9131	L1MEc	LINE	L1	-	-	-	-	-	LOC101108354	-	-	NO
chr1:215370366	1	215370366	+	2.083e-07	5.58488e-05	22.3337	-	-	-	-	-	-	-	-	CLDN16	-	-	NO
chr1:215370620	1	215370620	+	8.93362e-06	0.00112255	22.2703	-	-	-	-	-	-	-	-	CLDN16	-	-	NO
chr1:215412261	1	215412261	+	6.04628e-05	0.00497654	22.9218	L1M3	LINE	L1	-	-	-	-	-	-	-	LOC114109072	NO
chr1:215500563	1	215500563	+	4.10101e-07	9.67501e-05	-26.918	-	-	-	-	-	-	-	-	-	-	-	YES
chr1:215517256	1	215517256	-	6.603e-06	0.000886451	-25.9057	-	-	-	-	-	-	-	-	-	-	-	YES
chr1:216730608	1	216730608	-	2.18472e-06	0.000375147	23.6629	BOV-A2	SINE	Core-RTE	-	-	-	-	-	-	-	-	YES
chr1:216763060	1	216763060	+	1.90972e-13	5.25907e-10	-36.0097	L1MD1	LINE	L1	-	-	-	-	-	-	-	-	YES
chr1:216953293	1	216953293	+	7.0304e-10	5.35293e-07	-33.4533	L1ME3G	LINE	L1	-	-	-	-	-	LPP	-	-	NO
chr1:216953422	1	216953422	+	3.24338e-13	8.16837e-10	-33.3599	L1ME3G	LINE	L1	-	-	-	-	-	LPP	-	-	NO
chr1:217492011	1	217492011	+	2.21389e-06	0.000379493	-38.5714	-	-	-	-	-	-	-	-	LPP	-	-	NO
chr1:217939130	1	217939130	-	4.80224e-12	7.94962e-09	26.377	-	-	-	-	-	-	-	-	-	-	-	YES
chr1:218984808	1	218984808	-	4.6613e-07	0.000107712	-27.438	-	-	-	-	-	LOC114110992	-	-	-	-	EIF4A2	NO
chr1:220238711	1	220238711	+	2.48907e-08	1.00059e-05	-30.4294	-	-	-	-	-	-	-	-	MAP3K13	-	-	NO
chr1:220284445	1	220284445	+	0.000108596	0.00777238	24.2268	-	-	-	-	-	-	-	-	MAP3K13	-	-	NO
chr1:220912586	1	220912586	+	9.575e-12	1.43948e-08	40.3038	-	-	-	-	-	-	-	-	VPS8	-	-	NO
chr1:221806577	1	221806577	-	4.31926e-12	7.35676e-09	40.7459	L1MDa	LINE	L1	-	-	-	-	-	PARL	-	-	NO
chr1:222112289	1	222112289	-	2.8812e-12	5.27315e-09	39.3612	BOV-A2	SINE	Core-RTE	-	-	-	-	-	KLHL6	-	-	NO
chr1:222417688	1	222417688	+	2.99742e-05	0.00289867	-24.8188	L1_BT	LINE	L1	-	-	-	-	-	MCF2L2	-	-	NO
chr1:222456932	1	222456932	-	2.36292e-11	3.12225e-08	24.8328	L1_BT	LINE	L1	-	-	-	-	-	-	-	-	YES
chr1:223382173	1	223382173	+	3.33491e-12	5.97075e-09	39.6459	-	-	-	-	-	-	-	-	-	-	-	YES
chr1:224062240	1	224062240	+	3.915e-06	0.000591285	23.5069	L1_BT	LINE	L1	-	-	-	-	-	-	-	-	YES
chr1:224079197	1	224079197	-	3.33249e-07	8.12877e-05	32.6626	L1_BT	LINE	L1	-	-	-	-	-	-	-	-	YES
chr1:224079417	1	224079417	-	5.49044e-05	0.00465024	24.3842	L1_BT	LINE	L1	-	-	-	-	-	-	-	-	YES
chr1:224186268	1	224186268	-	5.27461e-06	0.000750832	-26.3022	L1MD2	LINE	L1	-	-	-	-	-	-	-	-	YES
chr1:224222545	1	224222545	+	2.34185e-07	6.13894e-05	28.7715	L1_BT	LINE	L1	-	-	-	-	-	-	-	-	YES
chr1:224222622	1	224222622	+	1.57503e-05	0.00175065	23.9963	L1_BT	LINE	L1	-	-	-	-	-	-	-	-	YES
chr1:224281756	1	224281756	+	0.000135141	0.00913319	20.1709	L2	LINE	L2	-	-	-	-	-	-	-	-	YES
chr1:224765140	1	224765140	-	1.03316e-08	4.91924e-06	29.845	L1_BT	LINE	L1	-	-	-	-	-	-	-	-	YES
chr1:225433904	1	225433904	-	6.96543e-07	0.00014862	23.1074	HAL1ME	LINE	L1	-	-	-	-	-	-	-	-	YES
chr1:225492778	1	225492778	-	4.13137e-06	0.000616105	21.4935	L1MC2	LINE	L1	-	-	-	-	-	-	-	-	YES
chr1:226493345	1	226493345	-	1.63824e-05	0.00180189	20.6646	BovB	LINE	RTE-BovB	-	-	-	-	-	PIK3CA	-	PIK3CA	NO
chr1:226726509	1	226726509	-	1.9369e-05	0.00205003	22.254	-	-	-	-	-	-	-	-	KCNMB2	-	-	NO
chr1:227737773	1	227737773	-	3.89198e-05	0.00355822	24.8413	L1ME2	LINE	L1	-	-	-	-	-	-	-	-	YES
chr1:227877643	1	227877643	+	8.42104e-06	0.00106996	-22.1959	BovB_Oa	LINE	RTE-BovB	-	-	-	-	-	-	-	-	YES
chr1:229338499	1	229338499	-	9.96909e-06	0.00122294	-24.1257	-	-	-	-	-	-	-	-	-	-	-	YES
chr1:229392061	1	229392061	+	9.33807e-06	0.00116149	20.2119	L1MD1	LINE	L1	-	-	-	-	-	-	-	-	YES
chr1:229841554	1	229841554	-	4.53735e-05	0.00401616	28.9809	L2a	LINE	L2	-	-	-	-	-	-	-	-	YES
chr1:230057745	1	230057745	+	4.87584e-08	1.72268e-05	-22.688	L1M4c	LINE	L1	-	-	-	-	-	LOC114109438	-	-	NO
chr1:231088931	1	231088931	+	0.000111943	0.00795859	-20.7643	-	-	-	-	-	-	-	-	LOC101111764	-	-	NO
chr1:231501811	1	231501811	-	0.000105577	0.00760067	27.635	-	-	-	-	-	-	-	-	LOC101111764	-	-	NO
chr1:231997566	1	231997566	+	2.23118e-05	0.00229153	-22.8164	L1MEd	LINE	L1	-	-	-	-	-	LOC114109439	-	-	NO
chr1:232096630	1	232096630	+	7.14145e-05	0.00565522	-26.9305	-	-	-	-	-	-	-	-	LOC114109439	-	-	NO
chr1:232981841	1	232981841	+	4.76864e-09	2.61177e-06	27.381	L1MC4a	LINE	L1	-	-	-	-	-	LOC114109442	-	-	NO
chr1:232982711	1	232982711	+	2.46276e-05	0.00248096	32.5	L1MC4a	LINE	L1	-	-	-	-	-	LOC114109442	-	-	NO
chr1:233135608	1	233135608	+	2.64441e-17	2.2263e-13	-22.6169	-	-	-	-	-	-	-	-	-	-	-	YES
chr1:233248517	1	233248517	+	1.922e-05	0.00203719	23.906	L1MEa	LINE	L1	-	-	-	-	-	-	-	-	YES
chr1:233305271	1	233305271	-	1.17002e-07	3.50138e-05	-24.179	BovB	LINE	RTE-BovB	-	-	-	-	-	-	-	-	YES
chr1:233440757	1	233440757	-	7.18846e-05	0.00568633	-24.424	-	-	-	-	-	-	-	-	-	-	-	YES
chr1:233465129	1	233465129	-	1.65862e-06	0.000303559	37.0123	-	-	-	-	-	-	-	-	-	-	-	YES
chr1:233466073	1	233466073	+	0.000113387	0.00803847	-27.4662	-	-	-	-	-	-	-	-	-	-	-	YES
chr1:233543912	1	233543912	+	2.17483e-05	0.00224619	-20.1987	-	-	-	-	-	-	-	-	SPATA16	-	-	NO
chr1:233786882	1	233786882	-	1.3988e-06	0.000265062	28.3871	L1_BT	LINE	L1	-	-	-	-	-	-	-	-	YES
chr1:233910082	1	233910082	+	1.05154e-07	3.22389e-05	-28.4585	L2a	LINE	L2	-	-	-	-	-	ECT2	-	-	NO
chr1:234015455	1	234015455	-	0.000113314	0.0080359	-23.4127	-	-	-	-	-	-	-	-	NCEH1	-	-	NO
chr1:234070277	1	234070277	+	8.74051e-06	0.00110299	20.7307	L1M4c	LINE	L1	-	-	-	-	-	-	-	-	YES
chr1:234286539	1	234286539	+	1.24515e-08	5.67298e-06	45.7311	L1_BT	LINE	L1	-	-	-	-	-	FNDC3B	-	-	NO
chr1:235711958	1	235711958	+	8.16667e-06	0.0010449	-27.0679	-	-	-	-	-	-	-	-	-	-	-	YES
chr1:235712384	1	235712384	+	1.98071e-08	8.3377e-06	29.1919	L1MD	LINE	L1	-	-	-	-	-	-	-	-	YES
chr1:235834708	1	235834708	+	3.25732e-07	8.01173e-05	26.7292	-	-	-	-	-	-	-	-	-	-	-	YES
chr1:238671477	1	238671477	-	3.82528e-05	0.0035136	29.2282	L1M4	LINE	L1	-	-	-	-	-	-	-	-	YES
chr1:238734447	1	238734447	-	2.62807e-05	0.00260913	-22.7091	-	-	-	-	-	-	-	-	-	-	-	YES
chr1:238765599	1	238765599	+	3.26631e-09	1.89459e-06	-21.5348	BovB_Oa	LINE	RTE-BovB	-	-	-	-	-	-	-	-	YES
chr1:238765864	1	238765864	+	7.52524e-05	0.00589106	-21.316	BovB_Oa	LINE	RTE-BovB	-	-	-	-	-	-	-	-	YES
chr1:238767343	1	238767343	+	4.04743e-07	9.59004e-05	-30.4939	BOV-A2	SINE	Core-RTE	-	-	-	-	-	-	-	-	YES
chr1:238881990	1	238881990	-	8.32667e-09	4.15855e-06	-34.2547	L1MB7	LINE	L1	-	-	-	-	-	SERPINI1	-	-	NO
chr1:238945776	1	238945776	-	6.79507e-10	5.20063e-07	-29.9209	L1MC4	LINE	L1	-	-	-	-	-	-	-	-	YES
chr1:239188811	1	239188811	+	2.14168e-09	1.36595e-06	-27.4568	L1_BT	LINE	L1	-	-	-	-	-	-	-	-	YES
chr1:239604294	1	239604294	-	7.33107e-05	0.00577279	-25.977	-	-	-	-	-	-	-	-	-	-	-	YES
chr1:240019288	1	240019288	+	9.9524e-08	3.07721e-05	-20.6033	-	-	-	-	-	-	-	-	-	-	-	YES
chr1:240925411	1	240925411	-	7.47811e-05	0.0058682	-24.2983	-	-	-	-	-	-	-	-	-	-	-	YES
chr1:244119408	1	244119408	+	3.0714e-09	1.80643e-06	34.7222	L1MC	LINE	L1	-	-	-	-	-	-	-	-	YES
chr1:244230020	1	244230020	+	5.64768e-06	0.000788722	-30.3175	BovB	LINE	RTE-BovB	-	-	-	-	-	-	-	-	YES
chr1:244590391	1	244590391	+	9.68571e-05	0.00711898	-23.9705	-	-	-	-	-	-	-	-	-	-	-	YES
chr1:244718139	1	244718139	+	5.87828e-06	0.000810528	27.9657	-	-	-	-	-	-	-	-	-	-	-	YES
chr1:244733300	1	244733300	+	1.20245e-06	0.000232489	21.4871	L1_BT	LINE	L1	-	-	-	-	-	-	-	-	YES
chr1:245036894	1	245036894	+	7.69853e-06	0.000997563	-29.9242	BOV-A2	SINE	Core-RTE	-	-	-	-	-	-	-	-	YES
chr1:245769238	1	245769238	+	0.000143212	0.00957544	-22.9693	-	-	-	-	-	-	-	-	-	-	-	YES
chr1:246490937	1	246490937	-	1.61019e-07	4.53596e-05	-23.1828	L1MA9	LINE	L1	-	-	-	-	-	-	-	-	YES
chr1:246575613	1	246575613	-	5.35209e-06	0.000758199	-21.0506	BovB	LINE	RTE-BovB	-	-	-	-	-	-	-	-	YES
chr1:246607423	1	246607423	+	2.48845e-06	0.000416856	-22.1088	L1M2	LINE	L1	-	-	-	-	-	-	-	-	YES
chr1:247497110	1	247497110	-	7.68947e-08	2.50087e-05	25.423	L1MEd	LINE	L1	-	-	-	-	-	-	-	-	YES
chr1:247648456	1	247648456	+	3.41717e-05	0.00321592	-25.5042	-	-	-	-	-	-	-	-	-	-	-	YES
chr1:247653523	1	247653523	-	1.30459e-05	0.00150337	-30.7692	HAL1ME	LINE	L1	-	-	-	-	-	-	-	-	YES
chr1:250321431	1	250321431	-	7.39803e-17	5.58951e-13	-22.6406	L1_BT	LINE	L1	-	-	-	-	-	-	-	-	YES
chr1:250323520	1	250323520	-	4.68766e-07	0.000108165	-20.9055	L1_BT	LINE	L1	-	-	-	-	-	-	-	-	YES
chr1:250850551	1	250850551	+	1.3076e-05	0.00150609	-23.5936	L1ME3Cz	LINE	L1	-	-	-	-	-	VEPH1	-	PTX3	NO
chr1:250852301	1	250852301	+	3.10586e-09	1.81223e-06	-27.9594	L1ME3Cz	LINE	L1	-	-	-	-	-	VEPH1	-	PTX3	NO
chr1:251467192	1	251467192	+	1.47079e-07	4.22531e-05	22.8547	L1MA9	LINE	L1	-	-	-	-	-	LEKR1	-	-	NO
chr1:252165259	1	252165259	+	1.52209e-07	4.33701e-05	28.7304	L1ME1	LINE	L1	-	-	-	-	-	KCNAB1	-	-	NO
chr1:253467552	1	253467552	+	9.38909e-07	0.000189885	23.3781	-	-	-	-	-	-	-	-	-	-	-	YES
chr1:256290866	1	256290866	-	0.000111378	0.0079311	22.6821	-	-	-	-	-	-	-	-	-	-	-	YES
chr1:262793798	1	262793798	-	6.11829e-05	0.00502586	-26.9362	BovB	LINE	RTE-BovB	-	-	-	-	-	-	-	-	YES
chr1:263795799	1	263795799	-	1.53884e-05	0.00171716	-24.4088	-	-	-	-	-	-	-	-	-	-	-	YES
chr1:263821893	1	263821893	+	1.20092e-09	8.43812e-07	27.7132	-	-	-	-	-	-	-	-	-	-	-	YES
chr1:263825068	1	263825068	+	4.10998e-06	0.000614123	-35.8974	-	-	-	-	-	-	-	-	-	-	-	YES
chr1:263943323	1	263943323	-	6.00203e-07	0.000131516	-28.4185	L1_BT	LINE	L1	-	-	-	-	-	-	-	-	YES
chr1:264039590	1	264039590	+	1.57927e-06	0.000291572	-26.1875	L1MEd	LINE	L1	-	-	-	-	-	-	-	LOC105604058	NO
chr1:264063984	1	264063984	-	3.67968e-05	0.0034032	-21.4437	L1_BT	LINE	L1	-	-	-	-	-	-	-	-	YES
chr1:265770917	1	265770917	-	5.31286e-11	5.95245e-08	-36.9231	-	-	-	-	-	-	-	-	-	-	-	YES
chr1:265771265	1	265771265	-	9.2277e-06	0.00115116	-22.3762	-	-	-	-	-	-	-	-	-	-	-	YES
chr1:267119035	1	267119035	+	4.4176e-05	0.00392668	-33.14	LTR78	LTR	ERV1	-	-	-	-	-	-	-	-	YES
chr1:267197731	1	267197731	+	2.64991e-05	0.00262639	23.4901	BovB_Oa	LINE	RTE-BovB	-	-	-	-	-	-	-	-	YES
chr1:271441127	1	271441127	+	1.33316e-07	3.90099e-05	-29.9581	L1MD1	LINE	L1	-	-	-	-	-	CLSTN2	-	-	NO
chr1:271442308	1	271442308	+	1.20976e-08	5.5873e-06	27.4497	L1MD1	LINE	L1	-	-	-	-	-	CLSTN2	-	-	NO
chr1:271567716	1	271567716	+	1.2748e-06	0.000244873	-26.3984	GA-rich	Low_complexity	Low_complexity	-	-	-	-	-	-	-	-	YES
chr1:272339397	1	272339397	-	2.64106e-06	0.000434274	28.1125	-	-	-	-	-	-	-	-	-	-	-	YES
chr1:273763307	1	273763307	-	2.87491e-05	0.00280319	-22.7559	L1ME4a	LINE	L1	-	-	-	-	-	-	-	-	YES
chr1:273917986	1	273917986	+	4.28138e-08	1.56133e-05	-34.2621	L1MA9	LINE	L1	-	-	-	-	-	-	-	-	YES
chr1:275496159	1	275496159	+	1.447e-05	0.00163424	-23.5582	-	-	-	-	-	-	-	-	STAG1	-	-	NO
chr1:275532306	1	275532306	-	2.40185e-05	0.00242956	-24.2681	-	-	-	-	-	-	-	-	STAG1	-	-	NO
chr1:275849679	1	275849679	-	4.38032e-06	0.000645993	29.078	BovB_Oa	LINE	RTE-BovB	-	-	-	-	-	PPP2R3A	-	-	NO
chr1:276186584	1	276186584	+	7.97946e-09	3.9987e-06	-31.657	L1MEj	LINE	L1	-	-	-	-	-	-	-	-	YES
chr1:276822910	1	276822910	+	1.4211e-07	4.11338e-05	-22.681	L1MEf	LINE	L1	-	-	-	-	-	EPHB1	-	-	NO
chr1:279418601	1	279418601	+	2.88781e-05	0.00281376	-31.8089	L1_BT	LINE	L1	-	-	-	-	-	-	-	-	YES
chr1:279994653	1	279994653	+	1.62548e-06	0.000298607	27.913	-	-	-	-	-	-	-	-	DNAJC13	-	-	NO
chr1:280198389	1	280198389	+	2.13413e-06	0.000368608	23.3142	Bov-tA3	SINE	tRNA-Core-RTE	-	-	-	-	-	-	-	-	YES
chr1:281111623	1	281111623	-	7.89126e-09	3.9839e-06	28.2065	L1_BT	LINE	L1	-	-	-	-	-	CPNE4	-	-	NO
chr1:283017172	1	283017172	+	5.7895e-06	0.000802418	26.4748	L1_BT	LINE	L1	-	-	-	-	-	-	-	-	YES
chr1:283939082	1	283939082	+	5.77293e-07	0.00012685	-36.1878	L1_Art	LINE	L1	-	-	-	-	-	-	-	-	YES
chr1:289999394	1	289999394	-	1.90722e-05	0.00202444	21.4141	L1_BT	LINE	L1	-	-	-	-	-	-	-	-	YES
chr2:5351431	2	5351431	+	9.0286e-08	2.86355e-05	-25.721	L1MEf	LINE	L1	-	-	-	-	-	-	-	-	YES
chr2:5496423	2	5496423	-	1.42402e-13	4.15447e-10	30.6811	-	-	-	-	-	-	-	-	-	-	-	YES
chr2:5779482	2	5779482	-	5.03698e-05	0.00436562	22.4938	HAL1	LINE	L1	-	-	-	-	-	-	-	-	YES
chr2:6211267	2	6211267	-	7.10989e-05	0.00563629	24.9132	-	-	-	-	-	LOC100125610	-	-	-	-	-	NO
chr2:6771871	2	6771871	-	2.86721e-07	7.24575e-05	-21.8445	L1ME1	LINE	L1	-	-	-	-	-	ASTN2	-	-	NO
chr2:7201641	2	7201641	-	1.73347e-07	4.80515e-05	27.4194	L1_BT	LINE	L1	-	-	-	-	-	ASTN2	-	-	NO
chr2:7271326	2	7271326	-	1.20074e-05	0.00141468	22.5888	L1MC2	LINE	L1	-	-	-	-	-	ASTN2	-	-	NO
chr2:8715326	2	8715326	+	9.1019e-05	0.00677951	22.5307	L1ME3Cz	LINE	L1	-	-	-	-	-	-	-	-	YES
chr2:9475741	2	9475741	+	3.56901e-10	3.00471e-07	22.0407	L1MEg	LINE	L1	-	-	-	-	-	-	-	-	YES
chr2:9475785	2	9475785	+	3.58103e-17	2.93108e-13	-28.7749	L1MEg	LINE	L1	-	-	-	-	-	-	-	-	YES
chr2:10147658	2	10147658	+	1.46975e-10	1.38807e-07	-46.4034	L1MCb	LINE	L1	-	-	-	-	-	-	-	-	YES
chr2:10742995	2	10742995	-	2.29321e-06	0.000390589	-26.5487	L1_BT	LINE	L1	-	-	-	-	-	-	-	-	YES
chr2:11309074	2	11309074	-	3.95685e-06	0.000595773	-32.8308	-	-	-	-	-	-	-	-	INIP	-	-	NO
chr2:11309358	2	11309358	-	3.20701e-06	0.000505608	-28.9446	L1MA9	LINE	L1	-	-	-	-	-	INIP	-	-	NO
chr2:11331955	2	11331955	-	3.23266e-06	0.000508291	-22.1154	L1M6	LINE	L1	KIAA1958	-	-	-	KIAA1958	-	-	-	NO
chr2:12162545	2	12162545	-	5.48215e-05	0.00464722	-20	L2d	LINE	L2	-	-	-	-	-	SHOC1	-	-	NO
chr2:12495971	2	12495971	-	2.34761e-05	0.00238401	-26.2249	L1M6	LINE	L1	-	-	-	-	-	-	-	-	YES
chr2:12810761	2	12810761	-	3.69725e-08	1.38605e-05	34.2028	-	-	-	-	-	-	-	-	LPAR1	-	-	NO
chr2:12811216	2	12811216	-	1.51351e-08	6.7011e-06	29.5793	L1M6	LINE	L1	-	-	-	-	-	LPAR1	-	-	NO
chr2:12854986	2	12854986	-	7.76126e-06	0.00100481	-20.1831	L1MDa	LINE	L1	-	-	-	-	-	LPAR1	-	-	NO
chr2:13154298	2	13154298	+	2.56319e-06	0.000425506	-29.7436	L1MEi	LINE	L1	-	-	-	-	-	LOC101112879	-	-	NO
chr2:13154529	2	13154529	+	8.23294e-10	6.14159e-07	-32.3994	L1MEi	LINE	L1	-	-	-	-	-	LOC101112879	-	-	NO
chr2:13154581	2	13154581	+	2.30715e-08	9.41591e-06	-33.1964	-	-	-	-	-	-	-	-	LOC101112879	-	-	NO
chr2:13312188	2	13312188	-	2.76533e-12	5.09271e-09	-31.0087	-	-	-	-	-	-	-	-	SVEP1	-	-	NO
chr2:13320811	2	13320811	+	4.15401e-06	0.000619132	-25.4108	L2	LINE	L2	-	-	-	-	-	SVEP1	-	-	NO
chr2:13333438	2	13333438	-	1.40463e-06	0.000265395	-26.1837	L1_BT	LINE	L1	-	-	-	-	-	SVEP1	-	-	NO
chr2:14097755	2	14097755	+	1.68207e-06	0.000306899	25.6819	Bov-tA3	SINE	tRNA-Core-RTE	-	-	-	-	-	AKAP2	-	-	NO
chr2:14667964	2	14667964	-	1.27437e-16	8.94062e-13	27.9504	-	-	-	-	-	-	-	-	TMEM245	-	-	NO
chr2:15242512	2	15242512	-	2.906e-09	1.72638e-06	-38.3488	L1MA9	LINE	L1	-	-	-	-	-	-	-	-	YES
chr2:15333973	2	15333973	+	0.000132877	0.00902994	-23.6948	-	-	-	-	-	-	-	-	-	-	-	YES
chr2:15515377	2	15515377	-	7.36583e-09	3.77465e-06	38.0133	LTR78	LTR	ERV1	-	-	-	-	-	-	-	-	YES
chr2:17103449	2	17103449	-	1.49622e-12	3.06166e-09	-33.115	L1_Art	LINE	L1	-	-	-	-	-	-	-	-	YES
chr2:17170519	2	17170519	+	2.38777e-08	9.66459e-06	22.6079	L1MEg	LINE	L1	-	-	-	-	-	-	-	-	YES
chr2:17276456	2	17276456	+	1.17755e-11	1.71772e-08	35.1382	-	-	-	-	-	-	-	-	-	-	-	YES
chr2:17296812	2	17296812	+	2.41162e-05	0.00243693	22.1014	BovB	LINE	RTE-BovB	-	-	-	-	-	-	-	-	YES
chr2:18106255	2	18106255	-	1.82467e-05	0.00196011	-22.5945	L1_BT	LINE	L1	-	-	-	-	-	-	-	-	YES
chr2:18973784	2	18973784	-	8.3785e-12	1.27918e-08	-35.1385	-	-	-	-	-	-	-	-	-	-	-	YES
chr2:19236337	2	19236337	-	9.89243e-05	0.00723303	-29.9248	L1_BT	LINE	L1	-	-	-	-	-	LOC101105637	-	LOC101105637	NO
chr2:19305973	2	19305973	-	3.075e-12	5.55879e-09	-42.6219	L1MA9	LINE	L1	-	-	-	-	-	-	-	-	YES
chr2:19366012	2	19366012	+	6.38843e-06	0.00086429	-23.2488	L1MB3	LINE	L1	-	-	-	-	-	-	-	-	YES
chr2:20047906	2	20047906	+	1.55039e-09	1.0454e-06	-35.5547	L1_BT	LINE	L1	-	-	-	-	-	-	-	-	YES
chr2:20256020	2	20256020	-	2.10069e-07	5.61697e-05	-33.0808	-	-	-	-	-	-	-	-	-	-	-	YES
chr2:22364911	2	22364911	+	9.57213e-10	7.01645e-07	-31.5199	-	-	-	-	-	-	-	-	GRIN3A	-	-	NO
chr2:23247580	2	23247580	-	1.49704e-05	0.00167854	-24.7034	L1_BT	LINE	L1	-	-	-	-	-	PLPPR1	-	-	NO
chr2:23928803	2	23928803	+	6.81611e-06	0.000906746	23.2082	-	-	-	-	-	-	-	-	TMEFF1	-	-	NO
chr2:23928882	2	23928882	+	6.33776e-05	0.00515455	20.8009	-	-	-	-	-	-	-	-	TMEFF1	-	-	NO
chr2:23947947	2	23947947	+	4.58159e-05	0.00404438	31.0421	L1ME3Cz	LINE	L1	-	-	-	-	-	TMEFF1	-	-	NO
chr2:24733383	2	24733383	+	2.19167e-06	0.000375902	27.8391	-	-	-	-	-	-	-	-	-	-	-	YES
chr2:24846500	2	24846500	+	1.73769e-06	0.000313935	32.6957	L1M5	LINE	L1	-	-	-	-	-	-	-	-	YES
chr2:24945554	2	24945554	-	1.01431e-06	0.000202492	24.1417	-	-	-	-	-	-	-	-	-	-	-	YES
chr2:24947211	2	24947211	-	2.27917e-13	5.99627e-10	28.6352	-	-	-	-	-	-	-	-	-	-	-	YES
chr2:24947235	2	24947235	-	1.00997e-08	4.8469e-06	22.5678	-	-	-	-	-	-	-	-	-	-	-	YES
chr2:25140322	2	25140322	+	2.40965e-06	0.00040658	31.6239	L1M2	LINE	L1	-	-	-	-	-	SHC3	-	-	NO
chr2:25140389	2	25140389	+	4.62533e-06	0.000675373	27.2727	L1M2	LINE	L1	-	-	-	-	-	SHC3	-	-	NO
chr2:25142723	2	25142723	+	1.33996e-05	0.00153248	23.1575	L1M2	LINE	L1	-	-	-	-	-	SHC3	-	-	NO
chr2:25401778	2	25401778	+	6.03382e-05	0.00496907	-20.8045	-	-	-	-	-	-	-	-	-	-	-	YES
chr2:25917968	2	25917968	+	1.67676e-09	1.11028e-06	30.0644	HAL1	LINE	L1	-	-	-	-	-	-	-	-	YES
chr2:26204953	2	26204953	-	1.45899e-06	0.000273652	-24.8242	L1MD2	LINE	L1	-	-	-	-	-	-	-	-	YES
chr2:26799921	2	26799921	+	8.70491e-07	0.000178746	-21.425	BovB	LINE	RTE-BovB	-	-	-	-	-	-	-	-	YES
chr2:26810382	2	26810382	-	5.46277e-05	0.00463346	29.6311	BovB	LINE	RTE-BovB	-	-	-	-	-	-	-	-	YES
chr2:26894531	2	26894531	+	3.58103e-05	0.00333183	20.41	-	-	-	-	-	-	-	-	-	-	-	YES
chr2:27054007	2	27054007	-	6.16803e-10	4.8209e-07	30.0166	L1_BT	LINE	L1	-	-	-	-	-	-	-	-	YES
chr2:27516057	2	27516057	+	5.82035e-08	2.0012e-05	30.4449	-	-	-	-	-	-	-	-	-	-	-	YES
chr2:28131468	2	28131468	-	7.57397e-09	3.84785e-06	32.0755	L1_BT	LINE	L1	-	-	-	-	-	-	-	-	YES
chr2:28139338	2	28139338	-	0.000126374	0.00870646	27.3863	L1_BT	LINE	L1	-	-	-	-	-	-	-	-	YES
chr2:28144239	2	28144239	+	5.33959e-10	4.26387e-07	-37.0346	L1M4	LINE	L1	-	-	-	-	-	-	-	-	YES
chr2:28187474	2	28187474	-	1.04992e-05	0.00127575	-21.595	L1_BT	LINE	L1	-	-	-	-	-	-	-	-	YES
chr2:28412357	2	28412357	+	3.79784e-08	1.41655e-05	-24.2406	L1_BT	LINE	L1	-	-	-	-	-	ROR2	-	-	NO
chr2:28539102	2	28539102	-	1.13338e-06	0.00022129	-27.7694	-	-	-	-	-	-	-	-	-	-	-	YES
chr2:28696520	2	28696520	-	2.04259e-05	0.00213279	26.5994	L1ME1	LINE	L1	-	-	-	-	-	-	-	-	YES
chr2:29049133	2	29049133	-	5.83083e-05	0.00483841	-20.9763	-	-	-	-	-	-	-	-	PTPDC1	-	PTPDC1	NO
chr2:29777929	2	29777929	+	4.06088e-05	0.00367501	29.2683	L1MB3	LINE	L1	-	-	-	-	-	WNK2	-	-	NO
chr2:29860888	2	29860888	-	5.42317e-06	0.000764958	24.6132	L1MA9	LINE	L1	-	-	-	-	-	WNK2	-	-	NO
chr2:30392717	2	30392717	+	1.24368e-13	3.66464e-10	-27.8011	L1_Art	LINE	L1	-	-	-	-	-	CENPP	-	-	NO
chr2:30424004	2	30424004	+	3.92345e-05	0.00358033	-21.3082	L1MC5a	LINE	L1	-	-	-	-	-	ASPN	-	-	NO
chr2:30898299	2	30898299	+	5.46669e-06	0.000769622	23.1402	L1_BT	LINE	L1	-	-	-	-	-	-	-	-	YES
chr2:31054222	2	31054222	+	7.56063e-09	3.84771e-06	33.8435	L1_BT	LINE	L1	-	-	-	-	-	ZNF782	-	-	NO
chr2:31628809	2	31628809	+	2.19663e-05	0.00226317	-25.3788	BovB	LINE	RTE-BovB	-	-	-	-	-	-	-	-	YES
chr2:31787107	2	31787107	+	8.7447e-05	0.00657662	-22.4026	BovB_Oa	LINE	RTE-BovB	-	-	-	-	-	-	-	-	YES
chr2:31999802	2	31999802	+	5.42007e-16	3.24146e-12	24.095	-	-	-	-	-	-	-	-	-	-	-	YES
chr2:32013584	2	32013584	+	7.73657e-05	0.00600757	-23.4341	L1_Art	LINE	L1	-	-	-	-	-	-	-	-	YES
chr2:32633950	2	32633950	-	1.27384e-07	3.74977e-05	24.5984	-	-	-	-	-	-	-	-	FANCC	-	-	NO
chr2:32661949	2	32661949	+	1.72334e-14	6.51027e-11	38.1355	BovB_Oa	LINE	RTE-BovB	-	-	-	-	-	FANCC	-	-	NO
chr2:32667294	2	32667294	-	1.26984e-20	3.40156e-16	49.6657	L1MEg	LINE	L1	-	-	-	-	-	FANCC	-	FANCC	NO
chr2:34277176	2	34277176	-	8.59717e-06	0.00108723	28.1565	-	-	-	-	-	-	-	-	-	-	-	YES
chr2:34525056	2	34525056	+	1.77446e-05	0.00192371	-27.23	BovB	LINE	RTE-BovB	-	-	-	-	-	-	-	-	YES
chr2:34903936	2	34903936	+	9.35615e-08	2.92975e-05	-24.3243	-	-	-	-	-	-	-	-	-	-	-	YES
chr2:35745512	2	35745512	-	8.56857e-12	1.30146e-08	-23.8476	L1_BT	LINE	L1	-	-	-	-	-	AGTPBP1	-	-	NO
chr2:35772835	2	35772835	-	2.80776e-07	7.13716e-05	-25.2599	L1M2	LINE	L1	-	-	-	-	-	AGTPBP1	-	-	NO
chr2:35773626	2	35773626	-	3.39769e-06	0.000529718	28.5789	L1M2	LINE	L1	-	-	-	-	-	AGTPBP1	-	-	NO
chr2:40734569	2	40734569	+	7.21932e-07	0.00015271	23.7139	-	-	-	-	-	-	-	-	-	-	-	YES
chr2:43917190	2	43917190	+	3.17219e-05	0.0030289	24.5629	L1ME3	LINE	L1	-	-	-	-	-	-	-	-	YES
chr2:44087214	2	44087214	+	2.1004e-09	1.35201e-06	-21.7415	L1_BT	LINE	L1	-	-	-	-	-	-	-	-	YES
chr2:44097048	2	44097048	-	6.16031e-07	0.000134559	-31.9158	-	-	-	-	-	-	-	-	-	-	-	YES
chr2:46323860	2	46323860	-	5.15067e-06	0.000736694	21.6019	L1_BT	LINE	L1	-	-	-	-	-	-	-	-	YES
chr2:53619935	2	53619935	-	3.13588e-06	0.000497588	24.2822	L1MEd	LINE	L1	-	-	-	-	-	DCAF10	-	-	NO
chr2:58625937	2	58625937	-	4.19039e-06	0.000622665	28.726	L1_Art	LINE	L1	-	-	-	-	-	-	-	-	YES
chr2:59831726	2	59831726	+	4.70232e-08	1.67544e-05	25.7857	L1MEg	LINE	L1	-	-	-	-	-	-	-	-	YES
chr2:60048262	2	60048262	+	4.26362e-07	0.000100026	-24.9117	L1M3de	LINE	L1	-	-	-	-	-	-	-	-	YES
chr2:60753693	2	60753693	+	9.94818e-05	0.00726479	24.5614	L1ME1	LINE	L1	-	-	-	-	-	TLE4	-	-	NO
chr2:62470929	2	62470929	-	1.59476e-09	1.06931e-06	27.0398	-	-	-	-	-	-	-	-	-	-	-	YES
chr2:62471003	2	62471003	-	1.57849e-08	6.92141e-06	27.2163	(CTTC)n	Simple_repeat	Simple_repeat	-	-	-	-	-	-	-	-	YES
chr2:64394579	2	64394579	-	3.34653e-05	0.00316055	21.5696	L1_BT	LINE	L1	-	-	-	-	-	LOC101121570	-	-	NO
chr2:65570326	2	65570326	-	9.56962e-06	0.0011833	23.6962	L1_BT	LINE	L1	-	-	-	-	-	-	-	-	YES
chr2:66441402	2	66441402	-	1.19309e-16	8.57454e-13	30.2864	L1_BT	LINE	L1	-	-	-	-	-	-	-	-	YES
chr2:66444803	2	66444803	+	3.51888e-07	8.51294e-05	23.2359	-	-	-	-	-	-	-	-	-	-	-	YES
chr2:68142696	2	68142696	+	7.12607e-07	0.000151172	-22.7273	-	-	-	-	-	-	-	-	ALDH1A1	-	-	NO
chr2:68416514	2	68416514	+	8.42606e-14	2.58628e-10	-41.7561	-	-	-	-	-	-	-	-	LOC114112807	-	-	NO
chr2:68416573	2	68416573	+	1.37659e-06	0.000261359	-27.5448	-	-	-	-	-	-	-	-	LOC114112807	-	-	NO
chr2:68713017	2	68713017	+	1.47357e-06	0.00027551	-28.4512	L1_BT	LINE	L1	-	-	-	-	-	GDA	-	-	NO
chr2:69036219	2	69036219	+	1.00633e-05	0.00123244	-21.8755	L1ME1	LINE	L1	-	-	-	-	-	C2H9orf85	-	-	NO
chr2:69036325	2	69036325	+	5.89504e-09	3.12417e-06	-25.9388	L1ME1	LINE	L1	-	-	-	-	-	C2H9orf85	-	-	NO
chr2:69641610	2	69641610	-	3.14124e-06	0.000498171	20.8288	L1_BT	LINE	L1	-	-	-	-	-	-	-	-	YES
chr2:69717101	2	69717101	-	0.000142204	0.00952531	-23.508	L1MA9	LINE	L1	-	-	-	-	-	-	-	-	YES
chr2:69747125	2	69747125	-	1.13366e-05	0.0013568	22.9048	L1ME3D	LINE	L1	-	-	-	-	-	-	-	-	YES
chr2:70261911	2	70261911	+	6.23625e-08	2.10974e-05	-30.8427	L1ME3	LINE	L1	-	-	-	-	-	TRPM3	-	-	NO
chr2:72736582	2	72736582	-	8.35453e-05	0.0063743	-30.4084	L1MA9	LINE	L1	-	-	-	-	-	-	-	-	YES
chr2:73231426	2	73231426	-	1.61577e-05	0.00178753	26.0015	HAL1	LINE	L1	-	-	-	-	-	-	-	-	YES
chr2:73726379	2	73726379	-	1.72363e-05	0.00187758	-23.7104	HAL1	LINE	L1	-	-	-	-	-	-	-	-	YES
chr2:74174284	2	74174284	+	1.54061e-05	0.00171758	32.3105	L1_BT	LINE	L1	-	-	-	-	-	KANK1	-	-	NO
chr2:74662213	2	74662213	+	6.0981e-08	2.07491e-05	-21.2065	L1_BT	LINE	L1	-	-	-	-	-	-	-	-	YES
chr2:74664858	2	74664858	+	2.28365e-09	1.4409e-06	-25.6422	L1_BT	LINE	L1	-	-	-	-	-	-	-	-	YES
chr2:75478704	2	75478704	+	0.000149409	0.00990883	-31.2955	BovB	LINE	RTE-BovB	-	-	-	-	-	LOC105607956	-	-	NO
chr2:75520810	2	75520810	-	7.92171e-06	0.0010202	-30.9781	L1MB4	LINE	L1	-	-	-	-	-	-	-	-	YES
chr2:75951726	2	75951726	-	1.12278e-09	8.01064e-07	-22.9294	L1_BT	LINE	L1	-	-	-	-	-	-	-	-	YES
chr2:75984663	2	75984663	-	1.24564e-08	5.67298e-06	-35.1074	Bov-tA3	SINE	tRNA-Core-RTE	-	-	-	-	-	-	-	-	YES
chr2:75989468	2	75989468	+	1.06361e-09	7.66268e-07	-26.5544	L1MD	LINE	L1	-	-	-	-	-	-	-	-	YES
chr2:77770298	2	77770298	+	7.68406e-06	0.000996319	-20.0877	-	-	-	-	-	-	-	-	GLIS3	-	-	NO
chr2:79175398	2	79175398	-	7.12351e-07	0.000151172	-28.1009	-	-	-	-	-	-	-	-	-	-	-	YES
chr2:80074490	2	80074490	-	2.90959e-05	0.00283138	-21.5297	-	-	-	-	-	-	-	-	-	-	-	YES
chr2:80690892	2	80690892	+	6.78386e-06	0.000904088	-21.5049	HAL1	LINE	L1	-	-	-	-	-	-	-	-	YES
chr2:82429099	2	82429099	+	1.51115e-05	0.00169252	-22.3592	-	-	-	-	-	-	-	-	PTPRD	-	-	NO
chr2:83205999	2	83205999	+	3.85477e-10	3.21771e-07	20.2065	L1M5	LINE	L1	-	-	-	-	-	-	-	-	YES
chr2:83464820	2	83464820	-	0.000109263	0.00780497	22.6428	L1ME3	LINE	L1	-	-	-	-	-	-	-	-	YES
chr2:83775847	2	83775847	-	3.95338e-05	0.00360095	24.9186	BovB_Oa	LINE	RTE-BovB	-	-	-	-	-	-	-	-	YES
chr2:84697967	2	84697967	+	6.54026e-05	0.00527844	21.9769	BovB	LINE	RTE-BovB	-	-	-	-	-	-	-	-	YES
chr2:85052403	2	85052403	+	5.69569e-07	0.000125486	-25.5928	L1MA9	LINE	L1	-	-	-	-	-	-	-	-	YES
chr2:85058755	2	85058755	+	0.000122776	0.00851434	-20.4567	L1MEg	LINE	L1	-	-	-	-	-	-	-	-	YES
chr2:85150640	2	85150640	-	3.59385e-05	0.00334059	-21.8304	L1MB8	LINE	L1	-	-	-	-	-	-	-	-	YES
chr2:85558762	2	85558762	+	5.28851e-07	0.000119046	35.5015	-	-	-	-	-	-	-	-	-	-	-	YES
chr2:85812343	2	85812343	-	4.24054e-07	9.96429e-05	31.2516	L1_BT	LINE	L1	-	-	-	-	-	-	-	-	YES
chr2:85812375	2	85812375	-	7.18534e-06	0.00094629	30.3835	L1_BT	LINE	L1	-	-	-	-	-	-	-	-	YES
chr2:86320349	2	86320349	+	8.01413e-07	0.000166652	21.3629	GA-rich	Low_complexity	Low_complexity	-	-	-	-	-	-	-	-	YES
chr2:86409994	2	86409994	-	9.7619e-05	0.00715714	-20.2388	L1_BT	LINE	L1	-	-	-	-	-	-	-	-	YES
chr2:86417354	2	86417354	-	6.01116e-05	0.00495455	-25.1003	-	-	-	-	-	-	-	-	-	-	-	YES
chr2:86676370	2	86676370	+	3.12135e-05	0.00299102	-20.4574	-	-	-	-	-	-	-	-	-	-	-	YES
chr2:86909925	2	86909925	+	7.95852e-09	3.99506e-06	23.3697	L1MEg	LINE	L1	-	-	-	-	-	-	-	LOC114113289	NO
chr2:89070882	2	89070882	+	7.92884e-06	0.00102067	-23.6965	BovB	LINE	RTE-BovB	-	-	-	-	-	-	-	-	YES
chr2:89096825	2	89096825	+	5.64786e-06	0.000788722	23.9103	BovB	LINE	RTE-BovB	-	-	-	-	-	-	-	-	YES
chr2:90946735	2	90946735	-	1.45899e-07	4.20242e-05	-33.8095	L1_BT	LINE	L1	-	-	-	-	-	CCDC171	-	-	NO
chr2:90954361	2	90954361	+	2.34363e-07	6.13894e-05	-22.2484	-	-	-	-	-	-	-	-	CCDC171	-	-	NO
chr2:92643561	2	92643561	-	1.41192e-06	0.000266009	-23.4127	L1_BT	LINE	L1	-	-	-	-	-	CNTLN	-	-	NO
chr2:92643940	2	92643940	-	7.67773e-12	1.18447e-08	33.8008	L1_BT	LINE	L1	-	-	-	-	-	CNTLN	-	-	NO
chr2:92701562	2	92701562	+	6.70761e-11	7.2429e-08	20.9778	-	-	-	-	-	-	-	-	CNTLN	-	-	NO
chr2:93936159	2	93936159	+	0.000135291	0.00914122	-22.4087	BovB_Oa	LINE	RTE-BovB	-	-	-	-	-	-	-	-	YES
chr2:94135450	2	94135450	+	1.449e-05	0.00163588	24.3852	L1_BT	LINE	L1	-	-	-	-	-	-	-	-	YES
chr2:95335780	2	95335780	+	2.57613e-06	0.000427413	31.6577	-	-	-	-	-	-	-	-	SLC24A2	-	-	NO
chr2:95440381	2	95440381	+	1.14984e-08	5.35249e-06	-33.2632	L1_BT	LINE	L1	-	-	-	-	-	-	-	-	YES
chr2:95631030	2	95631030	+	4.55282e-07	0.000105716	23.7753	L1MEg	LINE	L1	-	-	-	-	-	-	-	-	YES
chr2:97769673	2	97769673	-	3.87566e-05	0.0035455	-24.5968	L1ME3Cz	LINE	L1	-	-	-	-	-	-	-	-	YES
chr2:98716294	2	98716294	-	8.66701e-05	0.00653554	-27.9524	L1MB7	LINE	L1	-	-	-	-	-	-	-	-	YES
chr2:99055400	2	99055400	-	4.07382e-05	0.00368332	21.5888	-	-	-	-	-	-	-	-	-	-	-	YES
chr2:100027187	2	100027187	-	0.000150213	0.00994204	20.3823	L1MB7	LINE	L1	-	-	-	-	-	-	-	-	YES
chr2:100623633	2	100623633	+	1.864e-08	7.93711e-06	-41.9884	-	-	-	-	-	-	-	-	-	-	-	YES
chr2:100638903	2	100638903	-	1.61609e-05	0.00178753	-24.5652	-	-	-	-	-	-	-	-	-	-	IZUMO3	NO
chr2:100701317	2	100701317	-	7.05875e-07	0.000150176	-24.2925	HAL1	LINE	L1	-	-	-	-	-	-	-	-	YES
chr2:100878031	2	100878031	+	1.88341e-05	0.00200853	20.9521	-	-	-	-	-	-	-	-	-	-	-	YES
chr2:100915739	2	100915739	-	2.66957e-09	1.61856e-06	25.5686	L1ME3A	LINE	L1	-	-	-	-	-	-	-	-	YES
chr2:100920360	2	100920360	-	0.000150198	0.00994204	30.5122	-	-	-	-	-	-	-	-	-	-	-	YES
chr2:101382290	2	101382290	+	1.84784e-11	2.5325e-08	-20.8829	L1M4a2	LINE	L1	-	-	-	-	-	-	-	-	YES
chr2:103746900	2	103746900	+	1.07118e-10	1.06995e-07	42.5259	BovB	LINE	RTE-BovB	-	-	-	-	-	-	-	-	YES
chr2:105495105	2	105495105	-	1.79605e-06	0.000321775	-26.1333	MER33	DNA	hAT-Charlie	-	-	-	-	-	-	-	-	YES
chr2:105714480	2	105714480	+	2.27996e-08	9.33076e-06	28.2896	L1_BT	LINE	L1	-	-	-	-	-	-	-	-	YES
chr2:108213414	2	108213414	+	1.46885e-10	1.38807e-07	-20.4433	-	-	-	-	-	-	-	-	-	-	-	YES
chr2:109111166	2	109111166	-	0.000103182	0.00746654	21.9864	-	-	-	-	-	-	-	-	-	-	-	YES
chr2:118077803	2	118077803	-	2.85781e-05	0.00279021	-20.9842	L1MB1	LINE	L1	-	-	-	-	-	-	-	-	YES
chr2:119240282	2	119240282	-	2.24543e-08	9.21864e-06	-29.9301	L1M3	LINE	L1	-	-	-	-	-	-	-	-	YES
chr2:137513401	2	137513401	-	8.41509e-08	2.70699e-05	-32.5335	BovB_Oa	LINE	RTE-BovB	-	-	-	-	-	PDE1A	-	-	NO
chr2:140681398	2	140681398	-	3.48108e-05	0.00326149	-25.4366	L1ME3E	LINE	L1	-	-	-	-	-	-	-	-	YES
chr2:145120958	2	145120958	-	2.19419e-05	0.00226264	-28.9196	-	-	-	-	-	-	-	-	-	-	-	YES
chr2:145869213	2	145869213	-	1.36613e-05	0.00155543	26.6667	BovB_Oa	LINE	RTE-BovB	-	-	-	-	-	CHN1	-	-	NO
chr2:152500790	2	152500790	-	1.39061e-06	0.00026385	-32.4561	BovB	LINE	RTE-BovB	-	-	-	-	-	STK39	-	-	NO
chr2:156858434	2	156858434	+	1.16516e-06	0.000226319	-33.1852	L1MCa	LINE	L1	-	-	-	-	-	-	-	-	YES
chr2:156858647	2	156858647	+	1.27109e-05	0.00147631	-23.8783	L1MCa	LINE	L1	-	-	-	-	-	-	-	-	YES
chr2:157264571	2	157264571	+	3.51168e-05	0.00328702	-27.7332	-	-	-	-	-	-	-	-	-	-	-	YES
chr2:157914665	2	157914665	+	0.000148226	0.00985035	23.7409	-	-	-	-	-	-	-	-	-	-	-	YES
chr2:158125189	2	158125189	-	7.81164e-05	0.00605414	-23.0347	L2a	LINE	L2	-	-	-	-	-	-	-	-	YES
chr2:158379673	2	158379673	+	7.45878e-11	7.73877e-08	-45.2035	BovB	LINE	RTE-BovB	-	-	-	-	-	-	-	-	YES
chr2:158802369	2	158802369	+	4.89763e-08	1.72831e-05	29.8944	-	-	-	-	-	-	-	-	-	-	-	YES
chr2:159593736	2	159593736	-	3.04807e-05	0.00293225	-24.1481	L2	LINE	L2	-	-	-	-	-	-	-	-	YES
chr2:160115562	2	160115562	-	1.14023e-05	0.00136055	22.5543	L1_BT	LINE	L1	-	-	-	-	-	-	-	-	YES
chr2:160132714	2	160132714	-	1.19837e-07	3.57401e-05	-28.0486	L1M3c	LINE	L1	-	-	-	-	-	-	-	-	YES
chr2:160720450	2	160720450	-	3.72699e-08	1.39542e-05	35.447	L1_Art	LINE	L1	-	-	-	-	-	-	-	-	YES
chr2:162137162	2	162137162	-	1.45439e-06	0.000273137	34.5113	L1_BT	LINE	L1	-	-	-	-	-	BAZ2B	-	-	NO
chr2:162205906	2	162205906	-	9.81566e-07	0.000197023	-34.9979	BovB_Oa	LINE	RTE-BovB	-	-	-	-	-	BAZ2B	-	-	NO
chr2:162940540	2	162940540	+	1.69129e-13	4.78877e-10	-25.8317	L1MA9	LINE	L1	-	-	-	-	-	PKP4	-	-	NO
chr2:163964589	2	163964589	+	2.21582e-16	1.45092e-12	-34.5295	-	-	-	-	-	-	-	-	-	-	-	YES
chr2:163965426	2	163965426	+	8.49558e-08	2.72928e-05	36.5754	L1MA9	LINE	L1	-	-	-	-	-	-	-	-	YES
chr2:163979975	2	163979975	+	0.000113038	0.00802019	29.2788	L1_BT	LINE	L1	-	-	-	-	-	-	-	-	YES
chr2:163993049	2	163993049	+	2.4705e-12	4.63978e-09	39.6748	-	-	-	-	-	-	-	-	-	-	-	YES
chr2:163994704	2	163994704	+	9.13423e-09	4.47093e-06	24.9431	L1M2	LINE	L1	-	-	-	-	-	-	-	-	YES
chr2:164012030	2	164012030	-	1.68644e-15	9.376e-12	45.9431	BovB_Oa	LINE	RTE-BovB	-	-	-	-	-	-	-	-	YES
chr2:164012357	2	164012357	-	1.16941e-10	1.15009e-07	37.3906	BovB_Oa	LINE	RTE-BovB	-	-	-	-	-	-	-	-	YES
chr2:164729241	2	164729241	+	3.23552e-06	0.00050847	-21.3531	L1MC5	LINE	L1	-	-	-	-	-	-	-	-	YES
chr2:165192654	2	165192654	-	4.20509e-20	9.53136e-16	-40.432	L1_BT	LINE	L1	-	-	-	-	-	-	-	-	YES
chr2:165306580	2	165306580	+	8.0068e-10	5.98805e-07	37.056	-	-	-	-	-	-	-	-	-	-	-	YES
chr2:165338232	2	165338232	+	1.58207e-10	1.47992e-07	-38.0386	-	-	-	-	-	-	-	-	-	-	-	YES
chr2:165553835	2	165553835	+	1.32021e-09	9.17483e-07	-26.2383	L1MA9	LINE	L1	-	-	-	-	-	-	-	-	YES
chr2:165809678	2	165809678	-	7.71979e-07	0.00016137	-25.1987	L1MEb	LINE	L1	-	-	-	-	-	-	-	-	YES
chr2:166090016	2	166090016	-	5.70113e-05	0.00477299	-25.2692	L2a	LINE	L2	-	-	-	-	-	-	-	-	YES
chr2:166168952	2	166168952	-	1.7294e-10	1.59745e-07	-35.8904	-	-	-	-	-	-	-	-	-	-	-	YES
chr2:166269733	2	166269733	+	1.92659e-07	5.21775e-05	-30.106	L1_BT	LINE	L1	-	-	-	-	-	-	-	-	YES
chr2:166788331	2	166788331	-	2.31248e-05	0.00235452	-22.3942	BovB	LINE	RTE-BovB	-	-	-	-	-	KCNJ3	-	-	NO
chr2:167024265	2	167024265	+	9.6517e-06	0.00119095	-32.1105	-	-	-	-	-	-	-	-	-	-	-	YES
chr2:167108719	2	167108719	+	6.22429e-09	3.28096e-06	33.8241	L1_BT	LINE	L1	-	-	-	-	-	-	-	-	YES
chr2:167193473	2	167193473	-	5.40904e-05	0.00460246	-28.5546	L1_BT	LINE	L1	-	-	-	-	-	-	-	-	YES
chr2:167310556	2	167310556	-	1.9758e-06	0.000346543	-23.2102	-	-	-	-	-	-	-	-	LOC101115605	-	-	NO
chr2:167649533	2	167649533	+	1.03973e-07	3.20133e-05	28.7145	L1M4c	LINE	L1	-	-	-	-	-	LOC114113186	-	-	NO
chr2:167763892	2	167763892	+	4.74228e-07	0.000108999	-33.7202	L1MA9	LINE	L1	-	-	-	-	-	LOC114113186	-	-	NO
chr2:167765043	2	167765043	+	3.61846e-08	1.35824e-05	-31.806	-	-	-	-	-	-	-	-	LOC114113186	-	-	NO
chr2:167798529	2	167798529	+	5.39245e-11	5.97348e-08	-46.7472	L1MA9	LINE	L1	-	-	-	-	-	LOC114113186	-	-	NO
chr2:167988916	2	167988916	+	0.000133081	0.00903546	28.9261	L1ME3A	LINE	L1	-	-	-	-	-	LOC114113186	-	-	NO
chr2:168192730	2	168192730	+	3.0526e-08	1.17733e-05	24.3592	L1_BT	LINE	L1	-	-	-	-	-	-	-	-	YES
chr2:168193109	2	168193109	+	8.40451e-07	0.000173153	23.4903	L1_BT	LINE	L1	-	-	-	-	-	-	-	-	YES
chr2:168847784	2	168847784	+	1.70135e-05	0.00185882	-28.4356	BovB	LINE	RTE-BovB	-	-	-	-	-	FMNL2	-	-	NO
chr2:169027347	2	169027347	+	2.20028e-08	9.08034e-06	31.562	L1M4c	LINE	L1	-	-	-	-	-	-	-	-	YES
chr2:170221695	2	170221695	-	7.48246e-10	5.61015e-07	-32.959	L1MEg	LINE	L1	-	-	-	-	-	-	-	-	YES
chr2:170674476	2	170674476	+	1.70051e-07	4.73569e-05	31.4943	L1ME4a	LINE	L1	-	-	-	-	-	-	-	-	YES
chr2:170911958	2	170911958	+	4.38222e-11	5.12409e-08	-51.1411	-	-	-	-	-	-	-	-	-	-	-	YES
chr2:171258400	2	171258400	+	7.71426e-05	0.0059982	-20.4715	L1_BT	LINE	L1	-	-	-	-	-	-	-	-	YES
chr2:172246168	2	172246168	+	1.0853e-07	3.30025e-05	-23.053	L1M3c	LINE	L1	-	-	-	-	-	EPC2	-	-	NO
chr2:172249169	2	172249169	+	5.31101e-07	0.000119305	-21.4839	L1MB2	LINE	L1	-	-	-	-	-	EPC2	-	-	NO
chr2:173176270	2	173176270	+	3.56847e-06	0.000548794	-35.9017	L1_BT	LINE	L1	-	-	-	-	-	-	-	-	YES
chr2:173239012	2	173239012	+	4.09356e-10	3.35993e-07	-31.3326	HAL1ME	LINE	L1	-	-	-	-	-	-	-	-	YES
chr2:173331667	2	173331667	+	1.77827e-06	0.000320286	-27.5	-	-	-	-	-	-	-	-	-	-	-	YES
chr2:173595788	2	173595788	-	1.96331e-11	2.66595e-08	-25.8082	L1MDa	LINE	L1	-	-	-	-	-	-	-	-	YES
chr2:173596466	2	173596466	-	2.76963e-08	1.08959e-05	-35.9602	L1MDa	LINE	L1	-	-	-	-	-	-	-	-	YES
chr2:173597435	2	173597435	-	1.09831e-06	0.000215752	-35.3055	L1MDa	LINE	L1	-	-	-	-	-	-	-	-	YES
chr2:173761558	2	173761558	+	8.5933e-11	8.70141e-08	-28.6918	-	-	-	-	-	-	-	-	-	-	-	YES
chr2:174124504	2	174124504	-	7.4659e-05	0.00586017	-24.6486	L1MEc	LINE	L1	-	-	-	-	-	-	-	-	YES
chr2:174124520	2	174124520	-	2.06409e-05	0.00215066	-24.9284	L1MEc	LINE	L1	-	-	-	-	-	-	-	-	YES
chr2:174148811	2	174148811	-	2.85593e-06	0.000463143	-31.3333	BovB_Oa	LINE	RTE-BovB	-	-	-	-	-	-	-	-	YES
chr2:174148818	2	174148818	-	6.43515e-06	0.000868616	30.3167	BovB_Oa	LINE	RTE-BovB	-	-	-	-	-	-	-	-	YES
chr2:174203853	2	174203853	-	3.96615e-07	9.44135e-05	-34.5646	-	-	-	-	-	-	-	-	-	-	-	YES
chr2:174461164	2	174461164	+	1.03049e-11	1.52526e-08	-29.8389	L1MEg	LINE	L1	-	-	-	-	-	-	-	-	YES
chr2:174469902	2	174469902	-	6.42342e-08	2.15573e-05	23.7595	-	-	-	-	-	-	-	-	-	-	-	YES
chr2:174638061	2	174638061	-	2.97406e-07	7.45187e-05	-23.5472	-	-	-	-	-	-	-	-	-	-	-	YES
chr2:174920884	2	174920884	+	3.55056e-07	8.57549e-05	-30.1383	-	-	-	-	-	-	-	-	-	-	-	YES
chr2:175122382	2	175122382	-	2.14851e-05	0.0022267	-23.7727	-	-	-	-	-	-	-	-	-	-	-	YES
chr2:175348362	2	175348362	-	7.211e-06	0.000948149	25.7584	L1MCc	LINE	L1	-	-	-	-	-	-	-	-	YES
chr2:175675463	2	175675463	-	6.79048e-07	0.00014605	35.4193	BovB_Oa	LINE	RTE-BovB	-	-	-	-	-	-	-	-	YES
chr2:175867752	2	175867752	-	1.20511e-05	0.00141756	33.75	-	-	-	-	-	-	-	-	-	-	-	YES
chr2:175983525	2	175983525	-	4.15873e-06	0.000619522	-30.8187	L1_BT	LINE	L1	-	-	-	-	-	-	-	-	YES
chr2:175999555	2	175999555	+	5.35292e-13	1.26184e-09	-37.6131	L1M2	LINE	L1	-	-	-	-	-	-	-	-	YES
chr2:176021836	2	176021836	-	6.02708e-07	0.000131942	-22.1409	L1_BT	LINE	L1	-	-	-	-	-	-	-	-	YES
chr2:176068538	2	176068538	+	5.07297e-08	1.78165e-05	-33.7779	L2a	LINE	L2	-	-	-	-	-	-	-	-	YES
chr2:176105733	2	176105733	+	2.17598e-08	8.99266e-06	41.9559	-	-	-	-	-	-	-	-	-	-	-	YES
chr2:176509788	2	176509788	-	5.35077e-05	0.00456739	22.2968	BovB	LINE	RTE-BovB	-	-	-	-	-	-	-	-	YES
chr2:176598527	2	176598527	+	1.26432e-05	0.00147194	-30.9198	L1_BT	LINE	L1	-	-	-	-	-	-	-	-	YES
chr2:176814060	2	176814060	+	4.51162e-05	0.00399819	-28.5599	BovB	LINE	RTE-BovB	-	-	-	-	-	-	-	-	YES
chr2:177294532	2	177294532	-	4.27847e-06	0.000632881	-25.392	-	-	-	-	-	-	-	-	GTDC1	-	-	NO
chr2:178080773	2	178080773	-	6.98562e-05	0.00555721	-30.7971	-	-	-	-	-	-	-	-	ARHGAP15	-	-	NO
chr2:178702333	2	178702333	+	3.55015e-05	0.00331086	-22.7757	-	-	-	-	-	-	-	-	KYNU	-	-	NO
chr2:180078505	2	180078505	-	1.43544e-07	4.1427e-05	-27.0415	-	-	-	-	-	-	-	-	-	-	-	YES
chr2:181068009	2	181068009	-	5.8847e-08	2.02097e-05	25.6917	L1MEc	LINE	L1	-	-	-	-	-	LOC101102124	-	-	NO
chr2:181500864	2	181500864	-	4.71371e-06	0.000685561	-32.5515	L1MB3	LINE	L1	-	-	-	-	-	LOC101102124	-	-	NO
chr2:181635724	2	181635724	-	6.72317e-08	2.23848e-05	21.2425	-	-	-	-	-	-	-	-	LOC101102124	-	-	NO
chr2:181941395	2	181941395	+	3.70114e-05	0.00341875	-30.7482	L1M4a2	LINE	L1	-	-	-	-	-	-	-	-	YES
chr2:182217811	2	182217811	+	7.94742e-06	0.00102262	-20.6607	L2c	LINE	L2	-	-	-	-	-	LRP1B	-	-	NO
chr2:182218143	2	182218143	+	2.21199e-07	5.85697e-05	-26.6055	BovB_Oa	LINE	RTE-BovB	-	-	-	-	-	LRP1B	-	-	NO
chr2:182399895	2	182399895	-	5.98877e-06	0.000820818	23.5675	-	-	-	-	-	-	-	-	-	-	-	YES
chr2:182626460	2	182626460	-	1.11842e-06	0.000218974	-20.8347	-	-	-	-	-	-	-	-	-	-	-	YES
chr2:182839076	2	182839076	-	4.78074e-05	0.00417763	-27.753	-	-	-	-	-	-	-	-	-	-	-	YES
chr2:182839331	2	182839331	-	1.02987e-05	0.00125554	-29.9028	-	-	-	-	-	-	-	-	-	-	-	YES
chr2:182921038	2	182921038	-	1.56664e-07	4.43447e-05	-23.4332	L1M2	LINE	L1	-	-	-	-	-	-	-	-	YES
chr2:183377948	2	183377948	+	2.64987e-05	0.00262639	-29.7947	L1_BT	LINE	L1	-	-	-	-	-	-	-	-	YES
chr2:183378005	2	183378005	+	5.14769e-08	1.80496e-05	-37.0343	L1_BT	LINE	L1	-	-	-	-	-	-	-	-	YES
chr2:183428989	2	183428989	-	3.52598e-05	0.00329622	-30.4199	L1PB4	LINE	L1	-	-	-	-	-	-	-	-	YES
chr2:183644068	2	183644068	+	4.23053e-07	9.94869e-05	-27.0026	HAL1M8	LINE	L1	-	-	-	-	-	-	-	-	YES
chr2:185606657	2	185606657	+	2.34922e-07	6.14219e-05	22.3529	-	-	-	-	-	-	-	-	THSD7B	-	-	NO
chr2:185607161	2	185607161	+	2.21503e-05	0.00227733	22.9948	L1M2	LINE	L1	-	-	-	-	-	THSD7B	-	-	NO
chr2:185710360	2	185710360	+	4.11475e-06	0.000614524	20.3659	-	-	-	-	-	-	-	-	THSD7B	-	-	NO
chr2:185970952	2	185970952	+	9.31926e-08	2.92441e-05	-33.3757	BovB_Oa	LINE	RTE-BovB	-	-	-	-	-	THSD7B	-	-	NO
chr2:186257564	2	186257564	-	1.46291e-06	0.000273864	28.0058	L1_BT	LINE	L1	-	-	-	-	-	THSD7B	-	-	NO
chr2:187809556	2	187809556	-	3.86107e-05	0.00353875	24.2857	L1ME2	LINE	L1	-	-	-	-	-	ZRANB3	-	-	NO
chr2:187810087	2	187810087	-	2.26969e-09	1.43517e-06	33.8972	-	-	-	-	-	-	-	-	ZRANB3	-	-	NO
chr2:187922998	2	187922998	-	1.15421e-07	3.46766e-05	24.0891	-	-	-	-	-	-	-	-	ZRANB3	-	-	NO
chr2:188179288	2	188179288	+	1.32339e-07	3.88748e-05	-30.8425	BovB	LINE	RTE-BovB	-	-	-	-	-	RAB3GAP1	-	-	NO
chr2:188196277	2	188196277	+	1.70989e-07	4.75317e-05	-36.6535	L1ME2	LINE	L1	-	-	-	-	-	RAB3GAP1	-	-	NO
chr2:188582294	2	188582294	-	3.91912e-12	6.79301e-09	-27.2415	L1MEf	LINE	L1	-	-	-	-	-	TMEM163	-	-	NO
chr2:188582489	2	188582489	-	5.91768e-12	9.32464e-09	-34.1078	L1MEf	LINE	L1	-	-	-	-	-	TMEM163	-	-	NO
chr2:190859144	2	190859144	-	2.19568e-07	5.83418e-05	-21.0158	L1_BT	LINE	L1	-	-	-	-	-	LYPD1	-	-	NO
chr2:191079702	2	191079702	+	4.27659e-13	1.04144e-09	-39.0936	L1_BT	LINE	L1	-	-	-	-	-	-	-	-	YES
chr2:192677206	2	192677206	+	4.06354e-07	9.60968e-05	-26.5625	BovB_Oa	LINE	RTE-BovB	-	-	-	-	-	-	-	-	YES
chr2:193021184	2	193021184	-	1.21261e-10	1.17924e-07	-21.9822	-	-	-	-	-	-	-	-	-	-	-	YES
chr2:193055892	2	193055892	-	9.01832e-05	0.00674283	23.5604	L1_BT	LINE	L1	-	-	-	-	-	-	-	-	YES
chr2:193729924	2	193729924	+	2.89707e-05	0.00282013	25.3296	L1MB3	LINE	L1	-	-	-	-	-	DPP10	-	-	NO
chr2:193904585	2	193904585	-	4.24117e-10	3.45223e-07	34.4472	-	-	-	-	-	-	-	-	DPP10	-	-	NO
chr2:194073757	2	194073757	+	2.6787e-05	0.00264704	-21.5151	L1MEf	LINE	L1	-	-	-	-	-	DPP10	-	-	NO
chr2:194173947	2	194173947	-	1.14089e-05	0.00136055	24.4637	L1M4	LINE	L1	-	-	-	-	-	DPP10	-	-	NO
chr2:194174479	2	194174479	-	7.78262e-08	2.52559e-05	23.4511	L1MEc	LINE	L1	-	-	-	-	-	DPP10	-	-	NO
chr2:194177556	2	194177556	-	9.52122e-07	0.000191897	20.8104	-	-	-	-	-	-	-	-	DPP10	-	-	NO
chr2:194246406	2	194246406	+	6.60829e-13	1.45314e-09	-32.0058	L1M4c	LINE	L1	-	-	-	-	-	-	-	-	YES
chr2:194504875	2	194504875	-	2.41515e-07	6.29778e-05	28.1423	BovB_Oa	LINE	RTE-BovB	-	-	-	-	-	-	-	-	YES
chr2:194784127	2	194784127	+	1.08813e-06	0.000214039	-32.5077	MER34A	LTR	ERV1	-	-	-	-	-	-	-	-	YES
chr2:195212775	2	195212775	+	0.000124835	0.0086246	-23.9434	BovB_Oa	LINE	RTE-BovB	-	-	-	-	-	-	-	-	YES
chr2:195494240	2	195494240	+	4.41922e-05	0.00392694	-26.6066	L1_BT	LINE	L1	-	-	-	-	-	-	-	-	YES
chr2:195788333	2	195788333	-	2.70565e-07	6.9489e-05	21.7523	L1_BT	LINE	L1	-	-	-	-	-	-	-	-	YES
chr2:196043643	2	196043643	+	4.05504e-05	0.00367085	-28.3494	BovB	LINE	RTE-BovB	-	-	-	-	-	-	-	-	YES
chr2:196402024	2	196402024	-	2.24521e-13	5.96014e-10	-33.3424	L1_BT	LINE	L1	-	-	-	-	-	-	-	-	YES
chr2:196407113	2	196407113	+	6.41227e-06	0.000866719	-30.2442	BovB	LINE	RTE-BovB	-	-	-	-	-	-	-	-	YES
chr2:196529765	2	196529765	-	5.53033e-08	1.91489e-05	26.3475	L1_BT	LINE	L1	-	-	-	-	-	CCDC93	-	-	NO
chr2:197730603	2	197730603	+	2.31605e-09	1.45202e-06	-41.2698	L1_BT	LINE	L1	-	-	-	-	-	-	-	-	YES
chr2:197731069	2	197731069	+	2.33531e-14	8.19197e-11	-34.8343	L1_BT	LINE	L1	-	-	-	-	-	-	-	-	YES
chr2:197924693	2	197924693	+	2.43019e-05	0.00245233	22.4794	L1MEf	LINE	L1	-	-	-	-	-	-	-	-	YES
chr2:198044995	2	198044995	-	6.16063e-05	0.00504389	28.7106	BovB	LINE	RTE-BovB	-	-	-	-	-	-	-	-	YES
chr2:198981118	2	198981118	+	4.65331e-07	0.000107685	-26.1447	-	-	-	-	-	-	-	-	RALB	-	-	NO
chr2:199011767	2	199011767	+	6.68461e-09	3.49236e-06	29.3941	L1M2	LINE	L1	-	-	-	-	-	-	-	-	YES
chr2:199012125	2	199012125	+	9.51091e-15	3.83903e-11	-39.3449	L1_BT	LINE	L1	-	-	-	-	-	-	-	-	YES
chr2:199592243	2	199592243	-	1.0555e-07	3.22964e-05	24.2495	(TCCA)n	Simple_repeat	Simple_repeat	-	-	-	-	-	GLI2	-	-	NO
chr2:200042519	2	200042519	-	2.49631e-07	6.46935e-05	23.8947	L1MB7	LINE	L1	-	-	-	-	-	-	-	-	YES
chr2:202209388	2	202209388	+	3.44218e-11	4.19122e-08	27.7427	-	-	-	-	-	-	-	-	-	-	-	YES
chr2:202723298	2	202723298	-	9.95739e-06	0.00122201	22.7018	L1MB4	LINE	L1	-	-	-	-	-	-	-	-	YES
chr2:207153018	2	207153018	+	8.19681e-07	0.000169496	-24.0453	L1MA9	LINE	L1	-	-	-	-	-	-	-	-	YES
chr2:207573925	2	207573925	-	1.87692e-09	1.22629e-06	-24.325	-	-	-	-	-	-	-	-	TMEFF2	-	-	NO
chr2:208157246	2	208157246	-	4.0454e-07	9.59004e-05	-34.3712	L1_BT	LINE	L1	-	-	-	-	-	-	-	-	YES
chr2:208780297	2	208780297	+	9.05177e-06	0.00113402	-34.1165	-	-	-	-	-	-	-	-	-	-	-	YES
chr2:209000797	2	209000797	-	5.72356e-05	0.00478442	-31.5361	L1_BT	LINE	L1	-	-	-	-	-	-	-	-	YES
chr2:210534031	2	210534031	-	6.00028e-07	0.000131516	-25.6839	MER20	DNA	hAT-Charlie	-	-	-	-	-	-	-	-	YES
chr2:212065264	2	212065264	+	1.63105e-09	1.08735e-06	-25.8242	BovB_Oa	LINE	RTE-BovB	-	-	-	-	-	DNAH7	-	-	NO
chr2:214425660	2	214425660	+	1.50135e-08	6.67255e-06	-30.2218	-	-	-	-	-	-	-	-	-	-	-	YES
chr2:215375640	2	215375640	-	1.65353e-06	0.000302817	-30.7632	L1MEd	LINE	L1	-	-	-	-	-	-	-	-	YES
chr2:215375646	2	215375646	-	7.03758e-06	0.000930865	-29.3688	-	-	-	-	-	-	-	-	-	-	-	YES
chr2:215667973	2	215667973	+	1.04267e-06	0.000206197	-21.0616	L1_BT	LINE	L1	-	-	-	-	-	SATB2	-	-	NO
chr2:216042175	2	216042175	+	5.21877e-06	0.000744581	-20.3281	L1_BT	LINE	L1	-	-	-	-	-	-	-	-	YES
chr2:216408390	2	216408390	-	5.0408e-05	0.00436604	-26.7392	L1_BT	LINE	L1	-	-	-	-	-	-	-	-	YES
chr2:217918854	2	217918854	+	1.02541e-06	0.000203878	23.3814	L1M4	LINE	L1	-	-	-	-	-	C2CD6	-	-	NO
chr2:217985484	2	217985484	+	5.36421e-05	0.00457489	31.6716	Bov-tA2	SINE	tRNA-Core-RTE	-	-	-	-	-	C2CD6	-	-	NO
chr2:219410800	2	219410800	-	1.01686e-05	0.00124172	22.7823	L3b	LINE	CR1	-	-	-	-	-	LOC101104050	-	-	NO
chr2:220895297	2	220895297	-	4.8131e-06	0.000697263	24.5997	L1MA9	LINE	L1	-	-	-	-	-	PARD3B	-	-	NO
chr2:221683572	2	221683572	-	2.18443e-06	0.000375147	21.0259	HAL1b	LINE	L1	-	-	-	-	-	PARD3B	-	-	NO
chr2:221763044	2	221763044	-	0.000119804	0.00836631	24.7273	-	-	-	-	-	-	-	-	PARD3B	-	-	NO
chr2:222325537	2	222325537	-	4.23405e-05	0.00380253	22.5424	-	-	-	-	-	-	-	-	INO80D	-	-	NO
chr2:222758204	2	222758204	-	8.66695e-05	0.00653554	-22.7934	-	-	-	-	-	-	-	-	ADAM23	-	-	NO
chr2:223057007	2	223057007	-	9.46957e-05	0.00698801	-23.3333	L1ME3Cz	LINE	L1	-	-	-	-	-	-	-	-	YES
chr2:224071438	2	224071438	+	0.000140436	0.00942833	21.7326	L1ME4b	LINE	L1	-	-	-	-	-	PLEKHM3	-	-	NO
chr2:227053715	2	227053715	+	1.96104e-06	0.000344981	27.0224	L1_BT	LINE	L1	-	-	-	-	-	-	-	-	YES
chr2:227219590	2	227219590	+	3.4908e-08	1.31703e-05	23.7801	L1M2	LINE	L1	-	-	-	-	-	-	-	-	YES
chr2:227910580	2	227910580	-	3.55499e-06	0.000547336	28.5771	BovB_Oa	LINE	RTE-BovB	-	-	-	-	-	LOC101103044	-	-	NO
chr2:230310599	2	230310599	-	1.72382e-06	0.000312561	34.1613	-	-	-	-	-	-	-	-	SPAG16	-	-	NO
chr2:230785236	2	230785236	-	6.25268e-05	0.00510785	-20.899	MIRb	SINE	MIR	-	-	-	-	-	SPAG16	-	-	NO
chr2:231017659	2	231017659	+	2.45633e-07	6.3882e-05	26.8182	HAL1ME	LINE	L1	-	-	-	-	-	SPAG16	-	-	NO
chr2:231323582	2	231323582	+	5.3387e-06	0.000756732	24.9821	-	-	-	-	-	-	-	-	-	-	-	YES
chr2:231703740	2	231703740	-	3.32199e-06	0.000519842	29.8237	L1ME4b	LINE	L1	-	-	-	-	-	ABCA12	-	-	NO
chr2:232299438	2	232299438	+	4.05014e-05	0.00366867	27.509	L2	LINE	L2	-	-	-	-	-	-	-	-	YES
chr2:237646487	2	237646487	+	6.41149e-10	4.98474e-07	-35.4185	-	-	-	-	-	-	-	-	-	-	-	YES
chr2:238026405	2	238026405	-	8.6703e-06	0.00109601	-24.3436	L1_BT	LINE	L1	-	-	-	-	-	-	-	-	YES
chr2:239512294	2	239512294	-	3.72429e-07	8.92922e-05	-31.8868	L1ME1	LINE	L1	-	-	-	-	-	-	-	-	YES
chr2:240891038	2	240891038	+	5.22046e-05	0.00448605	22.4456	L1_BT	LINE	L1	-	-	-	-	-	-	-	-	YES
chr2:242593262	2	242593262	+	2.65578e-05	0.00262955	-22.619	-	-	-	-	-	-	-	-	-	-	-	YES
chr2:243250723	2	243250723	+	8.52601e-08	2.73074e-05	30.283	L1M5	LINE	L1	-	-	-	-	-	-	-	-	YES
chr2:243404386	2	243404386	+	4.4478e-05	0.00394638	-26.9972	BovB_Oa	LINE	RTE-BovB	-	-	-	-	-	-	-	-	YES
chr2:245977208	2	245977208	-	1.30079e-11	1.86971e-08	35.5934	Bov-tA2	SINE	tRNA-Core-RTE	-	-	-	-	-	-	-	-	YES
chr2:245977302	2	245977302	-	8.13813e-05	0.00624639	24.7772	Bov-tA2	SINE	tRNA-Core-RTE	-	-	-	-	-	-	-	-	YES
chr2:246817397	2	246817397	+	1.31212e-05	0.00150968	-22.0743	L1MEc	LINE	L1	-	-	-	-	-	-	-	-	YES
chr2:252800667	2	252800667	+	8.4243e-06	0.00106996	-27.619	L1PB4	LINE	L1	-	-	-	-	-	-	-	-	YES
chr2:253684109	2	253684109	+	0.000121675	0.00845788	25.3043	L1_BT	LINE	L1	-	-	-	-	-	-	-	-	YES
chr2:253686287	2	253686287	+	5.61267e-05	0.0047293	22.9594	L1_BT	LINE	L1	-	-	-	-	-	-	-	-	YES
chr2:257326362	2	257326362	-	4.88457e-05	0.00425574	-28.9526	L1MEd	LINE	L1	-	-	-	-	-	-	-	-	YES
chr3:2147837	3	2147837	-	8.09347e-05	0.00622183	-24.0044	L1MDa	LINE	L1	-	-	-	-	-	-	-	-	YES
chr3:6002159	3	6002159	-	1.0875e-06	0.000214039	23.2389	L1MEc	LINE	L1	-	-	-	-	-	ABL1	-	-	NO
chr3:6002503	3	6002503	-	1.56199e-08	6.86952e-06	-28.5284	L1MEc	LINE	L1	-	-	-	-	-	ABL1	-	-	NO
chr3:10032093	3	10032093	+	7.72291e-07	0.00016137	26.5233	L1MD1	LINE	L1	-	-	-	-	-	MVB12B	-	-	NO
chr3:14963308	3	14963308	-	0.000128003	0.00879603	26.7293	L2a	LINE	L2	-	-	-	-	-	-	-	-	YES
chr3:15221067	3	15221067	-	3.40324e-08	1.28895e-05	25.6757	L1MDa	LINE	L1	-	-	-	-	-	-	-	-	YES
chr3:16710258	3	16710258	-	9.83372e-05	0.00720083	-21.4035	BovB	LINE	RTE-BovB	-	-	-	-	-	-	-	-	YES
chr3:23079135	3	23079135	+	5.5541e-05	0.00469137	-31.3312	L1MA9	LINE	L1	-	-	-	-	-	-	-	-	YES
chr3:23505385	3	23505385	+	3.92364e-08	1.4561e-05	-30.0296	L1M4b	LINE	L1	-	-	-	-	-	-	-	-	YES
chr3:24525260	3	24525260	+	3.97584e-05	0.00361582	-24.0176	L1M3de	LINE	L1	-	-	-	-	-	-	-	-	YES
chr3:24698751	3	24698751	+	2.49194e-10	2.21836e-07	27.3768	-	-	-	-	-	-	-	-	-	-	-	YES
chr3:25543326	3	25543326	-	2.17531e-08	8.99266e-06	26.4701	HAL1	LINE	L1	-	-	-	-	-	-	-	-	YES
chr3:25912330	3	25912330	-	3.09105e-06	0.000493398	23.202	-	-	-	-	-	-	-	-	-	-	-	YES
chr3:26099998	3	26099998	+	7.97873e-05	0.0061545	-23.22	-	-	-	-	-	-	-	-	-	-	-	YES
chr3:26818734	3	26818734	+	8.47438e-05	0.00643551	-21.2313	L1MA9	LINE	L1	-	-	-	-	-	-	-	-	YES
chr3:30472665	3	30472665	-	5.63095e-10	4.46027e-07	37.4559	-	-	-	-	-	-	-	-	-	-	-	YES
chr3:30923976	3	30923976	+	3.8556e-06	0.000583811	-22.4831	-	-	-	-	-	-	-	-	-	-	-	YES
chr3:32721967	3	32721967	-	7.04916e-08	2.32599e-05	-20.3112	L1ME4a	LINE	L1	-	-	-	-	-	-	-	-	YES
chr3:33572722	3	33572722	-	5.82655e-05	0.00483748	-23.125	-	-	-	-	-	-	-	-	-	-	-	YES
chr3:38714349	3	38714349	-	1.87087e-05	0.00199736	23.2937	-	-	-	-	-	-	-	-	-	-	-	YES
chr3:43863058	3	43863058	+	7.55066e-06	0.000982723	27.8793	-	-	-	-	-	-	-	-	-	-	-	YES
chr3:46071850	3	46071850	-	1.24221e-05	0.0014502	21.404	L1MEf	LINE	L1	-	-	-	-	-	-	-	-	YES
chr3:49479524	3	49479524	+	3.98779e-06	0.000598598	29.7093	BovB_Oa	LINE	RTE-BovB	-	-	-	-	-	-	-	-	YES
chr3:51023762	3	51023762	-	1.85228e-05	0.00198326	26.1921	L1ME3G	LINE	L1	-	-	-	-	-	-	-	-	YES
chr3:52140465	3	52140465	+	7.9054e-05	0.00610974	-26.087	-	-	-	-	-	-	-	-	-	-	-	YES
chr3:56982340	3	56982340	+	1.58072e-05	0.00175566	-24.3551	-	-	-	-	-	-	-	-	-	-	-	YES
chr3:57795185	3	57795185	-	3.07474e-05	0.00295309	25.6522	MIR	SINE	MIR	-	-	-	-	-	-	-	-	YES
chr3:58258686	3	58258686	+	0.000123853	0.0085769	28.1903	L1_BT	LINE	L1	-	-	-	-	-	-	-	-	YES
chr3:58920630	3	58920630	-	5.51692e-06	0.000774475	30.3281	L1MA9	LINE	L1	-	-	-	-	-	-	-	-	YES
chr3:59280399	3	59280399	+	6.8776e-07	0.000147279	28.303	-	-	-	-	-	-	-	-	-	-	-	YES
chr3:60467032	3	60467032	-	2.14285e-05	0.00222329	-23.482	L1M3	LINE	L1	-	-	-	-	-	DNAH6	-	-	NO
chr3:70074191	3	70074191	+	3.10214e-05	0.00297359	-26.8922	BovB_Oa	LINE	RTE-BovB	-	-	-	-	-	-	-	-	YES
chr3:72026929	3	72026929	+	6.30862e-05	0.00513651	20.8017	Bov-tA3	SINE	tRNA-Core-RTE	-	-	-	-	-	-	-	-	YES
chr3:73274168	3	73274168	-	3.54172e-06	0.000546248	-29.9278	L1M4	LINE	L1	-	-	-	-	-	PNPT1	-	PNPT1	NO
chr3:75757695	3	75757695	-	1.40904e-06	0.000265806	26.5808	HAL1ME	LINE	L1	-	-	-	-	-	-	-	-	YES
chr3:76794961	3	76794961	-	5.0735e-05	0.00438792	24.5632	BovB	LINE	RTE-BovB	-	-	-	-	-	-	-	-	YES
chr3:79074911	3	79074911	-	3.72481e-05	0.00343308	28.7949	L2d	LINE	L2	-	-	-	-	-	NRXN1	-	-	NO
chr3:80144649	3	80144649	+	7.71706e-05	0.0059982	-25.9412	L1M4b	LINE	L1	-	-	-	-	-	-	-	-	YES
chr3:81206231	3	81206231	+	1.96456e-08	8.29338e-06	-34.7497	L1MEi	LINE	L1	-	-	-	-	-	STON1	-	-	NO
chr3:81453743	3	81453743	-	0.000110513	0.00788093	22.4648	-	-	-	-	-	-	-	-	-	-	-	YES
chr3:81665526	3	81665526	-	8.34115e-05	0.00636738	-21.2745	L1_BT	LINE	L1	-	-	-	-	-	-	-	-	YES
chr3:82683524	3	82683524	+	7.57379e-05	0.00591892	23.0404	BovB	LINE	RTE-BovB	-	-	-	-	-	-	-	-	YES
chr3:84076411	3	84076411	-	8.9183e-06	0.00112204	-23.4754	-	-	-	-	-	-	-	-	SRBD1	-	-	NO
chr3:84741489	3	84741489	-	1.03554e-08	4.91937e-06	-36.222	L1MCa	LINE	L1	-	-	-	-	-	-	-	-	YES
chr3:84857553	3	84857553	+	1.598e-08	6.98617e-06	35.6235	L1M5	LINE	L1	-	-	-	-	-	CAMKMT	-	-	NO
chr3:85244681	3	85244681	-	4.52469e-05	0.00400736	21.8401	Bov-tA2	SINE	tRNA-Core-RTE	-	-	-	-	-	PREPL	-	PREPL	NO
chr3:85275544	3	85275544	-	8.18511e-06	0.0010468	28.2062	-	-	-	-	-	-	-	-	SLC3A1	-	-	NO
chr3:86059136	3	86059136	+	5.14934e-06	0.000736694	24.9791	-	-	-	-	-	-	-	-	THADA	-	-	NO
chr3:86847660	3	86847660	+	4.80179e-05	0.0041923	-31.3008	BovB	LINE	RTE-BovB	-	-	-	-	-	MTA3	-	-	NO
chr3:86850500	3	86850500	-	9.89701e-07	0.000198385	-30.3746	-	-	-	-	-	-	-	-	MTA3	-	-	NO
chr3:92266709	3	92266709	+	2.41548e-05	0.00244	20.0304	L1_BT	LINE	L1	-	-	-	-	-	-	-	-	YES
chr3:92763019	3	92763019	-	8.8928e-09	4.38187e-06	25.166	-	-	-	-	-	-	-	-	STRN	-	-	NO
chr3:93763475	3	93763475	+	1.1142e-05	0.00133841	24.7856	-	-	-	-	-	-	-	-	-	-	-	YES
chr3:93792180	3	93792180	+	9.51445e-05	0.00701235	-24.6053	BovB_Oa	LINE	RTE-BovB	-	-	-	-	-	-	-	-	YES
chr3:94375613	3	94375613	+	1.05726e-08	4.97659e-06	22.5703	-	-	-	-	-	-	-	-	-	-	-	YES
chr3:99576648	3	99576648	-	5.80795e-05	0.00483439	-25.045	-	-	-	-	-	-	-	-	ZNF638	-	-	NO
chr3:100146726	3	100146726	+	6.60633e-05	0.00532302	21.3616	L1MC1	LINE	L1	-	-	-	-	-	-	-	-	YES
chr3:100999033	3	100999033	+	6.61951e-05	0.0053249	-21.7141	L1_BT	LINE	L1	-	-	-	-	-	EXOC6B	-	-	NO
chr3:108063038	3	108063038	+	6.61774e-05	0.0053249	-24.4767	L1MEf	LINE	L1	-	-	-	-	-	LOC114113956	-	-	NO
chr3:116242686	3	116242686	+	2.45109e-06	0.000411768	-31.1179	BovB_Oa	LINE	RTE-BovB	-	-	-	-	-	-	-	-	YES
chr3:127150090	3	127150090	-	0.000138647	0.00932736	22.5	L1MA9	LINE	L1	-	-	-	-	-	-	-	-	YES
chr3:129359285	3	129359285	-	2.38944e-06	0.000404177	-22.7477	L1MEc	LINE	L1	-	-	-	-	-	-	-	-	YES
chr3:130019815	3	130019815	-	0.000101609	0.00737989	25.4187	L1MEd	LINE	L1	-	-	-	-	-	LRRIQ1	-	-	NO
chr3:136183268	3	136183268	+	7.19655e-06	0.000947093	24.9206	L1_BT	LINE	L1	-	-	-	-	-	-	-	-	YES
chr3:136679573	3	136679573	-	9.87359e-06	0.00121375	-25.5865	BovB	LINE	RTE-BovB	-	-	-	-	-	-	-	-	YES
chr3:137737749	3	137737749	+	7.58356e-05	0.00592413	-20.5045	L2d2	LINE	L2	-	-	-	-	-	-	-	-	YES
chr3:145764139	3	145764139	+	8.70544e-09	4.31844e-06	43.6575	L1MEg	LINE	L1	-	-	-	-	-	FAM186A	-	-	NO
chr3:149220861	3	149220861	-	3.54284e-05	0.00330569	22.6023	L1_BT	LINE	L1	-	-	-	-	-	-	-	-	YES
chr3:151711164	3	151711164	-	6.29697e-05	0.00512987	-21.6507	L1M4a1	LINE	L1	-	-	-	-	-	-	-	-	YES
chr3:151894068	3	151894068	-	1.69958e-07	4.73569e-05	-24.5629	BovB	LINE	RTE-BovB	-	-	-	-	-	-	-	-	YES
chr3:152106005	3	152106005	-	6.02088e-06	0.000824787	-21.441	L1MA9	LINE	L1	-	-	-	-	-	NELL2	-	-	NO
chr3:152884779	3	152884779	+	0.000118938	0.00831612	-21.2758	L1_BT	LINE	L1	-	-	-	-	-	TMEM117	-	-	NO
chr3:152936395	3	152936395	+	3.38975e-05	0.00319522	-29.588	L1MA9	LINE	L1	-	-	-	-	-	TMEM117	-	-	NO
chr3:153532078	3	153532078	-	0.000122007	0.00847292	-21.8387	L1_BT	LINE	L1	-	-	-	-	-	ADAMTS20	-	-	NO
chr3:153601422	3	153601422	+	4.99208e-08	1.75534e-05	30.3513	-	-	-	-	-	-	-	-	-	-	-	YES
chr3:154123863	3	154123863	+	0.000100083	0.00729782	-21.6331	L1_BT	LINE	L1	-	-	-	-	-	-	-	-	YES
chr3:154579532	3	154579532	+	2.74779e-05	0.00270339	-22.7398	HAL1	LINE	L1	-	-	-	-	-	PRICKLE1	-	-	NO
chr3:156555465	3	156555465	+	9.41133e-06	0.00116764	30.3556	L1MA9	LINE	L1	-	-	-	-	-	PDZRN4	-	-	NO
chr3:156694577	3	156694577	+	1.93827e-05	0.00205021	26.1402	Bov-tA3	SINE	tRNA-Core-RTE	-	-	-	-	-	CNTN1	-	-	NO
chr3:157814478	3	157814478	+	6.51563e-05	0.00526433	30	BovB_Oa	LINE	RTE-BovB	-	-	-	-	-	-	-	-	YES
chr3:157942164	3	157942164	-	5.79529e-05	0.00482658	20.2479	L1_BT	LINE	L1	-	-	-	-	-	SLC2A13	-	-	NO
chr3:158643390	3	158643390	+	8.57478e-05	0.00648858	-26.7627	L1_BT	LINE	L1	-	-	-	-	-	C3H12orf40	-	-	NO
chr3:158662613	3	158662613	+	1.07395e-05	0.00129853	29.9982	L1_BT	LINE	L1	-	-	-	-	-	C3H12orf40	-	-	NO
chr3:166060069	3	166060069	+	3.14328e-07	7.78321e-05	21.5086	L1MEi	LINE	L1	-	-	-	-	-	-	-	-	YES
chr3:166886343	3	166886343	-	2.32085e-06	0.000394604	21.8072	L1MEg	LINE	L1	-	-	-	-	-	SRGAP1	-	-	NO
chr3:166886600	3	166886600	-	1.39284e-05	0.00158179	27.4411	L1MEg	LINE	L1	-	-	-	-	-	SRGAP1	-	-	NO
chr3:167184566	3	167184566	-	5.12488e-11	5.76375e-08	37.3978	BovB_Oa	LINE	RTE-BovB	-	-	-	-	-	-	-	RXYLT1	NO
chr3:167406474	3	167406474	+	8.87443e-07	0.00018172	35.7955	L1M5	LINE	L1	-	-	-	-	-	-	-	-	YES
chr3:167409094	3	167409094	+	4.15525e-05	0.00374088	25.2653	-	-	-	-	-	-	-	-	-	-	-	YES
chr3:167411773	3	167411773	+	5.69148e-09	3.02718e-06	39.1501	HAL1ME	LINE	L1	-	-	-	-	-	-	-	-	YES
chr3:167800656	3	167800656	-	3.44036e-06	0.000534673	25.8796	-	-	-	-	-	-	-	-	-	-	-	YES
chr3:169399063	3	169399063	+	1.15015e-05	0.00136821	20.1738	L1M2	LINE	L1	-	-	-	-	-	TAFA2	-	-	NO
chr3:169752337	3	169752337	-	1.30171e-08	5.90099e-06	-22.424	-	-	-	-	-	-	-	-	-	-	-	YES
chr3:171356430	3	171356430	+	4.89179e-05	0.00425952	24.8171	-	-	-	-	-	-	-	-	SLC16A7	-	-	NO
chr3:171770170	3	171770170	-	6.26359e-05	0.00510936	24.7967	-	-	-	-	-	-	-	-	-	-	-	YES
chr3:172126755	3	172126755	+	6.61035e-05	0.00532347	-20.23	BovB	LINE	RTE-BovB	-	-	-	-	-	-	-	-	YES
chr3:172308509	3	172308509	-	0.00011627	0.00818054	-26.547	L1MC1	LINE	L1	-	-	-	-	-	-	-	-	YES
chr3:177281014	3	177281014	+	1.59719e-06	0.000294327	-24.577	L1_BT	LINE	L1	-	-	-	-	-	-	-	-	YES
chr3:177281149	3	177281149	+	1.91838e-11	2.617e-08	-21.4572	L1_BT	LINE	L1	-	-	-	-	-	-	-	-	YES
chr3:179696767	3	179696767	+	5.0642e-06	0.000728074	-24.4742	L3	LINE	CR1	-	-	-	-	-	-	-	-	YES
chr3:180113256	3	180113256	+	3.3816e-06	0.000527768	25.0158	-	-	-	-	-	-	-	-	-	-	-	YES
chr3:180549652	3	180549652	-	2.06559e-07	5.54476e-05	-24.4871	HAL1	LINE	L1	-	-	-	-	-	APAF1	-	-	NO
chr3:181297910	3	181297910	-	0.000131681	0.00896518	20	L2a	LINE	L2	-	-	-	-	-	-	-	-	YES
chr3:183762373	3	183762373	-	5.93154e-05	0.00489715	21.742	L1M7	LINE	L1	-	-	-	-	-	-	-	-	YES
chr3:184620134	3	184620134	+	8.10358e-05	0.00622524	-25.5746	-	-	-	-	-	-	-	-	-	-	-	YES
chr3:185280394	3	185280394	+	4.02679e-07	9.56885e-05	-24.3367	L1M3	LINE	L1	-	-	-	-	-	NT5DC3	-	-	NO
chr3:186710613	3	186710613	+	1.8217e-08	7.79077e-06	-38.6587	L1_BT	LINE	L1	-	-	-	-	-	-	-	-	YES
chr3:188294466	3	188294466	+	3.08088e-07	7.66737e-05	31.7164	BovB_Oa	LINE	RTE-BovB	-	-	-	-	-	-	-	-	YES
chr3:191014644	3	191014644	-	5.1319e-06	0.000734777	-21.4417	HAL1	LINE	L1	-	-	-	-	-	-	-	-	YES
chr3:191047359	3	191047359	-	9.35743e-06	0.00116242	-28.8818	L1_BT	LINE	L1	-	-	-	-	-	-	-	-	YES
chr3:191047446	3	191047446	-	0.000109127	0.00779713	-24.2789	L1_BT	LINE	L1	-	-	-	-	-	-	-	-	YES
chr3:193010276	3	193010276	+	4.06102e-07	9.60968e-05	-29.9485	BovB	LINE	RTE-BovB	-	-	-	-	-	-	-	-	YES
chr3:194270634	3	194270634	+	4.84428e-05	0.00422439	-30.7937	BovB	LINE	RTE-BovB	-	-	-	-	-	-	-	-	YES
chr3:195172611	3	195172611	+	7.63889e-06	0.000992015	29.2231	BovB	LINE	RTE-BovB	-	-	-	-	-	-	-	-	YES
chr3:195218357	3	195218357	+	3.01448e-08	1.16479e-05	-37.0235	BovB_Oa	LINE	RTE-BovB	-	-	-	-	-	-	-	-	YES
chr3:195847789	3	195847789	+	0.000108476	0.0077676	-23.5294	BovB_Oa	LINE	RTE-BovB	-	-	-	-	-	BICD1	-	-	NO
chr3:196228462	3	196228462	-	9.97362e-05	0.00727615	24.8626	BovB	LINE	RTE-BovB	-	-	-	-	-	-	-	-	YES
chr3:196298791	3	196298791	-	1.58163e-05	0.00175601	21.7551	L1MB3	LINE	L1	-	-	-	-	-	-	-	-	YES
chr3:196395159	3	196395159	+	2.49532e-06	0.000417239	37.1363	L1_BT	LINE	L1	-	-	-	-	-	-	-	-	YES
chr3:196395312	3	196395312	+	2.14916e-05	0.0022267	21.2016	-	-	-	-	-	-	-	-	-	-	-	YES
chr3:196459384	3	196459384	-	9.89643e-09	4.78833e-06	25.4226	BovB_Oa	LINE	RTE-BovB	-	-	-	-	-	-	-	-	YES
chr3:196459704	3	196459704	-	1.00487e-08	4.83027e-06	26.2057	BovB_Oa	LINE	RTE-BovB	-	-	-	-	-	-	-	-	YES
chr3:196604684	3	196604684	-	1.44337e-05	0.00163184	24.1215	BovB	LINE	RTE-BovB	-	-	-	-	-	-	-	-	YES
chr3:197078621	3	197078621	-	4.44984e-07	0.000103652	-24.6448	-	-	-	-	-	-	-	-	-	-	-	YES
chr3:197549649	3	197549649	+	1.19161e-11	1.72965e-08	30.1426	L1M2	LINE	L1	-	-	-	-	-	-	-	-	YES
chr3:198180297	3	198180297	-	1.68422e-10	1.56553e-07	-25.1542	L1M7	LINE	L1	-	-	-	-	-	-	-	-	YES
chr3:198610555	3	198610555	-	1.03676e-08	4.91937e-06	21.8378	L1_BT	LINE	L1	-	-	-	-	-	LOC101110225	-	-	NO
chr3:198861000	3	198861000	+	4.54848e-05	0.00402239	-22.4348	L1MA9	LINE	L1	-	-	-	-	-	FAR2	-	-	NO
chr3:200021009	3	200021009	+	6.56799e-06	0.000882906	-21.2462	HAL1	LINE	L1	-	-	-	-	-	CCDC91	-	-	NO
chr3:200279786	3	200279786	+	6.77523e-05	0.00542794	25.7143	L1MC4	LINE	L1	-	-	-	-	-	-	-	-	YES
chr3:203724686	3	203724686	+	4.26829e-05	0.00382704	-23.7924	HAL1	LINE	L1	-	-	-	-	-	LRMP	-	-	NO
chr3:207011620	3	207011620	-	3.66416e-06	0.000560003	-32.2261	-	-	-	-	-	-	-	-	ST8SIA1	-	-	NO
chr3:207015457	3	207015457	-	1.74637e-05	0.00189745	-26.7886	-	-	-	-	-	-	-	-	ST8SIA1	-	-	NO
chr3:207017793	3	207017793	+	4.28945e-06	0.000633868	26.0395	L1MEd	LINE	L1	-	-	-	-	-	ST8SIA1	-	-	NO
chr3:207340438	3	207340438	-	3.20728e-08	1.22576e-05	27.5362	L1ME2z	LINE	L1	-	-	-	-	-	LOC114113810	-	-	NO
chr3:207990018	3	207990018	-	4.94836e-11	5.62968e-08	-33.0349	L1_Art	LINE	L1	-	-	-	-	-	-	-	-	YES
chr3:208025412	3	208025412	+	8.91171e-05	0.00667667	-25.1514	-	-	-	-	-	-	-	-	SLCO1A2	-	-	NO
chr3:208095547	3	208095547	-	2.39865e-09	1.49743e-06	28.8475	-	-	-	-	-	-	-	-	LOC101120653	-	-	NO
chr3:208470963	3	208470963	-	5.70385e-06	0.000794658	-28.1222	-	-	-	-	-	-	-	-	PDE3A	-	-	NO
chr3:208470979	3	208470979	-	8.82011e-06	0.00111113	-26.6434	-	-	-	-	-	-	-	-	PDE3A	-	-	NO
chr3:208471057	3	208471057	-	2.83709e-07	7.1758e-05	-33.9852	-	-	-	-	-	-	-	-	PDE3A	-	-	NO
chr3:209633899	3	209633899	-	7.29385e-09	3.75736e-06	-27.1524	-	-	-	-	-	-	-	-	-	-	-	YES
chr3:211078071	3	211078071	-	6.67364e-05	0.00535662	-23.7308	L1M8	LINE	L1	-	-	-	-	-	PIK3C2G	-	-	NO
chr3:211250610	3	211250610	+	9.32985e-05	0.0069074	-25.957	BovB	LINE	RTE-BovB	-	-	-	-	-	PIK3C2G	-	-	NO
chr3:211644079	3	211644079	-	3.7811e-08	1.4121e-05	-36.8905	-	-	-	-	-	-	-	-	-	-	-	YES
chr3:211982508	3	211982508	+	9.36677e-08	2.92996e-05	-21.4811	-	-	-	-	-	-	-	-	-	-	-	YES
chr3:212116524	3	212116524	+	6.08607e-10	4.78221e-07	-20.4724	BovB	LINE	RTE-BovB	-	-	-	-	-	-	-	-	YES
chr3:213620571	3	213620571	-	2.86485e-06	0.00046408	34.324	(T)n	Simple_repeat	Simple_repeat	-	-	-	-	-	-	-	-	YES
chr3:214493789	3	214493789	+	1.44725e-08	6.48097e-06	-34.9558	BovB_Oa	LINE	RTE-BovB	-	-	-	-	-	-	-	PTPRO	NO
chr3:215163998	3	215163998	-	4.60355e-07	0.00010681	-29.7307	L1M3d	LINE	L1	-	-	-	-	-	-	-	-	YES
chr3:215631573	3	215631573	+	3.08721e-06	0.000493051	21.186	-	-	-	-	-	-	-	-	ATF7IP	-	ATF7IP	NO
chr3:215941220	3	215941220	-	8.77343e-10	6.49544e-07	-23.8693	L1MD1	LINE	L1	-	-	-	-	-	-	-	-	YES
chr3:215955041	3	215955041	+	2.96212e-05	0.00287207	-26.2108	BovB	LINE	RTE-BovB	-	-	-	-	-	-	-	-	YES
chr3:216192521	3	216192521	-	4.66068e-06	0.000679189	-27.4194	L1MB2	LINE	L1	-	-	-	-	-	-	-	-	YES
chr3:216851019	3	216851019	+	5.0096e-07	0.000113899	41.1995	-	-	-	-	-	-	-	-	-	-	-	YES
chr3:216963343	3	216963343	-	1.78995e-06	0.000321123	27.4004	HAL1	LINE	L1	-	-	-	-	-	-	-	-	YES
chr3:217036822	3	217036822	-	2.9444e-08	1.14459e-05	35.5742	L1MC4a	LINE	L1	-	-	-	-	-	-	-	-	YES
chr3:217673972	3	217673972	+	0.000145149	0.00969178	20.2652	L1ME3Cz	LINE	L1	-	-	-	-	-	BORCS5	-	-	NO
chr3:217789686	3	217789686	-	2.93762e-07	7.39831e-05	-36.0073	Arthur1B	DNA	hAT-Tip100	LOC114113667	-	-	-	LOC114113667	-	-	-	NO
chr3:217942731	3	217942731	-	1.53158e-18	2.14904e-14	-41.7375	L1ME3Cz	LINE	L1	-	-	-	-	-	LRP6	-	-	NO
chr3:217943601	3	217943601	-	1.77501e-10	1.62292e-07	-39.4511	-	-	-	-	-	-	-	-	LRP6	-	-	NO
chr3:218010734	3	218010734	+	2.15035e-08	8.93688e-06	-36.7925	L1M3de	LINE	L1	-	-	-	-	-	BCL2L14	-	-	NO
chr3:218010835	3	218010835	+	4.69894e-06	0.000684088	-30.3658	L1M3de	LINE	L1	-	-	-	-	-	BCL2L14	-	-	NO
chr3:218169091	3	218169091	-	1.03195e-05	0.00125755	-26.3721	L1MA9	LINE	L1	-	-	-	-	-	-	-	-	YES
chr3:219196131	3	219196131	-	4.71203e-08	1.67687e-05	-31.5808	BovB_Oa	LINE	RTE-BovB	-	-	-	-	-	-	-	-	YES
chr3:219309680	3	219309680	+	2.70978e-07	6.9489e-05	25.1082	-	-	-	-	-	-	-	-	LOC101123029	-	LOC101123029	NO
chr3:219782069	3	219782069	+	1.17151e-10	1.15009e-07	23.8528	-	-	-	-	-	-	-	-	LOC105614844	-	LOC105614844	NO
chr3:219936508	3	219936508	-	7.22179e-05	0.00570504	22.0198	-	-	-	-	-	-	-	-	LOC101117151	-	-	NO
chr3:220140478	3	220140478	+	5.69474e-05	0.00477116	26.559	-	-	-	-	-	-	-	-	CLEC7A	-	CLEC7A	NO
chr3:220809706	3	220809706	-	2.88273e-21	1.20606e-16	31.3582	-	-	-	-	-	-	-	-	-	-	-	YES
chr3:226702753	3	226702753	+	2.12531e-08	8.85779e-06	-26.1879	L1MEd	LINE	L1	-	-	-	-	-	-	-	-	YES
chr3:226703113	3	226703113	+	6.35208e-10	4.95162e-07	-32.8578	MLT1C	LTR	ERVL-MaLR	-	-	-	-	-	-	-	-	YES
chr3:228454291	3	228454291	-	1.83428e-05	0.00196757	20.3324	L1_BT	LINE	L1	-	-	-	-	-	WNK1	-	-	NO
chr3:228784887	3	228784887	-	9.01187e-09	4.42575e-06	36.9964	-	-	-	-	-	-	-	-	ERC1	-	-	NO
chr3:229106159	3	229106159	+	3.86109e-07	9.2048e-05	31.0931	-	-	-	-	-	-	-	-	CACNA2D4	-	-	NO
chr3:232912048	3	232912048	+	9.01498e-06	0.00113037	25.974	L1_BT	LINE	L1	-	-	-	-	-	SLC25A17	-	-	NO
chr4:1737487	4	1737487	+	7.23513e-06	0.00095005	23.0505	-	-	-	-	-	-	-	-	-	-	-	YES
chr4:3280553	4	3280553	+	8.76346e-05	0.00658482	-26.4069	L1_BT	LINE	L1	-	-	-	-	-	-	-	-	YES
chr4:9982114	4	9982114	+	6.80789e-05	0.00545114	-26.3251	-	-	-	-	-	-	-	-	CDK14	-	-	NO
chr4:10217879	4	10217879	-	0.000140564	0.00943478	-27.9522	L2a	LINE	L2	-	-	-	-	-	-	-	-	YES
chr4:11246647	4	11246647	+	8.93672e-05	0.006692	23.1197	-	-	-	-	-	-	-	-	ANKIB1	-	-	NO
chr4:11872713	4	11872713	-	2.70478e-06	0.000443019	20.7936	L1_BT	LINE	L1	-	-	-	-	-	-	-	-	YES
chr4:11965446	4	11965446	+	2.98163e-09	1.7642e-06	28.096	L1M2	LINE	L1	-	-	-	-	-	-	-	-	YES
chr4:14562398	4	14562398	+	3.18315e-05	0.00303642	-24.1317	L1_BT	LINE	L1	-	-	-	-	-	-	-	-	YES
chr4:15751162	4	15751162	+	2.93912e-05	0.00285514	-20.995	L1_BT	LINE	L1	-	-	-	-	-	-	-	-	YES
chr4:16261891	4	16261891	-	0.000130688	0.0089285	20.2574	-	-	-	-	-	-	-	-	-	-	-	YES
chr4:16315148	4	16315148	-	5.22165e-06	0.000744581	25.9899	L1_BT	LINE	L1	-	-	-	-	-	SDHAF3	-	-	NO
chr4:16969530	4	16969530	+	5.96041e-08	2.03984e-05	-30.0861	HAL1b	LINE	L1	-	-	-	-	-	-	-	-	YES
chr4:16970282	4	16970282	+	8.68648e-09	4.31844e-06	-33.9266	HAL1b	LINE	L1	-	-	-	-	-	-	-	-	YES
chr4:18243431	4	18243431	+	2.65379e-05	0.00262896	-24.5528	L1_BT	LINE	L1	-	-	-	-	-	-	-	-	YES
chr4:20551832	4	20551832	+	9.29584e-05	0.00689331	25.3339	BovB_Oa	LINE	RTE-BovB	-	-	-	-	-	-	-	-	YES
chr4:21325210	4	21325210	-	1.21295e-07	3.60705e-05	-22.3392	HAL1b	LINE	L1	-	-	-	-	-	-	-	-	YES
chr4:22000846	4	22000846	+	2.6441e-13	6.83432e-10	-28.9637	L1MEg	LINE	L1	-	-	-	-	-	-	-	-	YES
chr4:23212391	4	23212391	-	6.10453e-05	0.00501608	-21.8369	L1_BT	LINE	L1	-	-	-	-	-	-	-	-	YES
chr4:23879946	4	23879946	+	2.21231e-07	5.85697e-05	20.1444	-	-	-	-	-	-	-	-	-	-	-	YES
chr4:25288858	4	25288858	-	5.69429e-05	0.00477116	25.8182	L2a	LINE	L2	-	-	-	-	-	-	-	-	YES
chr4:25318699	4	25318699	+	9.7599e-05	0.00715714	-23.8197	-	-	-	-	-	-	-	-	-	-	-	YES
chr4:25337070	4	25337070	-	1.01316e-06	0.000202398	-35.266	-	-	-	-	-	-	-	-	-	-	-	YES
chr4:26030408	4	26030408	+	6.13542e-07	0.000134115	-26.5111	-	-	-	-	-	-	-	-	DGKB	-	-	NO
chr4:27513205	4	27513205	-	6.5224e-09	3.41367e-06	-28.182	-	-	-	-	-	-	-	-	-	-	-	YES
chr4:29216637	4	29216637	-	2.97293e-06	0.000478397	29.5584	-	-	-	-	-	-	-	-	-	-	-	YES
chr4:30677850	4	30677850	+	1.49004e-05	0.0016731	22.0261	BovB	LINE	RTE-BovB	-	-	-	-	-	HDAC9	-	-	NO
chr4:31105622	4	31105622	+	8.23734e-06	0.00105166	-26.1708	BovB	LINE	RTE-BovB	-	-	-	-	-	-	-	-	YES
chr4:32034661	4	32034661	+	6.39641e-06	0.000864971	-21.3106	L1_BT	LINE	L1	-	-	-	-	-	-	-	-	YES
chr4:32129971	4	32129971	+	5.8777e-07	0.000129056	-34.7727	L1_Art	LINE	L1	-	-	-	-	-	-	-	-	YES
chr4:32158718	4	32158718	+	1.38227e-05	0.00157154	-27.1764	L1_Art	LINE	L1	-	-	-	-	-	-	-	-	YES
chr4:32161249	4	32161249	+	1.22262e-05	0.001433	-27.839	L1MEd	LINE	L1	-	-	-	-	-	-	-	-	YES
chr4:36356043	4	36356043	-	2.88019e-11	3.6424e-08	-30.9416	L1_BT	LINE	L1	-	-	-	-	-	RUNDC3B	-	-	NO
chr4:36587804	4	36587804	+	0.000110764	0.007895	23.6111	Bov-tA2	SINE	tRNA-Core-RTE	-	-	-	-	-	LOC101121769	-	-	NO
chr4:37815519	4	37815519	-	0.000103587	0.00749215	-25.2015	BovB_Oa	LINE	RTE-BovB	-	-	-	-	-	KIAA1324L	-	-	NO
chr4:37995152	4	37995152	+	9.14825e-05	0.00680715	20.8691	L2a	LINE	L2	-	-	-	-	-	GRM3	-	-	NO
chr4:38663663	4	38663663	+	6.20285e-05	0.00507564	-21.1348	-	-	-	-	-	-	-	-	-	-	-	YES
chr4:39245374	4	39245374	-	5.36237e-05	0.00457464	-20.0837	L1_BT	LINE	L1	-	-	-	-	-	-	-	-	YES
chr4:40417437	4	40417437	+	1.26999e-05	0.0014762	24.1557	BovB_Oa	LINE	RTE-BovB	-	-	-	-	-	-	-	-	YES
chr4:40417474	4	40417474	+	0.000129973	0.00889407	23.0888	BovB_Oa	LINE	RTE-BovB	-	-	-	-	-	-	-	-	YES
chr4:44705706	4	44705706	-	5.55299e-06	0.000778055	-24.4113	L1_BT	LINE	L1	-	-	-	-	-	-	-	-	YES
chr4:51478146	4	51478146	+	1.83016e-05	0.00196386	-25.6653	-	-	-	-	-	-	-	-	LHFPL3	-	-	NO
chr4:51970325	4	51970325	-	6.66594e-05	0.00535492	23.362	L1M3	LINE	L1	-	-	-	-	-	LOC114114510	-	-	NO
chr4:53471958	4	53471958	+	4.94174e-05	0.00429666	-26.6955	-	-	-	-	-	-	-	-	-	-	-	YES
chr4:54427952	4	54427952	+	1.37071e-05	0.00156004	31.3187	-	-	-	-	-	-	-	-	COG5	-	-	NO
chr4:54462877	4	54462877	+	5.37657e-05	0.00458145	20.2935	-	-	-	-	-	-	-	-	COG5	-	-	NO
chr4:56140249	4	56140249	+	7.31547e-07	0.000154301	24.477	L1M4	LINE	L1	-	-	-	-	-	-	-	-	YES
chr4:56444689	4	56444689	-	5.95002e-06	0.000818124	21.3939	-	-	-	-	-	-	-	-	-	-	-	YES
chr4:57689442	4	57689442	-	3.98775e-08	1.47617e-05	22.7784	-	-	-	-	-	-	-	-	ST7	-	-	NO
chr4:61193240	4	61193240	+	4.45428e-06	0.000654615	-23.4873	A-rich	Low_complexity	Low_complexity	-	-	-	-	-	-	-	-	YES
chr4:61210199	4	61210199	+	5.03356e-05	0.00436562	-22.7282	-	-	-	-	-	-	-	-	-	-	-	YES
chr4:62886416	4	62886416	+	2.97755e-08	1.15443e-05	-20.7493	-	-	-	-	-	-	-	-	ZNF277	-	-	NO
chr4:63627458	4	63627458	-	5.33081e-06	0.000756702	-22.8616	-	-	-	-	-	-	-	-	IMMP2L	-	-	NO
chr4:63682498	4	63682498	-	4.24462e-05	0.0038097	-20.2156	L1MA9	LINE	L1	-	-	-	-	-	IMMP2L	-	-	NO
chr4:64363039	4	64363039	-	3.94468e-05	0.00359525	-23.1667	L1MC1	LINE	L1	-	-	-	-	-	IMMP2L	-	-	NO
chr4:64888061	4	64888061	+	0.000100987	0.0073474	-26.7229	L1MC5	LINE	L1	-	-	-	-	-	-	-	-	YES
chr4:66339893	4	66339893	+	2.4336e-08	9.81299e-06	-20.1439	L1MEg	LINE	L1	-	-	-	-	-	-	-	GPR141	NO
chr4:66467770	4	66467770	+	1.67843e-05	0.00183717	-22.607	L1M6	LINE	L1	-	-	-	-	-	-	-	-	YES
chr4:67061447	4	67061447	+	4.19491e-05	0.00377198	20.9381	L1MCa	LINE	L1	-	-	-	-	-	ELMO1	-	-	NO
chr4:67550802	4	67550802	+	8.53282e-06	0.00108049	-28.8636	-	-	-	-	-	-	-	-	ANLN	-	-	NO
chr4:67573132	4	67573132	-	4.25144e-06	0.000629655	-23.9308	L1ME3C	LINE	L1	-	-	-	-	-	KIAA0895	-	ANLN	NO
chr4:71402937	4	71402937	-	5.66542e-05	0.00475745	-26.7039	-	-	-	-	-	-	-	-	PDE1C	-	-	NO
chr4:75110380	4	75110380	-	1.23602e-08	5.66729e-06	-24.5915	BovB	LINE	RTE-BovB	-	-	-	-	-	JAZF1	-	-	NO
chr4:75917601	4	75917601	+	7.62985e-08	2.48422e-05	28.1654	L1_BT	LINE	L1	-	-	-	-	-	-	-	-	YES
chr4:76070032	4	76070032	-	4.43069e-05	0.00393357	28.4848	MIR3	SINE	MIR	-	-	-	-	-	SKAP2	-	-	NO
chr4:76138767	4	76138767	+	1.13141e-05	0.00135521	-25.1587	BOV-A2	SINE	Core-RTE	-	-	-	-	-	SKAP2	-	-	NO
chr4:78831149	4	78831149	+	6.46574e-06	0.000871945	-31.3458	-	-	-	-	-	-	-	-	-	-	-	YES
chr4:80055182	4	80055182	+	3.84514e-07	9.17419e-05	26.426	-	-	-	-	-	-	-	-	-	-	-	YES
chr4:80602231	4	80602231	+	1.8483e-18	2.47556e-14	-40.3775	L1_BT	LINE	L1	-	-	-	-	-	ZNF804B	-	-	NO
chr4:88245139	4	88245139	-	2.93726e-09	1.74144e-06	34.2334	L1M3	LINE	L1	-	-	-	-	-	SUGCT	-	-	NO
chr4:88808541	4	88808541	-	3.1704e-05	0.00302885	-33.125	BovB	LINE	RTE-BovB	-	-	-	-	-	-	-	-	YES
chr4:89603297	4	89603297	-	1.65247e-08	7.18169e-06	20.0305	L1MC1	LINE	L1	-	-	-	-	-	-	-	-	YES
chr4:89949430	4	89949430	+	1.60895e-06	0.000296309	-25.4433	L1MEg	LINE	L1	-	-	-	-	-	-	-	-	YES
chr4:91434356	4	91434356	+	1.56154e-05	0.0017396	27.0301	-	-	-	-	-	-	-	-	-	-	-	YES
chr4:91657286	4	91657286	-	1.23777e-08	5.66729e-06	29.3674	-	-	-	-	-	-	-	-	-	-	-	YES
chr4:93407036	4	93407036	-	1.48061e-08	6.59031e-06	-38.6776	(TTTACCT)n	Simple_repeat	Simple_repeat	-	-	-	-	-	-	-	-	YES
chr4:93572464	4	93572464	+	4.95816e-06	0.000715113	21.7873	BovB	LINE	RTE-BovB	-	-	-	-	-	CPED1	-	-	NO
chr4:93627706	4	93627706	-	5.445e-05	0.00462504	24.9072	-	-	-	-	-	-	-	-	CPED1	-	-	NO
chr4:94327497	4	94327497	-	0.000150889	0.00997109	-22.2222	-	-	-	-	-	-	-	-	PTPRZ1	-	-	NO
chr4:95951394	4	95951394	-	1.32136e-05	0.0015173	-21.2722	L1M2	LINE	L1	-	-	-	-	-	IQUB	-	-	NO
chr4:97950610	4	97950610	-	1.02254e-07	3.1517e-05	-21.9653	-	-	-	-	-	-	-	-	-	-	-	YES
chr4:100919923	4	100919923	-	2.26374e-05	0.00231771	23.5662	HAL1ME	LINE	L1	-	-	-	-	-	SND1	-	-	NO
chr4:102087696	4	102087696	+	0.000131338	0.00895217	22.4212	L2b	LINE	L2	-	-	-	-	-	AHCYL2	-	-	NO
chr4:102781804	4	102781804	+	1.10323e-09	7.90949e-07	-39.418	L1MEd	LINE	L1	-	-	-	-	-	TMEM209	-	-	NO
chr4:103003024	4	103003024	+	1.5676e-05	0.00174551	28.8366	L1MEc	LINE	L1	-	-	-	-	-	-	-	CEP41	NO
chr4:103004542	4	103004542	+	5.48899e-10	4.35954e-07	35.7509	L1MB4	LINE	L1	-	-	-	-	-	-	-	CEP41	NO
chr4:103014989	4	103014989	-	1.61416e-07	4.54278e-05	-36.8242	L1M4	LINE	L1	-	-	-	-	-	-	-	-	YES
chr4:103333618	4	103333618	+	6.34777e-06	0.000859973	21.5726	L1MEi	LINE	L1	-	-	-	-	-	LOC105607532	-	-	NO
chr4:103334192	4	103334192	+	8.22149e-06	0.00105009	24.9832	L1MEi	LINE	L1	-	-	-	-	-	LOC105607532	-	-	NO
chr4:105250699	4	105250699	+	1.93474e-06	0.000341169	23.5322	L1MEd	LINE	L1	-	-	-	-	-	-	-	-	YES
chr4:106764888	4	106764888	+	2.27547e-06	0.000388241	-27.3924	L1M4b	LINE	L1	-	-	-	-	-	SLC35B4	-	-	NO
chr4:106765876	4	106765876	+	9.21201e-07	0.000187072	-21.3919	L1M4b	LINE	L1	-	-	-	-	-	SLC35B4	-	-	NO
chr4:107809479	4	107809479	+	1.64721e-06	0.000301845	-30.0403	L1M3	LINE	L1	-	-	-	-	-	LOC101107957	-	-	NO
chr4:107809808	4	107809808	+	3.58874e-08	1.35111e-05	-40.9217	L1M3	LINE	L1	-	-	-	-	-	LOC101107957	-	-	NO
chr4:110432065	4	110432065	+	2.92157e-11	3.65641e-08	-29.7847	L1MB7	LINE	L1	-	-	-	-	-	-	-	-	YES
chr4:111037151	4	111037151	+	3.79915e-06	0.000577339	22.5301	L1_BT	LINE	L1	-	-	-	-	-	-	-	-	YES
chr4:111226528	4	111226528	+	8.06043e-07	0.000167378	33.2442	L1ME4a	LINE	L1	-	-	-	-	-	SVOPL	-	-	NO
chr4:111572497	4	111572497	+	1.53584e-06	0.000285342	20.1725	-	-	-	-	-	-	-	-	-	-	-	YES
chr4:116175375	4	116175375	-	6.85799e-08	2.27566e-05	-36.5497	BovB_Oa	LINE	RTE-BovB	-	-	-	-	-	-	-	-	YES
chr4:116314396	4	116314396	-	3.47459e-06	0.000538288	-32.3736	-	-	-	-	-	-	-	-	-	-	LOC101118690	NO
chr4:116443892	4	116443892	-	2.7561e-06	0.000449925	30.0291	L1MEi	LINE	L1	-	-	-	-	-	-	-	-	YES
chr4:116956619	4	116956619	-	5.02312e-07	0.000114119	30.3456	(AT)n	Simple_repeat	Simple_repeat	-	-	-	-	-	TPK1	-	LOC101121037	NO
chr4:118527950	4	118527950	+	8.2758e-06	0.0010552	-20	L1MA9	LINE	L1	-	-	-	-	-	-	-	-	YES
chr4:119449925	4	119449925	-	5.90365e-06	0.000813266	34.291	-	-	-	-	-	-	-	-	-	-	-	YES
chr4:119488513	4	119488513	+	0.000125119	0.00863613	21.6564	BovB_Oa	LINE	RTE-BovB	-	-	-	-	-	-	-	-	YES
chr4:119729876	4	119729876	-	9.18657e-06	0.00114749	-20.7627	-	-	-	-	-	-	-	-	CNTNAP2	-	-	NO
chr4:120492576	4	120492576	+	2.2463e-08	9.21864e-06	20.4974	L1MA9	LINE	L1	-	-	-	-	-	CNTNAP2	-	-	NO
chr4:122268606	4	122268606	-	5.28007e-06	0.000751247	-20.2649	-	-	-	-	-	-	-	-	ZNF862	-	-	NO
chr5:501802	5	501802	-	1.76221e-10	1.62267e-07	-27.2152	L1M3c	LINE	L1	-	-	-	-	-	-	-	LOC101119639	NO
chr5:2874024	5	2874024	+	2.69222e-05	0.00265749	27.7172	L1MEf	LINE	L1	-	-	-	-	-	-	-	OBSCN	NO
chr5:3798572	5	3798572	-	8.50744e-13	1.82979e-09	38.9734	L1_BT	LINE	L1	-	-	-	-	-	PBX4	-	-	NO
chr5:10335549	5	10335549	-	3.06606e-07	7.64985e-05	-27.4991	L1_BT	LINE	L1	-	-	-	-	-	LOC114114794	-	LOC114115084	NO
chr5:11717368	5	11717368	-	1.17208e-05	0.00138701	-28.7485	-	-	-	-	-	-	-	-	-	-	-	YES
chr5:21794899	5	21794899	+	5.83341e-06	0.00080585	-20.755	BovB	LINE	RTE-BovB	-	-	-	-	-	CDC42SE2	-	-	NO
chr5:22149062	5	22149062	+	2.50724e-06	0.000418575	-24.0631	L1ME3A	LINE	L1	-	-	-	-	-	-	-	-	YES
chr5:22579611	5	22579611	+	1.32384e-06	0.000252645	-24.7475	-	-	-	-	-	-	-	-	-	-	-	YES
chr5:22609527	5	22609527	-	1.74004e-05	0.00189126	24.3847	-	-	-	-	-	-	-	-	-	-	-	YES
chr5:22755216	5	22755216	+	7.22864e-06	0.000949621	25.1553	L1_BT	LINE	L1	-	-	-	-	-	CHSY3	-	-	NO
chr5:23151058	5	23151058	+	2.60837e-05	0.00259394	27.798	L1MB2	LINE	L1	-	-	-	-	-	ADAMTS19	-	-	NO
chr5:23181194	5	23181194	+	2.19988e-05	0.00226491	25.2108	-	-	-	-	-	-	-	-	ADAMTS19	-	-	NO
chr5:23277228	5	23277228	+	4.07128e-05	0.00368216	-22.5375	L1_BT	LINE	L1	-	-	-	-	-	ADAMTS19	-	-	NO
chr5:23325192	5	23325192	+	8.00292e-06	0.00102841	28.5364	-	-	-	-	-	-	-	-	ADAMTS19	-	-	NO
chr5:25434704	5	25434704	+	6.56069e-07	0.000142235	-33.293	-	-	-	-	-	-	-	-	LOC114114854	-	-	NO
chr5:32702510	5	32702510	+	0.000120294	0.00838955	22.1196	BovB_Oa	LINE	RTE-BovB	-	-	-	-	-	-	-	-	YES
chr5:33393683	5	33393683	-	1.43515e-08	6.43656e-06	25.5414	-	-	-	-	-	-	-	-	-	-	-	YES
chr5:33436351	5	33436351	+	7.66137e-06	0.000994497	20.6101	L1ME2z	LINE	L1	-	-	-	-	-	-	-	-	YES
chr5:34607536	5	34607536	-	4.37882e-05	0.00390178	29.9823	BovB_Oa	LINE	RTE-BovB	-	-	-	-	-	DTWD2	-	-	NO
chr5:35133779	5	35133779	+	4.33325e-05	0.00387038	32.8222	L1_BT	LINE	L1	-	-	-	-	-	-	-	-	YES
chr5:35360843	5	35360843	+	1.33598e-05	0.00152879	27.1534	-	-	-	-	-	-	-	-	-	-	-	YES
chr5:35833237	5	35833237	-	8.94631e-05	0.00669578	29.5116	L2a	LINE	L2	-	-	-	-	-	-	-	-	YES
chr5:35835067	5	35835067	-	4.71024e-05	0.00412949	26.4062	BovB	LINE	RTE-BovB	-	-	-	-	-	-	-	-	YES
chr5:35835155	5	35835155	-	1.14161e-09	8.08626e-07	36.9782	BovB	LINE	RTE-BovB	-	-	-	-	-	-	-	-	YES
chr5:35840267	5	35840267	-	5.31753e-07	0.000119335	32.2807	-	-	-	-	-	-	-	-	-	-	-	YES
chr5:35974952	5	35974952	+	2.62945e-05	0.00260962	31.9355	-	-	-	-	-	-	-	-	-	-	-	YES
chr5:36065959	5	36065959	-	1.66842e-06	0.000304975	-24.4155	-	-	-	-	-	-	-	-	-	-	-	YES
chr5:36148574	5	36148574	+	2.73636e-06	0.000447566	-22.1331	-	-	-	-	-	-	-	-	-	-	LOC106991051	NO
chr5:36320103	5	36320103	-	8.894e-07	0.000181994	31	-	-	-	-	-	-	-	-	-	-	-	YES
chr5:37117604	5	37117604	+	1.11542e-06	0.000218531	-32.1546	-	-	-	-	-	-	-	-	-	-	-	YES
chr5:37794696	5	37794696	+	0.000108153	0.007752	25.4314	L1_BT	LINE	L1	-	-	-	-	-	-	-	-	YES
chr5:39384281	5	39384281	+	3.55528e-06	0.000547336	23.1229	L1_BT	LINE	L1	-	-	-	-	-	-	-	LOC114114863	NO
chr5:39384477	5	39384477	+	5.15887e-07	0.000116573	22.2345	L1_BT	LINE	L1	-	-	-	-	-	-	-	LOC114114863	NO
chr5:41212527	5	41212527	+	3.00366e-06	0.000482586	-29.4355	L1MA9	LINE	L1	-	-	-	-	-	LOC101113495	-	-	NO
chr5:41568679	5	41568679	-	1.06718e-05	0.00129193	34.4079	L1MA9	LINE	L1	-	-	-	-	-	-	-	LOC101115277	NO
chr5:41944798	5	41944798	-	2.75921e-09	1.65925e-06	-23.4127	CHRL	SINE	tRNA	-	-	-	-	-	-	-	-	YES
chr5:43053950	5	43053950	-	2.6199e-06	0.00043224	-24.0555	L1M3de	LINE	L1	-	-	-	-	-	-	-	LOC101103395	NO
chr5:47370847	5	47370847	-	3.77325e-06	0.000573996	-22.3921	-	-	-	-	-	-	-	-	-	-	-	YES
chr5:47469203	5	47469203	-	3.54946e-09	2.04275e-06	39.9371	-	-	-	-	-	-	-	-	-	-	-	YES
chr5:50590797	5	50590797	-	1.57039e-05	0.00174682	-25.9048	L1MCb	LINE	L1	-	-	-	-	-	-	-	-	YES
chr5:50693204	5	50693204	-	3.3605e-05	0.00317171	-20.8007	L1M4c	LINE	L1	-	-	-	-	-	-	-	-	YES
chr5:51223201	5	51223201	-	5.17642e-07	0.00011688	-25.4958	L1ME3G	LINE	L1	-	-	-	-	-	SPOCK1	-	-	NO
chr5:51223254	5	51223254	-	7.35731e-07	0.00015474	23.9587	-	-	-	-	-	-	-	-	SPOCK1	-	-	NO
chr5:51591658	5	51591658	-	3.03489e-07	7.58494e-05	25.6357	L1_BT	LINE	L1	-	-	-	-	-	-	-	-	YES
chr5:51681039	5	51681039	-	8.02824e-05	0.0061842	-26.8099	BovB	LINE	RTE-BovB	-	-	-	-	-	LOC105612521	-	-	NO
chr5:54459103	5	54459103	-	7.60819e-05	0.00593706	21.1513	L1_BT	LINE	L1	-	-	-	-	-	-	-	-	YES
chr5:57071291	5	57071291	+	2.30263e-05	0.00234786	-24.6201	-	-	-	-	-	-	-	-	-	-	-	YES
chr5:57966746	5	57966746	-	8.46009e-05	0.0064282	-25.9164	L1MA9	LINE	L1	-	-	-	-	-	KCTD16	-	-	NO
chr5:58046646	5	58046646	+	5.74163e-08	1.97875e-05	-24.1407	L1_BT	LINE	L1	-	-	-	-	-	-	-	-	YES
chr5:58403277	5	58403277	-	6.78838e-11	7.30026e-08	-24.0125	L1M3de	LINE	L1	-	-	-	-	-	-	-	-	YES
chr5:59051211	5	59051211	+	5.45853e-05	0.0046312	24.3478	BovB	LINE	RTE-BovB	-	-	-	-	-	-	-	-	YES
chr5:59275478	5	59275478	+	2.7314e-05	0.00268906	25.3916	L1ME3F	LINE	L1	-	-	-	-	-	-	-	-	YES
chr5:61279129	5	61279129	+	1.63405e-05	0.00179996	-30.6346	-	-	-	-	-	-	-	-	-	-	-	YES
chr5:62760401	5	62760401	+	2.10688e-08	8.80061e-06	21.303	-	-	-	-	-	-	-	-	-	-	-	YES
chr5:66525046	5	66525046	-	5.24262e-08	1.83033e-05	-25.0514	L1MDa	LINE	L1	-	-	-	-	-	-	-	-	YES
chr5:67278956	5	67278956	-	0.000104893	0.00755882	20.418	L1MEg	LINE	L1	-	-	-	-	-	-	-	-	YES
chr5:68025341	5	68025341	+	1.14414e-05	0.00136381	24.1	L1MC4	LINE	L1	-	-	-	-	-	FAM114A2	-	-	NO
chr5:69122772	5	69122772	-	5.12594e-15	2.36002e-11	24.7581	-	-	-	-	-	-	-	-	-	-	-	YES
chr5:72062609	5	72062609	+	8.92568e-06	0.00112204	21.978	L1M3	LINE	L1	-	-	-	-	-	ADAM19	-	-	NO
chr5:72461650	5	72461650	+	3.91269e-08	1.4557e-05	-21.7548	BovB	LINE	RTE-BovB	-	-	-	-	-	-	-	-	YES
chr5:75305181	5	75305181	+	1.21409e-05	0.00142528	21.5315	L1MEf	LINE	L1	-	-	-	-	-	ATP10B	-	-	NO
chr5:75827366	5	75827366	+	1.69353e-05	0.00185233	-22.2939	-	-	-	-	-	-	-	-	-	-	-	YES
chr5:75947970	5	75947970	+	4.16659e-07	9.814e-05	-25.1414	L1MA9	LINE	L1	-	-	-	-	-	GABRB2	-	-	NO
chr5:76172495	5	76172495	-	5.75803e-06	0.000799937	-28.9474	BovB	LINE	RTE-BovB	-	-	-	-	-	-	-	GABRB2	NO
chr5:76172694	5	76172694	-	2.50585e-05	0.00250978	-30.8717	BovB	LINE	RTE-BovB	-	-	-	-	-	-	-	GABRB2	NO
chr5:77196494	5	77196494	+	5.32683e-05	0.00454959	-21.2572	L1MEc	LINE	L1	-	-	-	-	-	-	-	-	YES
chr5:77197032	5	77197032	+	1.28125e-05	0.0014846	-22.2635	L1MEc	LINE	L1	-	-	-	-	-	-	-	-	YES
chr5:77395219	5	77395219	-	3.88776e-06	0.000588075	-22.0347	L1MD1	LINE	L1	-	-	-	-	-	-	-	-	YES
chr5:77491101	5	77491101	+	6.61412e-05	0.00532347	20.0598	L2b	LINE	L2	-	-	-	-	-	-	-	-	YES
chr5:78884222	5	78884222	-	2.86442e-05	0.00279481	-22.7188	-	-	-	-	-	-	-	-	-	-	-	YES
chr5:79232879	5	79232879	+	8.3405e-07	0.000172102	33.094	L1_BT	LINE	L1	-	-	-	-	-	-	-	-	YES
chr5:79926901	5	79926901	-	1.44558e-06	0.000271828	-26.1728	L1MEg	LINE	L1	-	-	-	-	-	-	-	-	YES
chr5:80201800	5	80201800	+	6.7734e-06	0.000903102	-32.5176	BovB	LINE	RTE-BovB	-	-	-	-	-	-	-	-	YES
chr5:80238611	5	80238611	+	2.5802e-06	0.000427847	-25.6137	L1ME3B	LINE	L1	-	-	-	-	-	-	-	-	YES
chr5:80608007	5	80608007	-	0.000114073	0.00806837	22.8602	L1_BT	LINE	L1	-	-	-	-	-	-	-	-	YES
chr5:80757814	5	80757814	+	1.78892e-06	0.000321123	-34.0778	L1MEc	LINE	L1	-	-	-	-	-	-	-	-	YES
chr5:80845431	5	80845431	+	1.17224e-06	0.000227277	-26.7634	-	-	-	-	-	-	-	-	-	-	-	YES
chr5:80966061	5	80966061	-	3.5361e-06	0.000545809	23.4239	-	-	-	-	-	-	-	-	-	-	-	YES
chr5:81003288	5	81003288	-	1.8727e-06	0.000332804	25.7236	L1_BT	LINE	L1	-	-	-	-	-	-	-	-	YES
chr5:81443567	5	81443567	+	1.30991e-06	0.000250311	-25.1857	-	-	-	-	-	-	-	-	-	-	-	YES
chr5:81623384	5	81623384	-	3.83473e-05	0.00352117	25.7143	L1MC4a	LINE	L1	-	-	-	-	-	-	-	-	YES
chr5:81947388	5	81947388	-	1.06463e-05	0.00128971	26.648	L1MB1	LINE	L1	-	-	-	-	-	-	-	-	YES
chr5:82266232	5	82266232	+	0.000130036	0.00889633	-26.4881	-	-	-	-	-	-	-	-	-	-	-	YES
chr5:82295049	5	82295049	+	3.436e-05	0.00323158	26.9796	BovB	LINE	RTE-BovB	-	-	-	-	-	-	-	-	YES
chr5:83902281	5	83902281	+	7.13357e-05	0.0056505	27.1224	L1MA9	LINE	L1	-	-	-	-	-	TENM2	-	-	NO
chr5:84382123	5	84382123	-	2.80569e-05	0.00275118	-26.1408	-	-	-	-	-	-	-	-	MSH3	-	-	NO
chr5:86452696	5	86452696	-	1.93122e-06	0.000340922	20.7066	-	-	-	-	-	-	-	-	-	-	-	YES
chr5:86452887	5	86452887	-	4.98489e-09	2.71507e-06	24.0517	-	-	-	-	-	-	-	-	-	-	-	YES
chr5:86580204	5	86580204	+	3.89651e-06	0.000588795	27.2727	L1MC4	LINE	L1	-	-	-	-	-	-	-	-	YES
chr5:87054067	5	87054067	-	1.95567e-05	0.00206074	-21.0284	L1MEd	LINE	L1	-	-	-	-	-	XRCC4	-	-	NO
chr5:87327791	5	87327791	-	5.76544e-05	0.00481261	25.9259	L1ME3E	LINE	L1	-	-	-	-	-	VCAN	-	-	NO
chr5:87903095	5	87903095	+	2.37854e-06	0.000402563	-20.584	-	-	-	-	-	-	-	-	EDIL3	-	-	NO
chr5:88789217	5	88789217	+	1.70647e-08	7.40545e-06	24.3742	L1ME3	LINE	L1	-	-	-	-	-	-	-	-	YES
chr5:89413071	5	89413071	-	6.67712e-05	0.00535662	26.1209	L1M3c	LINE	L1	-	-	-	-	-	-	-	-	YES
chr5:89820739	5	89820739	-	2.87017e-05	0.0027995	-27.686	BovB_Oa	LINE	RTE-BovB	-	-	-	-	-	-	-	-	YES
chr5:89825591	5	89825591	-	1.40972e-05	0.00159765	-21.8872	-	-	-	-	-	-	-	-	-	-	-	YES
chr5:91804523	5	91804523	-	1.78695e-06	0.000321123	-33.6538	-	-	-	-	-	-	-	-	RASA1	-	-	NO
chr5:91907575	5	91907575	+	5.71479e-06	0.000795535	20.1493	L1M4c	LINE	L1	-	-	-	-	-	-	-	-	YES
chr5:91988813	5	91988813	+	2.87372e-06	0.000465202	-23.228	L1MA9	LINE	L1	-	-	-	-	-	-	-	-	YES
chr5:92455121	5	92455121	-	0.000134665	0.0091052	22.5324	BovB	LINE	RTE-BovB	-	-	-	-	-	-	-	-	YES
chr5:92475935	5	92475935	+	1.73298e-08	7.47643e-06	-27.8195	L1_BT	LINE	L1	-	-	-	-	-	-	-	-	YES
chr5:93037962	5	93037962	+	3.51534e-06	0.000543459	-27.9461	BovB	LINE	RTE-BovB	-	-	-	-	-	-	-	-	YES
chr5:93942773	5	93942773	+	1.44198e-05	0.00163184	26.8088	BovB_Oa	LINE	RTE-BovB	-	-	-	-	-	-	-	-	YES
chr5:95675232	5	95675232	-	4.90313e-23	2.40794e-18	-34.4226	L1MEi	LINE	L1	-	-	-	-	-	LOC101120749	-	-	NO
chr5:95678165	5	95678165	-	7.03604e-08	2.32584e-05	26.4705	L1MEi	LINE	L1	-	-	-	-	-	LOC101120749	-	-	NO
chr5:95722915	5	95722915	-	4.92605e-07	0.000112471	-26.8371	L1M6	LINE	L1	-	-	-	-	-	LOC101120749	-	-	NO
chr5:96225921	5	96225921	-	1.88599e-05	0.00200853	-34	-	-	-	-	-	-	-	-	-	-	-	YES
chr5:96305538	5	96305538	-	2.81508e-05	0.00275946	-27.5	L1_BT	LINE	L1	-	-	-	-	-	-	-	-	YES
chr5:96741854	5	96741854	-	1.41929e-11	2.001e-08	-39.412	L1MCa	LINE	L1	-	-	-	-	-	-	-	-	YES
chr5:96927749	5	96927749	+	4.13032e-06	0.000616105	-26.5331	L1M4a1	LINE	L1	-	-	-	-	-	-	-	-	YES
chr5:97020079	5	97020079	-	3.13451e-06	0.000497588	21.1726	L1M4c	LINE	L1	-	-	-	-	-	-	-	-	YES
chr5:97321401	5	97321401	+	1.51123e-05	0.00169252	-26.1425	-	-	-	-	-	-	-	-	-	-	-	YES
chr5:98779042	5	98779042	+	3.22043e-06	0.000506919	-26.9975	L1MA9	LINE	L1	-	-	-	-	-	LOC105607625	-	-	NO
chr5:98990584	5	98990584	-	8.23973e-11	8.43031e-08	43.9224	-	-	-	-	-	-	-	-	FAM172A	-	-	NO
chr5:98990941	5	98990941	-	5.32856e-07	0.00011947	41.2651	-	-	-	-	-	-	-	-	FAM172A	-	-	NO
chr5:100441982	5	100441982	+	1.55906e-08	6.86688e-06	23.3557	L1MA9	LINE	L1	-	-	-	-	-	-	-	-	YES
chr5:100492241	5	100492241	+	2.41632e-05	0.00244001	21.4257	-	-	-	-	-	-	-	-	-	-	-	YES
chr5:100821607	5	100821607	+	7.02348e-05	0.0055828	24.7146	BovB	LINE	RTE-BovB	-	-	-	-	-	-	-	-	YES
chr5:100982012	5	100982012	+	5.3912e-11	5.97348e-08	34.5704	L1MB2	LINE	L1	-	-	-	-	-	RHOBTB3	-	-	NO
chr5:100982234	5	100982234	+	5.65125e-09	3.01121e-06	-21.2691	HAL1	LINE	L1	-	-	-	-	-	RHOBTB3	-	-	NO
chr5:101445526	5	101445526	-	1.74003e-05	0.00189126	-26.5213	HAL1ME	LINE	L1	-	-	-	-	-	-	-	-	YES
chr5:101541601	5	101541601	+	1.29067e-07	3.79551e-05	22.7787	L1MEh	LINE	L1	-	-	-	-	-	-	-	-	YES
chr5:103784924	5	103784924	+	4.74921e-05	0.00415384	27.9892	L1MEf	LINE	L1	-	-	-	-	-	-	-	-	YES
chr5:103784933	5	103784933	+	9.34691e-06	0.00116161	30.5263	L1MEf	LINE	L1	-	-	-	-	-	-	-	-	YES
chr5:104484183	5	104484183	-	2.84712e-05	0.00278254	-22.6562	L1_BT	LINE	L1	-	-	-	-	-	-	-	-	YES
chr5:108097567	5	108097567	+	2.31726e-05	0.00235857	-25.0153	L1_BT	LINE	L1	-	-	-	-	-	LOC114114976	-	-	NO
chr5:111021431	5	111021431	-	2.64131e-07	6.80325e-05	-21.2888	-	-	-	-	-	-	-	-	-	-	-	YES
chr5:111649412	5	111649412	+	4.60508e-08	1.65279e-05	25.9908	-	-	-	-	-	-	-	-	-	-	-	YES
chr5:111792005	5	111792005	+	1.06762e-05	0.00129193	31.4949	-	-	-	-	-	-	-	-	-	-	-	YES
chr5:111792155	5	111792155	+	9.09989e-06	0.00113859	25.5556	-	-	-	-	-	-	-	-	-	-	-	YES
chr5:111792991	5	111792991	+	8.14936e-11	8.36689e-08	28.6809	-	-	-	-	-	-	-	-	-	-	-	YES
chr5:111865724	5	111865724	+	1.01346e-05	0.00123912	-22.0551	L1ME1	LINE	L1	-	-	-	-	-	-	-	-	YES
chr5:113252479	5	113252479	-	0.000120742	0.00840889	-20.1522	L1M3	LINE	L1	-	-	-	-	-	-	-	-	YES
chr6:6627678	6	6627678	-	5.10418e-07	0.000115693	-27.3764	(TA)n	Simple_repeat	Simple_repeat	-	-	-	-	-	-	-	-	YES
chr6:7707110	6	7707110	-	2.39695e-07	6.25588e-05	27.8099	-	-	-	-	-	-	-	-	-	-	-	YES
chr6:8597081	6	8597081	+	6.07862e-10	4.78221e-07	-27.7513	L1_BT	LINE	L1	-	-	-	-	-	PRSS12	-	-	NO
chr6:8878500	6	8878500	-	5.58024e-07	0.000123816	36.8813	L1MA9	LINE	L1	-	-	-	-	-	-	-	-	YES
chr6:9221100	6	9221100	-	1.25154e-07	3.68779e-05	29.8059	-	-	-	-	-	-	-	-	-	-	-	YES
chr6:9221112	6	9221112	-	5.54759e-07	0.000123184	29.4977	-	-	-	-	-	-	-	-	-	-	-	YES
chr6:9264501	6	9264501	-	3.7124e-07	8.91523e-05	-20.4545	L1_BT	LINE	L1	-	-	-	-	-	-	-	-	YES
chr6:10198811	6	10198811	-	1.93068e-06	0.000340922	-23.0828	L1_BT	LINE	L1	-	-	-	-	-	-	-	-	YES
chr6:12844290	6	12844290	-	1.27409e-06	0.000244873	27.665	BovB_Oa	LINE	RTE-BovB	-	-	-	-	-	-	-	-	YES
chr6:13053784	6	13053784	+	5.37342e-07	0.000120314	-26.4706	L1MEc	LINE	L1	-	-	-	-	-	LOC101112819	-	-	NO
chr6:14160870	6	14160870	+	1.6209e-06	0.000298064	29.5177	L1_BT	LINE	L1	-	-	-	-	-	-	-	-	YES
chr6:14169647	6	14169647	+	4.95235e-07	0.000112859	32.2004	L1M5	LINE	L1	-	-	-	-	-	-	-	-	YES
chr6:15281457	6	15281457	-	3.47832e-05	0.00326108	-20.5026	-	-	-	CAMK2D	-	-	-	CAMK2D	-	-	-	NO
chr6:16186054	6	16186054	-	6.95475e-06	0.000920617	24.2535	L1ME4a	LINE	L1	-	-	-	-	-	ZGRF1	-	-	NO
chr6:16650452	6	16650452	-	1.01626e-05	0.00124151	22.0885	-	-	-	-	-	-	-	-	-	-	-	YES
chr6:17096483	6	17096483	+	1.96552e-06	0.000345356	-23.8324	L1M3c	LINE	L1	-	-	-	-	-	-	-	-	YES
chr6:17096485	6	17096485	+	3.94847e-06	0.000595121	-22.5179	L1M3c	LINE	L1	-	-	-	-	-	-	-	-	YES
chr6:17200345	6	17200345	-	7.65331e-05	0.00596438	24.4335	-	-	-	-	-	-	-	-	-	-	-	YES
chr6:17363504	6	17363504	-	0.000122302	0.00849025	-26.9983	-	-	-	-	-	-	-	-	-	-	-	YES
chr6:17420396	6	17420396	+	1.0076e-07	3.10891e-05	-23.0246	L1ME3A	LINE	L1	-	-	-	-	-	-	-	-	YES
chr6:19068535	6	19068535	+	2.97435e-06	0.000478397	-33.0873	BovB	LINE	RTE-BovB	-	-	-	-	-	-	-	-	YES
chr6:22935471	6	22935471	+	0.000108787	0.0077823	-23.4821	L1MEg	LINE	L1	-	-	-	-	-	-	-	-	YES
chr6:23862965	6	23862965	+	5.22024e-05	0.00448605	20.1261	L1_BT	LINE	L1	-	-	-	-	-	-	-	-	YES
chr6:25816022	6	25816022	-	5.37809e-09	2.90241e-06	-29.6767	HAL1	LINE	L1	-	-	-	-	-	MANBA	-	-	NO
chr6:26845001	6	26845001	+	1.27303e-05	0.00147682	22.8189	-	-	-	-	-	-	-	-	-	-	-	YES
chr6:26918712	6	26918712	-	2.4964e-06	0.000417239	-26.7107	L1M5	LINE	L1	-	-	-	-	-	-	-	-	YES
chr6:30901217	6	30901217	-	2.73487e-07	6.9953e-05	24.9706	L1M3	LINE	L1	-	-	-	-	-	-	-	-	YES
chr6:30901394	6	30901394	-	5.33835e-11	5.95834e-08	24.9452	L2a	LINE	L2	-	-	-	-	-	-	-	-	YES
chr6:32320189	6	32320189	-	3.61664e-06	0.000554465	-26.4871	L1MDb	LINE	L1	-	-	-	-	-	-	-	-	YES
chr6:32672079	6	32672079	+	2.1946e-05	0.00226264	27.9356	-	-	-	-	-	-	-	-	-	-	-	YES
chr6:33150663	6	33150663	-	5.03222e-05	0.00436562	-30.9487	BovB	LINE	RTE-BovB	-	-	-	-	-	-	-	-	YES
chr6:33167965	6	33167965	-	2.48334e-07	6.45276e-05	-26.9983	L1MCb	LINE	L1	-	-	-	-	-	-	-	-	YES
chr6:33430146	6	33430146	+	4.0799e-05	0.00368769	-22.9513	-	-	-	-	-	-	-	-	-	-	-	YES
chr6:33433436	6	33433436	+	0.000141401	0.00948447	-23.3005	L1MA9	LINE	L1	-	-	-	-	-	-	-	-	YES
chr6:34159451	6	34159451	+	3.15837e-06	0.000500618	-22.1228	L1_BT	LINE	L1	-	-	-	-	-	BMPR1B	-	BMPR1B	NO
chr6:36764035	6	36764035	-	0.000103786	0.00749922	-29.6238	-	-	-	-	-	-	-	-	GRID2	-	-	NO
chr6:38928952	6	38928952	+	4.72143e-05	0.00413685	-20.3661	-	-	-	-	-	-	-	-	CCSER1	-	-	NO
chr6:40514921	6	40514921	-	9.46857e-06	0.00117376	-23.5288	L1_BT	LINE	L1	-	-	-	-	-	FAM13A	-	-	NO
chr6:41594790	6	41594790	+	1.14738e-06	0.000223309	-20.5253	L1_BT	LINE	L1	-	-	-	-	-	-	-	-	YES
chr6:43534868	6	43534868	-	6.61203e-07	0.000143153	22.0923	L1_Art	LINE	L1	-	-	-	-	-	-	-	-	YES
chr6:43666054	6	43666054	-	8.16358e-06	0.0010449	-21.3646	L1_BT	LINE	L1	-	-	-	-	-	-	-	-	YES
chr6:44961626	6	44961626	-	8.05569e-06	0.00103429	24.3363	-	-	-	-	-	-	-	-	KCNIP4	-	-	NO
chr6:45126060	6	45126060	+	3.11786e-07	7.73e-05	-21.7862	L1MB7	LINE	L1	-	-	-	-	-	KCNIP4	-	-	NO
chr6:45383917	6	45383917	-	2.82476e-08	1.10832e-05	46.0354	-	-	-	-	-	-	-	-	KCNIP4	-	-	NO
chr6:45885015	6	45885015	+	2.71201e-07	6.9489e-05	26.8942	L1MC2	LINE	L1	-	-	-	-	-	KCNIP4	-	-	NO
chr6:46444205	6	46444205	-	3.66342e-06	0.000560003	21.7241	L1ME2z	LINE	L1	-	-	-	-	-	-	-	-	YES
chr6:47234166	6	47234166	+	3.2295e-07	7.95658e-05	31.0008	L1ME1	LINE	L1	-	-	-	-	-	-	-	-	YES
chr6:47234969	6	47234969	+	9.27956e-14	2.8123e-10	25.6023	L1ME1	LINE	L1	-	-	-	-	-	-	-	-	YES
chr6:47436736	6	47436736	+	1.18395e-06	0.000229215	23.1997	L1_BT	LINE	L1	-	-	-	-	-	-	-	-	YES
chr6:47778120	6	47778120	-	2.71315e-09	1.63932e-06	25.8803	L1MDa	LINE	L1	-	-	-	-	-	-	-	-	YES
chr6:48292788	6	48292788	-	1.20429e-05	0.00141716	28.3309	L1_BT	LINE	L1	-	-	-	-	-	PPARGC1A	-	-	NO
chr6:49110931	6	49110931	-	1.15588e-05	0.0013725	29.5464	-	-	-	-	-	-	-	-	CCDC149	-	-	NO
chr6:49156218	6	49156218	+	4.01008e-06	0.000601587	30.7692	L1_BT	LINE	L1	-	-	-	-	-	CCDC149	-	-	NO
chr6:49948274	6	49948274	-	3.96096e-06	0.000596087	27.4756	-	-	-	-	-	-	-	-	-	-	-	YES
chr6:49994902	6	49994902	+	4.49801e-13	1.07755e-09	29.0422	-	-	-	-	-	-	-	-	-	-	-	YES
chr6:50050459	6	50050459	+	2.92849e-11	3.65641e-08	36.3332	L1M6	LINE	L1	-	-	-	-	-	-	-	-	YES
chr6:50053478	6	50053478	+	8.02982e-05	0.0061842	26.9508	L1_Art	LINE	L1	-	-	-	-	-	-	-	-	YES
chr6:50071432	6	50071432	-	2.49506e-05	0.00250493	22.1536	-	-	-	-	-	-	-	-	-	-	-	YES
chr6:50071459	6	50071459	-	1.02808e-06	0.000204135	28.4715	Bov-tA3	SINE	tRNA-Core-RTE	-	-	-	-	-	-	-	-	YES
chr6:50071465	6	50071465	-	1.04906e-07	3.21996e-05	30.5579	Bov-tA3	SINE	tRNA-Core-RTE	-	-	-	-	-	-	-	-	YES
chr6:50072074	6	50072074	-	2.97689e-07	7.45262e-05	-38.362	L1_Art	LINE	L1	-	-	-	-	-	-	-	-	YES
chr6:50355891	6	50355891	-	7.16136e-11	7.50951e-08	33.2155	L1MCc	LINE	L1	-	-	-	-	-	-	-	-	YES
chr6:51739754	6	51739754	-	0.000114995	0.00812385	-23.8986	-	-	-	-	-	-	-	-	STIM2	-	-	NO
chr6:52570999	6	52570999	+	1.69433e-06	0.000308752	-25	L1MCa	LINE	L1	-	-	-	-	-	-	-	-	YES
chr6:53453596	6	53453596	+	2.47195e-05	0.00248724	25.1537	-	-	-	-	-	-	-	-	-	-	-	YES
chr6:53551199	6	53551199	-	7.40061e-06	0.000968327	-22.5493	L1MEd	LINE	L1	-	-	-	-	-	-	-	-	YES
chr6:56110089	6	56110089	+	3.78562e-05	0.00347933	-21.2585	-	-	-	-	-	-	-	-	-	-	-	YES
chr6:60387795	6	60387795	-	5.01453e-11	5.66125e-08	33.75	L1M4c	LINE	L1	-	-	-	-	-	-	-	-	YES
chr6:61677320	6	61677320	-	9.25084e-07	0.000187668	20.7328	L1MC4a	LINE	L1	-	-	-	-	-	-	-	-	YES
chr6:67346373	6	67346373	+	3.25423e-08	1.23728e-05	-26.43	L1MD	LINE	L1	-	-	-	-	-	-	-	-	YES
chr6:70212002	6	70212002	+	1.72903e-06	0.000312946	26.892	BovB_Oa	LINE	RTE-BovB	-	-	-	-	-	-	-	-	YES
chr6:74755054	6	74755054	-	1.05355e-05	0.00127911	24.1482	L1_BT	LINE	L1	-	-	-	-	-	-	-	-	YES
chr6:75924644	6	75924644	+	2.87221e-07	7.25216e-05	25.9356	L1M7	LINE	L1	-	-	-	-	-	LNX1	-	-	NO
chr6:75924897	6	75924897	+	6.77275e-06	0.000903102	24.1236	-	-	-	-	-	-	-	-	LNX1	-	-	NO
chr6:78091298	6	78091298	+	6.89626e-05	0.00550246	24.322	-	-	-	-	-	-	-	-	CLOCK	-	CLOCK	NO
chr6:78160420	6	78160420	+	0.000120882	0.00841666	-23.4759	-	-	-	-	-	-	-	-	PDCL2	-	-	NO
chr6:78202726	6	78202726	-	0.000115124	0.00812711	-21.2902	L1M5	LINE	L1	-	-	-	-	-	NMU	-	-	NO
chr6:78583907	6	78583907	-	5.98912e-06	0.000820818	-22.4197	-	-	-	-	-	-	-	-	CEP135	-	-	NO
chr6:80526219	6	80526219	-	2.52566e-06	0.000420935	28.1724	-	-	-	-	-	-	-	-	-	-	-	YES
chr6:81330256	6	81330256	+	1.73064e-06	0.000313046	-29.5992	L1M4a1	LINE	L1	-	-	-	-	-	-	-	-	YES
chr6:82074353	6	82074353	+	4.16868e-11	4.91339e-08	-38.8093	L1MEd	LINE	L1	-	-	-	-	-	-	-	-	YES
chr6:84111401	6	84111401	+	4.65589e-07	0.000107685	-25.5152	-	-	-	-	-	-	-	-	-	-	-	YES
chr6:84191063	6	84191063	-	3.66928e-05	0.00339926	23.7059	L1_BT	LINE	L1	-	-	-	-	-	-	-	-	YES
chr6:85596624	6	85596624	-	8.42007e-05	0.00640441	28.953	-	-	-	-	-	-	-	-	-	-	-	YES
chr6:85995006	6	85995006	-	1.90761e-09	1.24358e-06	23.1531	L1_BT	LINE	L1	-	-	-	-	-	-	-	-	YES
chr6:86660495	6	86660495	+	7.58483e-06	0.000985864	-26.0424	-	-	-	-	-	-	-	-	-	-	-	YES
chr6:86856373	6	86856373	+	5.16779e-05	0.00444892	-22.3564	L1M5	LINE	L1	-	-	-	-	-	-	-	-	YES
chr6:87270880	6	87270880	-	2.07259e-06	0.000360089	-21.1482	-	-	-	-	-	-	-	-	-	-	-	YES
chr6:88162928	6	88162928	+	2.54875e-05	0.00254755	-26.5143	L1MA10	LINE	L1	-	-	-	-	-	-	-	-	YES
chr6:88585937	6	88585937	+	2.02653e-05	0.00211977	-26.6865	L1_BT	LINE	L1	-	-	-	-	-	-	-	-	YES
chr6:88810995	6	88810995	+	0.00011475	0.00810848	25.4605	BovB_Oa	LINE	RTE-BovB	-	-	-	-	-	-	-	-	YES
chr6:89028432	6	89028432	+	2.24965e-07	5.93982e-05	-28.0702	L1_BT	LINE	L1	-	-	-	-	-	-	-	-	YES
chr6:89458726	6	89458726	+	1.59067e-06	0.000293493	-34.6386	-	-	-	-	-	-	-	-	-	-	-	YES
chr6:90064923	6	90064923	+	1.68612e-09	1.11397e-06	-37.5121	BovB_Oa	LINE	RTE-BovB	-	-	-	-	-	-	-	-	YES
chr6:91671629	6	91671629	+	4.58127e-05	0.00404438	28.0833	BovB_Oa	LINE	RTE-BovB	-	-	-	-	-	-	-	-	YES
chr6:91817423	6	91817423	-	2.5587e-06	0.000425238	22.8511	BovB	LINE	RTE-BovB	-	-	-	-	-	-	-	-	YES
chr6:92587244	6	92587244	+	0.000146521	0.00975903	-30.5485	-	-	-	-	-	-	-	-	LOC114115323	-	-	NO
chr6:92625686	6	92625686	-	4.91896e-07	0.000112471	-34.5252	L1_BT	LINE	L1	-	-	-	-	-	LOC114115323	-	-	NO
chr6:92625790	6	92625790	-	1.03974e-06	0.000205757	-34.0351	L1_BT	LINE	L1	-	-	-	-	-	LOC114115323	-	-	NO
chr6:92875679	6	92875679	+	1.57292e-05	0.00174897	-21.5392	L2b	LINE	L2	-	-	-	-	-	TMPRSS11F	-	-	NO
chr6:93069755	6	93069755	-	3.54079e-05	0.00330569	24.8495	L1ME3G	LINE	L1	-	-	-	TMPRSS11B	-	-	-	TMPRSS11B	NO
chr6:94020499	6	94020499	-	1.23473e-06	0.000238107	-26.8563	BovB	LINE	RTE-BovB	-	-	-	-	-	LOC101107004	-	-	NO
chr6:94091778	6	94091778	+	7.95225e-05	0.00613569	21.4004	L1MEd	LINE	L1	-	-	-	-	-	LOC101123042	-	-	NO
chr6:94571914	6	94571914	+	2.80218e-05	0.00274932	-31.4626	L1MA9	LINE	L1	-	-	-	-	-	-	-	-	YES
chr6:94891600	6	94891600	-	5.73579e-06	0.000797599	-28.503	L1ME2	LINE	L1	-	-	-	-	-	-	-	-	YES
chr6:96795217	6	96795217	-	6.65759e-11	7.24054e-08	23.6842	BovB_Oa	LINE	RTE-BovB	-	-	-	-	-	-	-	-	YES
chr6:96824049	6	96824049	-	4.56059e-10	3.67166e-07	-29.4021	L1MEg	LINE	L1	-	-	-	-	-	-	-	-	YES
chr6:96824094	6	96824094	-	9.40891e-09	4.59774e-06	-26.8989	L1MEg	LINE	L1	-	-	-	-	-	-	-	-	YES
chr6:96827648	6	96827648	-	3.45775e-19	5.99332e-15	26.94	-	-	-	-	-	-	-	-	-	-	-	YES
chr6:97849339	6	97849339	-	2.26356e-05	0.00231771	-27.9171	BovB	LINE	RTE-BovB	-	-	-	-	-	-	-	-	YES
chr6:97952954	6	97952954	-	8.50261e-05	0.00644887	24.6364	-	-	-	-	-	-	-	-	-	-	-	YES
chr6:98102355	6	98102355	+	1.44377e-05	0.00163184	-24.1455	L1_BT	LINE	L1	-	-	-	-	-	ANKRD17	-	-	NO
chr6:98157663	6	98157663	+	2.54198e-06	0.00042304	28.3267	BOV-A2	SINE	Core-RTE	-	-	-	-	-	ANKRD17	-	-	NO
chr6:98172390	6	98172390	+	5.67259e-05	0.0047615	-21.4899	L1MEc	LINE	L1	-	-	-	-	-	ANKRD17	-	-	NO
chr6:98325823	6	98325823	+	4.52275e-12	7.65907e-09	30.3241	-	-	-	-	-	-	-	-	-	-	-	YES
chr6:98393657	6	98393657	+	9.7849e-07	0.000196539	36.225	L1M5	LINE	L1	-	-	-	-	-	-	-	-	YES
chr6:98393930	6	98393930	+	2.87331e-11	3.6424e-08	-33.5043	L1M5	LINE	L1	-	-	-	-	-	-	-	-	YES
chr6:99067202	6	99067202	-	2.62909e-08	1.04447e-05	27.8943	L1MA9	LINE	L1	-	-	-	-	-	MTHFD2L	-	-	NO
chr6:100210539	6	100210539	-	2.48196e-06	0.000416006	-23.957	BovB	LINE	RTE-BovB	-	-	-	-	-	-	-	-	YES
chr6:100244381	6	100244381	-	7.45975e-10	5.61015e-07	38.0952	BovB	LINE	RTE-BovB	-	-	-	-	-	THAP6	-	-	NO
chr6:100244403	6	100244403	-	1.01744e-09	7.36606e-07	36.8416	BovB	LINE	RTE-BovB	-	-	-	-	-	THAP6	-	-	NO
chr6:100336263	6	100336263	+	4.27677e-07	0.000100214	-24.0901	L1MEg	LINE	L1	-	-	-	-	-	CDKL2	-	-	NO
chr6:100736347	6	100736347	-	4.52091e-08	1.63252e-05	-34.6467	-	-	-	-	-	-	-	-	CXCL9	-	-	NO
chr6:101144884	6	101144884	+	9.84515e-06	0.00121177	29.0856	L1MC4	LINE	L1	-	-	-	-	-	CCDC158	-	-	NO
chr6:101144912	6	101144912	+	4.18236e-05	0.00376299	27.1729	-	-	-	-	-	-	-	-	CCDC158	-	-	NO
chr6:101449377	6	101449377	-	5.16895e-05	0.00444892	25.4599	BovB_Oa	LINE	RTE-BovB	-	-	-	-	-	SHROOM3	-	-	NO
chr6:101449444	6	101449444	-	0.000125223	0.00864131	24.7677	BovB_Oa	LINE	RTE-BovB	-	-	-	-	-	SHROOM3	-	-	NO
chr6:102075274	6	102075274	+	2.77658e-05	0.00272808	-21.4517	L1MD	LINE	L1	-	-	-	-	-	-	-	-	YES
chr6:102633078	6	102633078	+	6.85231e-05	0.005473	25.9524	-	-	-	-	-	-	-	-	-	-	-	YES
chr6:102813349	6	102813349	-	2.83038e-07	7.16496e-05	-28.5813	-	-	-	-	-	-	-	-	LOC114115245	-	-	NO
chr6:103033693	6	103033693	-	1.12838e-07	3.40316e-05	-25.7813	L1M2	LINE	L1	-	-	-	-	-	LOC101107282	-	-	NO
chr6:104737059	6	104737059	+	3.39084e-05	0.00319523	-21.2824	-	-	-	-	-	-	-	-	-	-	-	YES
chr6:104750241	6	104750241	-	0.000150063	0.00993654	26.6229	L1_BT	LINE	L1	-	-	-	-	-	-	-	-	YES
chr6:105101810	6	105101810	-	7.3532e-08	2.41012e-05	-31.9264	-	-	-	-	-	-	-	-	CFAP299	-	-	NO
chr6:105742684	6	105742684	-	1.69327e-16	1.13395e-12	30.0648	Bov-tA3	SINE	tRNA-Core-RTE	-	-	-	-	-	-	-	-	YES
chr6:107364518	6	107364518	+	2.76349e-08	1.08863e-05	34.6532	-	-	-	-	-	-	-	-	-	-	-	YES
chr6:107439122	6	107439122	-	3.1821e-08	1.2193e-05	-21.0845	(TTTC)n	Simple_repeat	Simple_repeat	-	-	-	-	-	LOC105609538	-	-	NO
chr6:108516806	6	108516806	+	4.79141e-12	7.94962e-09	26.6015	L1_BT	LINE	L1	-	-	-	-	-	HELQ	-	-	NO
chr6:108942892	6	108942892	-	1.7625e-07	4.85818e-05	-23.9661	L1_BT	LINE	L1	-	-	-	-	-	-	-	-	YES
chr6:109454511	6	109454511	+	9.86316e-06	0.00121298	-27.8618	L1MA9	LINE	L1	-	-	-	-	-	-	-	-	YES
chr6:109725045	6	109725045	+	3.34512e-10	2.83583e-07	-30.4789	-	-	-	-	-	-	-	-	CDS1	-	-	NO
chr6:111245470	6	111245470	+	0.000124001	0.00857883	22.0358	L1ME3E	LINE	L1	-	-	-	-	-	MAPK10	-	-	NO
chr6:111426284	6	111426284	-	6.42835e-06	0.000868117	-26.7745	-	-	-	-	-	-	-	-	MAPK10	-	-	NO
chr6:112028812	6	112028812	+	1.01317e-05	0.00123912	-22.8175	L1_BT	LINE	L1	-	-	-	-	-	-	-	-	YES
chr6:112555175	6	112555175	+	8.85218e-07	0.000181394	24.9459	-	-	-	-	-	-	-	-	HSD17B11	-	-	NO
chr6:112564069	6	112564069	+	1.22677e-05	0.0014373	26.25	BovB	LINE	RTE-BovB	-	-	-	-	-	HSD17B11	-	-	NO
chr6:112981220	6	112981220	+	5.10717e-05	0.00440927	-33.7352	BovB	LINE	RTE-BovB	-	-	-	-	-	-	-	LOC101112483	NO
chr6:113367527	6	113367527	+	7.0603e-06	0.000932912	22.6928	L1MEd	LINE	L1	-	-	-	-	-	-	-	LOC101112981	NO
chr6:113786310	6	113786310	+	2.43032e-17	2.10624e-13	42.2879	L1MEg	LINE	L1	-	-	-	-	-	EVC	-	-	NO
chr6:114219070	6	114219070	+	2.15019e-09	1.36842e-06	35.1301	L1M4c	LINE	L1	-	-	-	-	-	STK32B	-	-	NO
chr6:114402215	6	114402215	-	1.25291e-17	1.27173e-13	-38.2743	L1_BT	LINE	L1	-	-	-	-	-	STK32B	-	-	NO
chr6:114499191	6	114499191	+	6.2857e-05	0.00512351	26.5131	L1ME3E	LINE	L1	-	-	-	-	-	-	-	-	YES
chr6:114767209	6	114767209	-	2.25841e-06	0.000385553	26.5212	L1MEf	LINE	L1	-	-	-	-	-	-	-	-	YES
chr6:114767352	6	114767352	-	1.11813e-09	7.9968e-07	34.7826	L1MEf	LINE	L1	-	-	-	-	-	-	-	-	YES
chr6:114775977	6	114775977	+	2.00823e-12	3.99829e-09	-42.7586	HAL1	LINE	L1	-	-	-	-	-	-	-	-	YES
chr6:114775983	6	114775983	+	7.0516e-11	7.48407e-08	-40.9802	HAL1	LINE	L1	-	-	-	-	-	-	-	-	YES
chr6:116611882	6	116611882	+	2.60688e-09	1.59376e-06	-28.6226	L1M3	LINE	L1	-	-	-	-	-	-	-	-	YES
chr6:118331161	6	118331161	-	3.69024e-09	2.1155e-06	-32.9727	L1M3de	LINE	L1	-	-	-	-	-	-	-	-	YES
chr6:118344505	6	118344505	-	6.88871e-11	7.38122e-08	-40.101	-	-	-	-	-	-	-	-	-	-	-	YES
chr6:118533984	6	118533984	-	1.40871e-06	0.000265806	28.5058	-	-	-	-	-	-	-	-	-	-	-	YES
chr6:119270075	6	119270075	-	1.08318e-05	0.00130808	26.1764	L1_BT	LINE	L1	-	-	-	-	-	-	-	-	YES
chr6:119627575	6	119627575	-	8.76948e-08	2.79052e-05	-27.149	L1M4	LINE	L1	-	-	-	-	-	-	-	-	YES
chr6:121232299	6	121232299	+	6.69896e-09	3.49367e-06	-40.2516	-	-	-	-	-	-	-	-	-	-	-	YES
chr6:121715053	6	121715053	-	3.0105e-09	1.77771e-06	31.6467	BovB	LINE	RTE-BovB	-	-	-	-	-	-	-	-	YES
chr6:121794723	6	121794723	-	2.45316e-07	6.38561e-05	32.6725	L1MA9	LINE	L1	-	-	-	-	-	CPEB2	-	-	NO
chr6:121799384	6	121799384	-	3.92016e-08	1.4561e-05	27.1636	-	-	-	-	-	-	-	-	CPEB2	-	-	NO
chr6:124615091	6	124615091	-	7.99978e-07	0.000166471	-35.9668	BovB_Oa	LINE	RTE-BovB	-	-	-	-	-	-	-	-	YES
chr7:2279983	7	2279983	+	3.57447e-06	0.000549429	-22.0699	-	-	-	-	-	-	-	-	-	-	-	YES
chr7:2709960	7	2709960	-	1.15938e-06	0.000225346	27.5353	L1_BT	LINE	L1	-	-	-	-	-	-	-	-	YES
chr7:2709966	7	2709966	-	6.3297e-08	2.1267e-05	-30.704	L1_BT	LINE	L1	-	-	-	-	-	-	-	-	YES
chr7:8148168	7	8148168	+	1.17483e-10	1.15009e-07	-35.9096	L1_BT	LINE	L1	-	-	-	-	-	-	-	-	YES
chr7:9096966	7	9096966	-	3.29429e-07	8.08169e-05	-21.9298	HAL1	LINE	L1	-	-	-	-	-	-	-	-	YES
chr7:10083260	7	10083260	-	5.67743e-06	0.000791726	22.684	L1MEf	LINE	L1	-	-	-	-	-	AP3B1	-	-	NO
chr7:16935853	7	16935853	+	1.96764e-05	0.00206919	23.2125	L1_BT	LINE	L1	-	-	-	-	-	-	-	-	YES
chr7:16936049	7	16936049	+	6.65998e-06	0.000890802	21.1466	L1_BT	LINE	L1	-	-	-	-	-	-	-	-	YES
chr7:19264556	7	19264556	-	1.00564e-05	0.00123212	-20.5205	L1_BT	LINE	L1	-	-	-	-	-	LRRC49	-	-	NO
chr7:19293569	7	19293569	-	7.99397e-05	0.00616465	27.8409	L1MC4	LINE	L1	-	-	-	-	-	LRRC49	-	-	NO
chr7:20725315	7	20725315	-	0.00014864	0.00987563	-20.0985	L1MEf	LINE	L1	-	-	-	-	-	ARIH1	-	-	NO
chr7:25121221	7	25121221	-	1.79091e-05	0.00193584	-20.711	L1MD	LINE	L1	-	-	-	-	-	-	-	-	YES
chr7:27675465	7	27675465	-	6.37395e-05	0.00517541	-23.6096	-	-	-	-	-	-	-	-	-	-	-	YES
chr7:29256267	7	29256267	-	2.08951e-06	0.000362601	22.1382	L1ME4a	LINE	L1	-	-	-	-	-	-	-	-	YES
chr7:36101862	7	36101862	+	3.47565e-12	6.12031e-09	35.7983	L1ME4b	LINE	L1	-	-	-	-	-	-	-	-	YES
chr7:38280491	7	38280491	+	2.19664e-05	0.00226317	24.4872	L1MB3	LINE	L1	-	-	-	-	-	UBR1	-	-	NO
chr7:44877103	7	44877103	+	7.33874e-10	5.54472e-07	-21.7687	L1MA9	LINE	L1	-	-	-	-	-	-	-	-	YES
chr7:48426184	7	48426184	+	4.18397e-06	0.000622339	27.4648	L1MDa	LINE	L1	-	-	-	-	-	TLN2	-	-	NO
chr7:53205178	7	53205178	-	4.09918e-08	1.50607e-05	26.0756	-	-	-	-	-	-	-	-	LIPC	-	-	NO
chr7:53748352	7	53748352	-	6.82333e-06	0.000907296	32.4176	-	-	-	-	-	-	-	-	-	-	-	YES
chr7:53748575	7	53748575	-	2.91181e-06	0.000470394	25.33	-	-	-	-	-	-	-	-	-	-	-	YES
chr7:54485315	7	54485315	-	1.62673e-05	0.00179593	-21.1636	L1ME2z	LINE	L1	-	-	-	-	-	TCF12	-	-	NO
chr7:54925173	7	54925173	-	9.5724e-10	7.01645e-07	38.6486	-	-	-	-	-	-	-	-	-	-	-	YES
chr7:55301896	7	55301896	+	4.18359e-06	0.000622339	31.7019	BOV-A2	SINE	Core-RTE	-	-	-	-	-	MNS1	-	LOC101120923	NO
chr7:55933958	7	55933958	+	1.62265e-08	7.07295e-06	-38.5495	L2	LINE	L2	-	-	-	-	-	NEDD4	-	-	NO
chr7:55953337	7	55953337	-	8.99482e-06	0.00112832	21.746	HAL1	LINE	L1	-	-	-	-	-	-	-	-	YES
chr7:56960743	7	56960743	-	1.42937e-06	0.000268952	31.8847	-	-	-	-	-	-	-	-	-	-	-	YES
chr7:57304775	7	57304775	-	1.07619e-05	0.00130071	-21.5098	-	-	-	-	-	-	-	-	UNC13C	-	-	NO
chr7:57766985	7	57766985	+	5.3358e-08	1.85845e-05	-25.8905	-	-	-	-	-	-	-	-	UNC13C	-	-	NO
chr7:57795831	7	57795831	-	9.65323e-08	3.00362e-05	-29.2634	L1M4c	LINE	L1	-	-	-	-	-	UNC13C	-	-	NO
chr7:58183784	7	58183784	+	4.71225e-09	2.59536e-06	-38.5772	BovB	LINE	RTE-BovB	-	-	-	-	-	-	-	-	YES
chr7:58219026	7	58219026	+	9.56737e-08	2.98005e-05	36.0802	-	-	-	-	-	-	-	-	-	-	-	YES
chr7:58219135	7	58219135	+	1.32895e-05	0.00152266	30.0114	MADE2	DNA	TcMar-Mariner	-	-	-	-	-	-	-	-	YES
chr7:58571264	7	58571264	+	6.76421e-07	0.000145698	-20.8009	HAL1	LINE	L1	-	-	-	-	-	-	-	-	YES
chr7:58937978	7	58937978	-	3.7996e-16	2.33249e-12	22.3154	-	-	-	-	-	-	-	-	-	-	-	YES
chr7:60575933	7	60575933	-	3.62024e-06	0.000554728	34.8039	L1_BT	LINE	L1	-	-	-	-	-	DMXL2	-	-	NO
chr7:60811012	7	60811012	-	4.02449e-07	9.56885e-05	25.3801	L1MB2	LINE	L1	-	-	-	-	-	-	-	-	YES
chr7:61061531	7	61061531	+	7.76489e-08	2.52261e-05	-20.9495	L1MEg	LINE	L1	-	-	-	-	-	-	-	-	YES
chr7:61881109	7	61881109	-	3.25588e-06	0.000511125	26.9736	L1MDa	LINE	L1	-	-	-	-	-	-	-	-	YES
chr7:62004516	7	62004516	+	4.93922e-05	0.00429573	-24.797	-	-	-	-	-	-	-	-	ATP8B4	-	-	NO
chr7:62383339	7	62383339	-	7.63835e-06	0.000992015	-29.6001	L1_BT	LINE	L1	-	-	-	-	-	-	-	-	YES
chr7:63222105	7	63222105	-	2.67359e-18	3.28251e-14	-32.8448	L1MEf	LINE	L1	-	-	-	-	-	CEP152	-	-	NO
chr7:64937413	7	64937413	+	7.50387e-05	0.00587901	-28.9078	BovB	LINE	RTE-BovB	-	-	-	-	-	-	-	-	YES
chr7:65488387	7	65488387	+	1.54818e-07	4.39256e-05	-22.7865	-	-	-	-	-	-	-	-	-	-	-	YES
chr7:66591001	7	66591001	+	9.46743e-11	9.5211e-08	-30.4724	L1MA9	LINE	L1	-	-	-	-	-	-	-	-	YES
chr7:66726200	7	66726200	+	2.30276e-05	0.00234786	-21.7794	L1MA9	LINE	L1	-	-	-	-	-	-	-	-	YES
chr7:66731258	7	66731258	+	3.0541e-05	0.00293613	-31.5942	L1MA9	LINE	L1	-	-	-	-	-	-	-	-	YES
chr7:67418739	7	67418739	+	1.29761e-05	0.00149884	25.3233	L1MEg	LINE	L1	-	-	-	-	-	-	-	LOC114115732	NO
chr7:68107938	7	68107938	+	1.07971e-18	1.67446e-14	38.6145	L1MB5	LINE	L1	-	-	-	-	-	-	-	-	YES
chr7:68419677	7	68419677	+	2.39524e-11	3.15081e-08	31.0913	L1MC2	LINE	L1	-	-	-	-	-	-	-	-	YES
chr7:68419699	7	68419699	+	3.7716e-14	1.23483e-10	34.0953	L1MC2	LINE	L1	-	-	-	-	-	-	-	-	YES
chr7:68421881	7	68421881	+	1.85492e-09	1.21731e-06	-32.2293	L1MC2	LINE	L1	-	-	-	-	-	-	-	-	YES
chr7:68471732	7	68471732	+	4.20628e-06	0.000624517	31.8541	L1M3	LINE	L1	-	-	-	-	-	-	-	-	YES
chr7:68558114	7	68558114	-	3.15415e-05	0.00301755	-32.0706	BovB	LINE	RTE-BovB	-	-	-	-	-	-	-	-	YES
chr7:68663990	7	68663990	-	6.92368e-06	0.000917741	-29.796	L1_BT	LINE	L1	-	-	-	-	-	-	-	-	YES
chr7:68899789	7	68899789	-	0.000106333	0.0076476	-26.567	L1_BT	LINE	L1	-	-	-	-	-	-	-	-	YES
chr7:69995584	7	69995584	+	1.50802e-07	4.30843e-05	-30.2612	L1_BT	LINE	L1	-	-	-	-	-	ATG14	-	-	NO
chr7:70076472	7	70076472	+	2.57963e-07	6.65601e-05	36.9176	BovB	LINE	RTE-BovB	-	-	-	-	-	-	-	-	YES
chr7:71868622	7	71868622	+	3.92964e-05	0.00358376	29.0288	BovB	LINE	RTE-BovB	-	-	-	-	-	-	-	-	YES
chr7:72857529	7	72857529	+	1.1197e-06	0.000219079	-35.8571	L1MA9	LINE	L1	-	-	-	-	-	ARMH4	-	-	NO
chr7:73350500	7	73350500	-	6.62886e-06	0.000888252	-21.2447	L1_BT	LINE	L1	-	-	-	-	-	LOC101122953	-	-	NO
chr7:73543747	7	73543747	-	1.13115e-05	0.00135521	27.9052	L1_Art	LINE	L1	-	-	-	-	-	-	-	-	YES
chr7:74545787	7	74545787	+	6.09799e-06	0.000832255	-31.7282	L1_BT	LINE	L1	-	-	-	-	-	-	-	-	YES
chr7:74545968	7	74545968	+	4.69259e-09	2.59423e-06	-35.2455	L1_BT	LINE	L1	-	-	-	-	-	-	-	-	YES
chr7:74546107	7	74546107	+	9.43916e-07	0.000190634	-30.5711	L1_BT	LINE	L1	-	-	-	-	-	-	-	-	YES
chr7:74753082	7	74753082	+	3.67355e-06	0.000561147	-26.8891	-	-	-	-	-	-	-	-	RTN1	-	-	NO
chr7:74753421	7	74753421	+	6.29633e-05	0.00512987	-28.3734	L1ME3Cz	LINE	L1	-	-	-	-	-	RTN1	-	-	NO
chr7:75851174	7	75851174	-	7.39145e-07	0.000155347	-29.9696	L1ME2z	LINE	L1	-	-	-	-	-	MNAT1	-	-	NO
chr7:75885067	7	75885067	-	7.53553e-06	0.000981187	-25.3613	BOV-A2	SINE	Core-RTE	-	-	-	-	-	MNAT1	-	-	NO
chr7:76058999	7	76058999	-	2.94079e-05	0.00285514	-30.7576	L2	LINE	L2	-	-	-	-	-	SLC38A6	-	TRMT5	NO
chr7:76343732	7	76343732	-	7.32246e-09	3.76552e-06	-35.4358	L1MEf	LINE	L1	-	-	-	-	-	-	-	-	YES
chr7:76847618	7	76847618	-	2.49101e-05	0.00250256	20.9242	-	-	-	-	-	-	-	-	SNAPC1	-	-	NO
chr7:77366564	7	77366564	-	0.000121411	0.00844352	22.4478	BovB	LINE	RTE-BovB	-	-	-	-	-	-	-	-	YES
chr7:78026830	7	78026830	-	6.9765e-05	0.00555145	-24.0295	-	-	-	-	-	-	-	-	-	-	-	YES
chr7:78100470	7	78100470	-	1.86093e-09	1.21854e-06	-30.6703	BovB_Oa	LINE	RTE-BovB	-	-	-	-	-	-	-	-	YES
chr7:78142695	7	78142695	+	3.93224e-05	0.00358502	22.6183	L1MEc	LINE	L1	-	-	-	-	-	-	-	-	YES
chr7:79290569	7	79290569	+	1.62555e-07	4.56613e-05	-30.9197	L1M5	LINE	L1	-	-	-	-	-	SGPP1	-	-	NO
chr7:79357067	7	79357067	+	1.65983e-07	4.64913e-05	-29.2698	L1ME1	LINE	L1	-	-	-	-	-	-	-	-	YES
chr7:81668831	7	81668831	+	1.34508e-05	0.00153621	21.5834	L1M3	LINE	L1	-	-	-	-	-	-	-	-	YES
chr7:82147753	7	82147753	-	5.81233e-05	0.00483531	-28.9198	BovB_Oa	LINE	RTE-BovB	-	-	-	-	-	GPHN	-	-	NO
chr7:87114601	7	87114601	+	6.55607e-06	0.000882906	-23.7699	L1MEh	LINE	L1	-	-	-	-	-	RGS6	-	-	NO
chr7:94059687	7	94059687	-	0.000126421	0.00870648	25.6548	L1_BT	LINE	L1	-	-	-	-	-	LOC101116577	-	-	NO
chr7:99702743	7	99702743	-	1.50583e-06	0.000280828	-20.7162	L1MC1	LINE	L1	-	-	-	-	-	-	-	-	YES
chr7:100961676	7	100961676	-	3.4768e-05	0.00326108	-30.5174	L1MC5	LINE	L1	-	-	-	-	-	-	-	-	YES
chr7:102091217	7	102091217	-	0.000111881	0.00795744	25.9823	-	-	-	-	-	-	-	-	-	-	-	YES
chr8:3430666	8	3430666	+	5.12793e-07	0.000116052	-22.6133	L1_BT	LINE	L1	-	-	-	-	-	-	-	-	YES
chr8:4562692	8	4562692	-	1.47954e-05	0.00166334	-24.776	-	-	-	-	-	-	-	-	-	-	-	YES
chr8:5426007	8	5426007	-	7.70876e-07	0.000161326	-24.2131	-	-	-	-	-	-	-	-	-	-	-	YES
chr8:5678352	8	5678352	-	1.13912e-05	0.00136055	20.5829	-	-	-	-	-	-	-	-	MEI4	-	-	NO
chr8:7069863	8	7069863	+	5.74976e-05	0.00480088	20.8261	L1MB7	LINE	L1	-	-	-	-	-	-	-	-	YES
chr8:9513725	8	9513725	-	1.20717e-14	4.80683e-11	30.3413	-	-	-	-	-	-	-	-	-	-	-	YES
chr8:9615943	8	9615943	+	1.02345e-05	0.00124926	24.0038	L1MC5a	LINE	L1	-	-	-	-	-	-	-	-	YES
chr8:9662110	8	9662110	+	6.15833e-05	0.00504389	-28.9308	-	-	-	-	-	-	-	-	-	-	-	YES
chr8:11008572	8	11008572	+	6.84573e-05	0.00546955	28.7302	BovB_Oa	LINE	RTE-BovB	-	-	-	-	-	-	-	-	YES
chr8:13355630	8	13355630	-	8.73653e-08	2.78605e-05	35.8412	L1ME2	LINE	L1	-	-	-	-	-	-	-	-	YES
chr8:13432795	8	13432795	-	7.68525e-07	0.000161063	21.8951	L1M7	LINE	L1	-	-	-	-	-	-	-	-	YES
chr8:13479434	8	13479434	-	7.28527e-07	0.000153884	-30.8923	-	-	-	-	-	-	-	-	-	-	-	YES
chr8:13482981	8	13482981	+	7.93229e-05	0.0061251	-27.0161	-	-	-	-	-	-	-	-	-	-	-	YES
chr8:15451640	8	15451640	+	2.55507e-05	0.00255214	23.1018	L1_Art	LINE	L1	-	-	-	-	-	NKAIN2	-	-	NO
chr8:15527027	8	15527027	-	3.40189e-06	0.000530092	-26.434	BovB	LINE	RTE-BovB	-	-	-	-	-	NKAIN2	-	-	NO
chr8:15552828	8	15552828	-	2.52454e-05	0.00252592	-24.66	BovB	LINE	RTE-BovB	-	-	-	-	-	NKAIN2	-	-	NO
chr8:15750272	8	15750272	+	0.000115344	0.00813539	-24.9004	-	-	-	-	-	-	-	-	NKAIN2	-	-	NO
chr8:16226215	8	16226215	-	2.93563e-05	0.00285295	26.1408	-	-	-	-	-	-	-	-	NKAIN2	-	-	NO
chr8:16529307	8	16529307	-	6.8928e-06	0.000914883	27.6086	L1ME3B	LINE	L1	-	-	-	-	-	-	-	-	YES
chr8:16676474	8	16676474	+	0.000113407	0.00803847	-24.7612	-	-	-	-	-	-	-	TRDN	-	TRDN	-	NO
chr8:16832067	8	16832067	+	7.05968e-10	5.36137e-07	-28.3895	-	-	-	-	-	-	-	-	TRDN	-	-	NO
chr8:17064561	8	17064561	+	3.54937e-11	4.28631e-08	32.5124	L2a	LINE	L2	CLVS2	-	-	-	CLVS2	-	-	-	NO
chr8:17799348	8	17799348	+	0.000134603	0.00910309	-20.1544	MER58C	DNA	hAT-Charlie	-	-	-	-	-	-	-	-	YES
chr8:17927921	8	17927921	-	1.34351e-05	0.00153501	-24.6357	L1M5	LINE	L1	-	-	-	-	-	-	-	-	YES
chr8:17927944	8	17927944	-	2.69414e-07	6.92722e-05	-26.3975	L1M5	LINE	L1	-	-	-	-	-	-	-	-	YES
chr8:23153291	8	23153291	-	7.78203e-06	0.00100573	-23.2792	L1_BT	LINE	L1	-	-	-	-	-	-	-	RFX6	NO
chr8:24096992	8	24096992	+	1.87052e-05	0.00199736	31.7726	-	-	-	-	-	-	-	-	NT5DC1	-	-	NO
chr8:25627384	8	25627384	+	3.34341e-12	5.97075e-09	-40.5525	L1_BT	LINE	L1	-	-	-	-	-	-	-	-	YES
chr8:26898483	8	26898483	-	9.78793e-05	0.00717265	20.4205	BovB_Oa	LINE	RTE-BovB	-	-	-	-	-	-	-	-	YES
chr8:27511054	8	27511054	-	2.61895e-06	0.00043224	25.6082	HAL1ME	LINE	L1	-	-	-	-	-	-	-	-	YES
chr8:29216330	8	29216330	-	9.02669e-06	0.00113135	-27.8788	-	-	-	-	-	-	-	-	REV3L	-	-	NO
chr8:29310139	8	29310139	+	8.3002e-06	0.00105785	-26.584	L1M2	LINE	L1	-	-	-	-	-	-	-	-	YES
chr8:29919963	8	29919963	+	1.04489e-08	4.94265e-06	-27.0666	L1M4a1	LINE	L1	-	-	-	-	-	-	-	-	YES
chr8:32473628	8	32473628	-	1.40613e-07	4.09014e-05	-20.5556	L2	LINE	L2	-	-	-	-	-	-	-	-	YES
chr8:33060819	8	33060819	+	1.7969e-14	6.61847e-11	-23.6936	-	-	-	-	-	-	-	-	PDSS2	-	-	NO
chr8:34402507	8	34402507	-	2.85153e-08	1.11585e-05	-20.18	L1MEg	LINE	L1	-	-	-	-	-	-	-	-	YES
chr8:34849294	8	34849294	-	2.61291e-09	1.59376e-06	20.8327	L1MEh	LINE	L1	-	-	-	-	-	-	-	-	YES
chr8:35394658	8	35394658	+	7.39173e-06	0.000967594	20.8687	Bov-tA1	SINE	tRNA-Core-RTE	-	-	-	-	-	LOC114116071	-	-	NO
chr8:39237425	8	39237425	+	3.9819e-06	0.000598322	22.6774	L1_BT	LINE	L1	-	-	-	-	-	-	-	-	YES
chr8:39356937	8	39356937	+	1.01898e-06	0.000202763	27.7769	L1_BT	LINE	L1	-	-	-	-	-	-	-	-	YES
chr8:39379813	8	39379813	+	2.15345e-07	5.74241e-05	-23.3115	-	-	-	-	-	-	-	-	-	-	-	YES
chr8:41825590	8	41825590	+	5.38688e-05	0.00458624	22.0113	-	-	-	-	-	-	-	-	-	-	-	YES
chr8:41825616	8	41825616	+	7.3037e-05	0.00575586	22.0737	-	-	-	-	-	-	-	-	-	-	-	YES
chr8:41839056	8	41839056	+	5.51778e-05	0.00466669	-23.0263	L2	LINE	L2	-	-	-	-	-	-	-	-	YES
chr8:44623042	8	44623042	-	5.98268e-06	0.000820818	28.3007	-	-	-	-	-	-	-	-	MMS22L	-	-	NO
chr8:45052922	8	45052922	-	4.64681e-06	0.000677838	20.5296	BovB	LINE	RTE-BovB	-	-	-	-	-	-	-	-	YES
chr8:45106534	8	45106534	-	4.47795e-05	0.00397193	28.0128	L1_BT	LINE	L1	-	-	-	-	-	GPR63	-	-	NO
chr8:45548613	8	45548613	+	1.20813e-05	0.00141998	-28.3322	BovB	LINE	RTE-BovB	-	-	-	-	-	-	-	-	YES
chr8:45777443	8	45777443	-	2.82647e-07	7.16496e-05	-32.8266	BovB_Oa	LINE	RTE-BovB	-	-	-	-	-	-	-	FUT9	NO
chr8:46221271	8	46221271	-	2.45672e-09	1.52648e-06	41.3371	L1MDa	LINE	L1	-	-	-	-	-	-	-	-	YES
chr8:46842898	8	46842898	+	2.95891e-06	0.000476694	-27.6793	L1MA9	LINE	L1	-	-	-	-	-	-	-	-	YES
chr8:46865272	8	46865272	+	0.000117135	0.00822767	-30.5842	L1M3	LINE	L1	-	-	-	-	-	-	-	-	YES
chr8:46875725	8	46875725	-	4.02487e-23	2.37194e-18	-35.293	-	-	-	-	-	-	-	-	-	-	-	YES
chr8:46875832	8	46875832	-	3.32418e-14	1.10057e-10	-31.3157	L1_BT	LINE	L1	-	-	-	-	-	-	-	-	YES
chr8:47468696	8	47468696	+	9.86769e-09	4.78228e-06	34.4031	X6A_LINE	LINE	CR1	-	-	-	-	-	-	-	-	YES
chr8:48137796	8	48137796	+	3.42281e-10	2.88989e-07	-26.9205	L1MC1	LINE	L1	-	-	-	-	-	-	-	-	YES
chr8:48275055	8	48275055	-	2.21116e-05	0.00227415	-20.6604	L1_BT	LINE	L1	-	-	-	-	-	-	-	-	YES
chr8:48406102	8	48406102	-	1.56917e-05	0.00174612	29.8055	L1M4	LINE	L1	-	-	-	-	-	-	-	-	YES
chr8:48836462	8	48836462	-	2.39569e-06	0.000405001	-29.2915	BovB_Oa	LINE	RTE-BovB	-	-	-	-	-	-	-	-	YES
chr8:49276488	8	49276488	-	2.63556e-07	6.79436e-05	32.2917	-	-	-	-	-	-	-	-	EPHA7	-	-	NO
chr8:49552677	8	49552677	-	8.67817e-09	4.31844e-06	-23.7881	-	-	-	-	-	-	-	-	-	-	-	YES
chr8:49878843	8	49878843	+	1.88652e-05	0.00200853	-27.0338	-	-	-	-	-	-	-	-	-	-	-	YES
chr8:49893444	8	49893444	-	0.000110032	0.00784853	-25.9217	L1_BT	LINE	L1	-	-	-	-	-	-	-	-	YES
chr8:50074590	8	50074590	+	5.89679e-17	4.57251e-13	-23.799	L1M4b	LINE	L1	-	-	-	-	-	-	-	-	YES
chr8:50248250	8	50248250	-	3.24432e-11	3.99989e-08	-33.7712	L1MEf	LINE	L1	-	-	-	-	-	-	-	-	YES
chr8:50592100	8	50592100	-	7.92336e-05	0.00611981	21.131	-	-	-	-	-	-	-	-	-	-	-	YES
chr8:50700382	8	50700382	+	2.22664e-06	0.000381012	32.7586	BovB_Oa	LINE	RTE-BovB	-	-	-	-	-	-	-	-	YES
chr8:51727992	8	51727992	+	4.72028e-07	0.000108748	-35.6426	-	-	-	-	-	-	-	-	-	-	-	YES
chr8:51736529	8	51736529	+	1.65629e-07	4.64732e-05	-37.1143	BovB	LINE	RTE-BovB	-	-	-	-	-	-	-	-	YES
chr8:51763698	8	51763698	+	1.18555e-08	5.49271e-06	34.8482	-	-	-	-	-	-	-	-	-	-	-	YES
chr8:51779277	8	51779277	-	5.10836e-13	1.2139e-09	43.4299	-	-	-	-	-	-	-	-	-	-	-	YES
chr8:51861137	8	51861137	+	2.63173e-06	0.000433222	-31.8664	BovB_Oa	LINE	RTE-BovB	-	-	-	-	-	-	-	-	YES
chr8:52025878	8	52025878	-	3.77255e-09	2.15014e-06	-25.0042	-	-	-	-	-	-	-	-	-	-	-	YES
chr8:52026109	8	52026109	-	3.25572e-07	8.01173e-05	-25.1724	BOV-A2	SINE	Core-RTE	-	-	-	-	-	-	-	-	YES
chr8:52026130	8	52026130	-	1.10639e-06	0.000216905	20.2993	BOV-A2	SINE	Core-RTE	-	-	-	-	-	-	-	-	YES
chr8:52132803	8	52132803	+	1.13211e-05	0.0013555	28.6469	BovB_Oa	LINE	RTE-BovB	-	-	-	-	-	-	-	-	YES
chr8:52242591	8	52242591	-	1.30906e-11	1.87247e-08	32.2888	L1MEd	LINE	L1	-	-	-	-	-	LOC105612031	-	-	NO
chr8:52551785	8	52551785	+	4.32298e-13	1.04411e-09	22.7915	L1M5	LINE	L1	-	-	-	-	-	-	-	-	YES
chr8:54863334	8	54863334	-	7.50174e-05	0.00587891	27.2665	BovB	LINE	RTE-BovB	-	-	-	-	-	-	-	-	YES
chr8:55539664	8	55539664	+	1.10632e-05	0.0013322	-26.8137	L1_BT	LINE	L1	-	-	-	-	-	-	-	-	YES
chr8:55825574	8	55825574	-	1.53304e-08	6.76239e-06	29.5139	L1M2	LINE	L1	-	-	-	-	-	-	-	-	YES
chr8:56812716	8	56812716	+	1.24015e-05	0.00144895	29.2308	L1_BT	LINE	L1	-	-	-	-	-	-	-	-	YES
chr8:56813156	8	56813156	+	1.33714e-10	1.28759e-07	27.5315	L1_Art	LINE	L1	-	-	-	-	-	-	-	-	YES
chr8:56998571	8	56998571	-	6.54638e-08	2.18951e-05	-23.2079	L1M5	LINE	L1	-	-	-	-	-	SNX14	-	-	NO
chr8:57045680	8	57045680	-	3.5866e-07	8.65547e-05	39.5729	-	-	-	-	-	-	-	NT5E	-	NT5E	-	NO
chr8:57105593	8	57105593	-	2.79586e-05	0.00274519	-22.4831	Arthur1B	DNA	hAT-Tip100	-	-	-	-	-	-	-	-	YES
chr8:58451988	8	58451988	+	6.7119e-06	0.000896525	-24.6784	L1_BT	LINE	L1	-	-	-	-	-	-	-	-	YES
chr8:60578865	8	60578865	-	9.09665e-05	0.00677732	-21.9083	BovB	LINE	RTE-BovB	-	-	-	-	-	LAMA2	-	-	NO
chr8:60699968	8	60699968	-	1.13445e-07	3.41447e-05	-24.9287	BovB	LINE	RTE-BovB	-	-	-	-	-	LAMA2	-	-	NO
chr8:60736009	8	60736009	+	8.01385e-06	0.00102937	25.0022	BovB_Oa	LINE	RTE-BovB	-	-	-	-	-	LAMA2	-	-	NO
chr8:60736238	8	60736238	+	5.33977e-05	0.00455932	24.7475	BovB_Oa	LINE	RTE-BovB	-	-	-	-	-	LAMA2	-	-	NO
chr8:60863814	8	60863814	+	6.33597e-14	2.00749e-10	32.8023	L1MEd	LINE	L1	-	-	-	-	-	LAMA2	-	-	NO
chr8:61511434	8	61511434	-	9.49013e-08	2.96226e-05	37.8184	-	-	-	-	-	-	-	-	L3MBTL3	-	-	NO
chr8:61813315	8	61813315	-	2.51601e-08	1.01004e-05	-34.8587	-	-	-	-	-	-	-	-	TMEM200A	-	-	NO
chr8:62602157	8	62602157	-	9.40639e-06	0.00116752	26.9017	L1MEc	LINE	L1	-	-	-	-	-	AKAP7	-	-	NO
chr8:62602189	8	62602189	-	9.3892e-07	0.000189885	-28.5185	L1MEc	LINE	L1	-	-	-	-	-	AKAP7	-	-	NO
chr8:62674897	8	62674897	+	7.94368e-05	0.00613068	-24.513	L1_BT	LINE	L1	-	-	-	-	-	-	-	-	YES
chr8:63111783	8	63111783	+	1.1024e-06	0.000216412	-24.5484	L1_BT	LINE	L1	-	-	-	-	-	ENPP3	-	-	NO
chr8:64860867	8	64860867	-	2.48836e-05	0.00250161	21.7067	L1_BT	LINE	L1	-	-	-	-	-	EYA4	-	-	NO
chr8:66068320	8	66068320	+	2.63924e-11	3.42591e-08	-34.093	L1MCa	LINE	L1	-	-	-	-	-	-	-	-	YES
chr8:66499840	8	66499840	+	8.49008e-06	0.00107646	-24.4207	-	-	-	-	-	-	-	-	LOC101109622	-	-	NO
chr8:67046282	8	67046282	-	7.27987e-08	2.39675e-05	21.8768	-	-	-	-	-	-	-	-	-	-	-	YES
chr8:67083845	8	67083845	-	1.2329e-06	0.000237909	37.4913	L1M5	LINE	L1	-	-	-	-	-	-	-	-	YES
chr8:67084839	8	67084839	-	4.1803e-20	9.53136e-16	45.7167	L1MC	LINE	L1	-	-	-	-	-	-	-	-	YES
chr8:67382616	8	67382616	-	7.78888e-06	0.00100617	-21.2481	-	-	-	-	-	-	-	-	PDE7B	-	-	NO
chr8:68125995	8	68125995	+	7.31006e-06	0.000958044	-30.4196	L1MEg	LINE	L1	-	-	-	-	-	MAP3K5	-	-	NO
chr8:68171644	8	68171644	+	2.76239e-05	0.00271595	21.3033	L1_BT	LINE	L1	-	-	-	-	-	MAP3K5	-	-	NO
chr8:68508704	8	68508704	+	2.97758e-05	0.00288421	24.3798	L1_BT	LINE	L1	-	-	-	-	-	-	-	-	YES
chr8:69782914	8	69782914	-	2.89522e-08	1.13144e-05	-32.9924	-	-	-	-	-	-	-	-	NHSL1	-	-	NO
chr8:71191635	8	71191635	-	1.27908e-05	0.00148267	-23.0454	-	-	-	-	-	-	-	-	-	-	-	YES
chr8:71898449	8	71898449	-	2.05302e-06	0.000357532	-28.3273	-	-	-	-	-	-	-	-	-	-	-	YES
chr8:71965862	8	71965862	+	1.74611e-14	6.5128e-11	33.0785	-	-	-	-	-	-	-	-	-	-	-	YES
chr8:71993993	8	71993993	-	5.53519e-07	0.000123095	-22.5989	-	-	-	-	-	-	-	-	-	-	-	YES
chr8:72727485	8	72727485	+	1.91078e-12	3.85639e-09	32.0346	L1M4c	LINE	L1	-	-	-	-	-	-	-	-	YES
chr8:73089212	8	73089212	+	6.59123e-14	2.06615e-10	-40.3133	(AT)n	Simple_repeat	Simple_repeat	-	-	-	-	-	-	-	-	YES
chr8:73103117	8	73103117	+	2.34647e-10	2.10797e-07	30.2703	BovB	LINE	RTE-BovB	-	-	-	-	-	-	-	-	YES
chr8:73238811	8	73238811	+	0.000148152	0.00984793	-23.0196	L1_BT	LINE	L1	-	-	-	-	-	-	-	-	YES
chr8:73415375	8	73415375	-	2.3167e-07	6.08958e-05	29.5596	L1M4a1	LINE	L1	-	-	-	-	-	-	-	-	YES
chr8:73705505	8	73705505	+	2.3244e-10	2.09453e-07	38.5257	MLT1B	LTR	ERVL-MaLR	-	-	-	-	-	-	-	-	YES
chr8:74224764	8	74224764	+	2.92064e-11	3.65641e-08	-43.6348	BovB_Oa	LINE	RTE-BovB	-	-	-	-	-	AIG1	-	-	NO
chr8:74232125	8	74232125	+	6.3661e-07	0.000138541	-30.8824	A-rich	Low_complexity	Low_complexity	-	-	-	-	-	AIG1	-	-	NO
chr8:74490233	8	74490233	+	1.60698e-07	4.53237e-05	35.712	-	-	-	-	-	-	-	-	-	-	-	YES
chr8:75094172	8	75094172	+	2.23641e-07	5.91015e-05	30.5743	L1ME3D	LINE	L1	-	-	-	-	-	-	-	-	YES
chr8:75128611	8	75128611	-	2.45074e-05	0.00247053	27.0784	Bov-tA1	SINE	tRNA-Core-RTE	-	-	-	-	-	-	-	-	YES
chr8:75261656	8	75261656	-	6.01633e-05	0.00495743	21.8137	L1M3de	LINE	L1	-	-	-	-	-	-	-	-	YES
chr8:75521633	8	75521633	-	1.97799e-06	0.000346543	-22.963	-	-	-	-	-	-	-	-	UTRN	-	-	NO
chr8:75826095	8	75826095	-	2.31374e-12	4.42707e-09	37.9061	-	-	-	-	-	-	-	-	UTRN	-	-	NO
chr8:75826327	8	75826327	-	1.99596e-06	0.000349246	-26.5865	-	-	-	-	-	-	-	-	UTRN	-	-	NO
chr8:75949423	8	75949423	+	7.98927e-08	2.58695e-05	-35.7485	L1M4a1	LINE	L1	-	-	-	-	-	-	-	-	YES
chr8:76247200	8	76247200	+	1.96925e-05	0.00206988	-20.7319	L1MEc	LINE	L1	-	-	-	-	-	-	-	-	YES
chr8:76794109	8	76794109	+	9.14058e-05	0.00680316	-25.4543	BovB_Oa	LINE	RTE-BovB	-	-	-	-	-	-	-	-	YES
chr8:76806855	8	76806855	+	1.0241e-05	0.00124953	-34.2766	-	-	-	-	-	-	-	-	-	-	-	YES
chr8:76873955	8	76873955	+	3.49402e-07	8.45975e-05	-21.9571	L1MDa	LINE	L1	-	-	-	-	-	EPM2A	-	-	NO
chr8:77374149	8	77374149	+	1.62057e-05	0.00179114	-24.1724	L1M3	LINE	L1	-	-	-	-	-	GRM1	-	-	NO
chr8:77403002	8	77403002	+	3.11493e-06	0.000495866	-31.4794	BovB	LINE	RTE-BovB	-	-	-	-	-	GRM1	-	-	NO
chr8:77407431	8	77407431	-	1.03454e-05	0.00125967	-25.1215	L1MB5	LINE	L1	-	-	-	-	-	GRM1	-	-	NO
chr8:77408266	8	77408266	-	4.48676e-07	0.000104429	-23.6938	L1MEf	LINE	L1	-	-	-	-	-	GRM1	-	-	NO
chr8:77579448	8	77579448	-	1.45465e-05	0.00164036	24.905	L1_BT	LINE	L1	-	-	-	-	-	GRM1	-	-	NO
chr8:77732744	8	77732744	+	3.08366e-09	1.81003e-06	22.8984	HAL1	LINE	L1	-	-	-	-	-	-	-	-	YES
chr8:77825610	8	77825610	-	3.96442e-08	1.46939e-05	-23.6887	-	-	-	-	-	-	-	-	ADGB	-	-	NO
chr8:78330799	8	78330799	-	1.74219e-07	4.82024e-05	-27.3822	L1MB7	LINE	L1	-	-	-	-	-	-	-	-	YES
chr8:78376325	8	78376325	-	2.61975e-05	0.00260263	-28.7888	BovB	LINE	RTE-BovB	-	-	-	-	-	-	-	-	YES
chr8:78583504	8	78583504	+	9.47642e-05	0.00699132	28	L1M4a1	LINE	L1	-	-	-	-	-	-	-	-	YES
chr8:79077936	8	79077936	-	4.87607e-06	0.000704999	33.3898	BovB	LINE	RTE-BovB	-	-	-	-	-	-	-	-	YES
chr8:79264085	8	79264085	-	4.75019e-07	0.000109096	-25.6013	HAL1	LINE	L1	-	-	-	-	-	-	-	-	YES
chr8:79264357	8	79264357	-	6.12551e-10	4.8004e-07	-24.4748	HAL1	LINE	L1	-	-	-	-	-	-	-	-	YES
chr8:80088362	8	80088362	-	3.99207e-09	2.2582e-06	-27.8764	Bov-tA1	SINE	tRNA-Core-RTE	-	-	-	-	-	UST	-	-	NO
chr8:80193887	8	80193887	+	0.000131832	0.0089734	25.4011	L1MC5a	LINE	L1	-	-	-	-	-	-	-	-	YES
chr8:80531075	8	80531075	+	1.71675e-06	0.000311873	30	L1MEc	LINE	L1	PPIL4	-	-	-	PPIL4	-	-	-	NO
chr8:80827891	8	80827891	-	2.2244e-05	0.00228537	20.8754	L1_BT	LINE	L1	-	-	-	-	-	-	-	-	YES
chr8:81392621	8	81392621	-	2.74289e-07	7.00974e-05	-25.9006	L1MEd	LINE	L1	-	-	-	-	-	-	-	-	YES
chr8:82046871	8	82046871	-	6.04253e-06	0.000827369	22.9524	BovB	LINE	RTE-BovB	-	-	-	-	-	PLEKHG1	-	-	NO
chr8:82588738	8	82588738	+	9.30745e-08	2.92382e-05	25.3461	L1MDa	LINE	L1	-	-	-	-	-	RMND1	-	-	NO
chr8:83022002	8	83022002	+	7.17969e-06	0.00094629	20.2921	BovB	LINE	RTE-BovB	-	-	-	-	-	ESR1	-	-	NO
chr8:83022276	8	83022276	+	6.73907e-06	0.000899747	33.3333	BovB	LINE	RTE-BovB	-	-	-	-	-	ESR1	-	-	NO
chr8:83054650	8	83054650	-	1.22952e-07	3.63381e-05	-24.8214	BovB	LINE	RTE-BovB	-	-	-	-	-	ESR1	-	-	NO
chr8:84258275	8	84258275	-	3.31278e-07	8.09409e-05	-26.0168	L1MEc	LINE	L1	-	-	-	-	-	-	-	-	YES
chr8:84366174	8	84366174	+	1.53907e-05	0.00171716	-20.7878	-	-	-	-	-	-	-	-	-	-	-	YES
chr8:84997418	8	84997418	+	2.09608e-06	0.000363482	-21.3664	L1_BT	LINE	L1	-	-	-	-	-	-	-	-	YES
chr8:84999000	8	84999000	-	2.10709e-06	0.000364794	-32.3842	-	-	-	-	-	-	-	-	-	-	-	YES
chr8:85511845	8	85511845	+	2.75227e-07	7.02761e-05	25.2413	L1ME4b	LINE	L1	-	-	-	-	-	-	-	-	YES
chr8:86902665	8	86902665	-	1.03339e-08	4.91924e-06	27.5107	L1M8	LINE	L1	-	-	-	-	-	-	-	-	YES
chr8:87171934	8	87171934	+	3.01868e-06	0.000484206	-27.6444	L1MEf	LINE	L1	-	-	-	-	-	-	-	-	YES
chr8:89864439	8	89864439	+	0.000121925	0.00846998	-20.0879	L1M4c	LINE	L1	-	-	-	-	-	SYTL3	-	-	NO
chr8:92588325	8	92588325	+	0.000113589	0.0080457	-26.5645	BovB_Oa	LINE	RTE-BovB	-	-	-	-	-	PRKN	-	-	NO
chr9:1685658	9	1685658	+	1.52607e-05	0.00170549	20.5704	L1_BT	LINE	L1	-	-	-	-	-	RIMS1	-	-	NO
chr9:1712105	9	1712105	-	1.46861e-09	1.00172e-06	-42.7751	L1_BT	LINE	L1	-	-	-	-	-	RIMS1	-	-	NO
chr9:1721274	9	1721274	+	0.000115692	0.008148	-29.7481	L1_BT	LINE	L1	-	-	-	-	-	RIMS1	-	-	NO
chr9:1829487	9	1829487	+	1.28227e-12	2.67968e-09	50.2268	BovB_Oa	LINE	RTE-BovB	-	-	-	-	-	RIMS1	-	-	NO
chr9:1972610	9	1972610	-	7.35372e-05	0.00578599	21.0645	L1_BT	LINE	L1	-	-	-	-	-	RIMS1	-	-	NO
chr9:2276511	9	2276511	+	6.26346e-11	6.88655e-08	-25.8797	L1_BT	LINE	L1	-	-	-	-	-	-	-	-	YES
chr9:2329697	9	2329697	+	9.13498e-08	2.87937e-05	25.4522	-	-	-	-	-	-	-	-	-	-	-	YES
chr9:2360495	9	2360495	-	4.44358e-07	0.000103652	23.1359	L1M4c	LINE	L1	-	-	-	-	-	-	-	-	YES
chr9:2360803	9	2360803	-	5.87874e-05	0.0048672	22.4684	L1M4c	LINE	L1	-	-	-	-	-	-	-	-	YES
chr9:2385794	9	2385794	+	1.0411e-05	0.00126556	-22.989	L1MDa	LINE	L1	-	-	-	-	-	-	-	-	YES
chr9:3098593	9	3098593	+	1.63037e-05	0.00179773	22.3678	L1_BT	LINE	L1	-	-	-	-	-	-	-	-	YES
chr9:3190029	9	3190029	+	1.41096e-07	4.09872e-05	30.0699	L1MB3	LINE	L1	-	-	-	-	-	B3GAT2	-	-	NO
chr9:3190384	9	3190384	+	1.53728e-05	0.00171647	24.1586	L1MB3	LINE	L1	-	-	-	-	-	B3GAT2	-	-	NO
chr9:3366677	9	3366677	+	1.49965e-05	0.00168082	29.4437	L1M4	LINE	L1	-	-	-	-	-	SMAP1	-	-	NO
chr9:3624885	9	3624885	+	3.38731e-06	0.000528379	-21.9073	L1_BT	LINE	L1	-	-	-	-	-	FAM135A	-	-	NO
chr9:3665552	9	3665552	+	1.09396e-12	2.33495e-09	-33.1052	L1_BT	LINE	L1	-	-	-	-	-	FAM135A	-	-	NO
chr9:4017183	9	4017183	+	9.91722e-09	4.79052e-06	21.6721	L1M3	LINE	L1	-	-	-	-	-	LOC101103246	-	-	NO
chr9:4152475	9	4152475	+	9.11783e-07	0.000185596	-23.3577	L1MDa	LINE	L1	-	-	-	-	-	LOC101103246	-	-	NO
chr9:4398476	9	4398476	+	2.57816e-14	8.93746e-11	39.6834	L1M2	LINE	L1	-	-	-	-	-	-	-	-	YES
chr9:4398599	9	4398599	+	2.51393e-07	6.50359e-05	-31.6168	L1M2	LINE	L1	-	-	-	-	-	-	-	-	YES
chr9:4453593	9	4453593	+	7.32096e-07	0.000154306	32.7962	-	-	-	-	-	-	-	-	-	-	-	YES
chr9:4759879	9	4759879	-	3.45687e-05	0.00324914	29.6703	-	-	-	-	-	-	-	-	-	-	-	YES
chr9:4762862	9	4762862	+	3.62136e-05	0.00336086	-26.1675	L1M2	LINE	L1	-	-	-	-	-	-	-	-	YES
chr9:5666973	9	5666973	+	2.36599e-06	0.000400669	26.1924	L1M2	LINE	L1	-	-	-	-	-	ADGRB3	-	-	NO
chr9:5888419	9	5888419	-	4.94868e-05	0.00430142	-34.2172	L1_BT	LINE	L1	-	-	-	-	-	ADGRB3	-	-	NO
chr9:6901387	9	6901387	-	7.41321e-06	0.000969114	31.7073	L1_BT	LINE	L1	-	-	-	-	-	-	-	-	YES
chr9:7451724	9	7451724	-	1.48734e-05	0.00167084	-21.5009	L1_BT	LINE	L1	-	-	-	-	-	-	-	-	YES
chr9:9957729	9	9957729	+	3.09199e-05	0.00296534	-29.6667	L1_BT	LINE	L1	-	-	-	-	-	-	-	-	YES
chr9:9989015	9	9989015	+	8.66807e-05	0.00653554	-24.6965	L1M2	LINE	L1	-	-	-	-	-	-	-	-	YES
chr9:10172780	9	10172780	+	1.16268e-07	3.4852e-05	-20.2908	L1M2	LINE	L1	-	-	-	-	-	-	-	-	YES
chr9:10258218	9	10258218	-	6.62049e-07	0.000143231	-33.443	BovB	LINE	RTE-BovB	-	-	-	-	-	-	-	-	YES
chr9:10555847	9	10555847	-	1.15507e-05	0.0013724	-24.3758	L1_BT	LINE	L1	-	-	-	-	-	-	-	-	YES
chr9:10605811	9	10605811	-	6.41686e-05	0.00520451	21.4755	L1_BT	LINE	L1	-	-	-	-	-	-	-	-	YES
chr9:11155182	9	11155182	+	1.44849e-06	0.000272203	-34.1939	L1_BT	LINE	L1	-	-	-	-	-	-	-	-	YES
chr9:11443727	9	11443727	+	3.57775e-06	0.000549648	23.115	L1_BT	LINE	L1	-	-	-	-	-	-	-	-	YES
chr9:17752550	9	17752550	-	4.93435e-08	1.73711e-05	-26.5206	-	-	-	-	-	-	-	-	TRAPPC9	-	-	NO
chr9:18554156	9	18554156	-	1.38241e-05	0.00157154	-20.998	L1_BT	LINE	L1	-	-	-	-	-	COL22A1	-	-	NO
chr9:19726435	9	19726435	+	4.38843e-05	0.00390782	-24.2962	BovB_Oa	LINE	RTE-BovB	-	-	-	-	-	-	-	-	YES
chr9:20000098	9	20000098	+	0.000136372	0.00919987	-29.4068	L1_Art	LINE	L1	-	-	-	-	-	-	-	-	YES
chr9:20218190	9	20218190	-	9.06183e-08	2.86499e-05	-31.3438	-	-	-	-	-	-	-	-	-	-	-	YES
chr9:22146995	9	22146995	-	7.59168e-05	0.0059289	-21.6744	L1MD	LINE	L1	-	-	-	-	-	-	-	-	YES
chr9:22214891	9	22214891	-	1.42861e-06	0.000268952	-34.5432	L1_BT	LINE	L1	-	-	-	-	-	-	-	-	YES
chr9:24375824	9	24375824	+	8.25616e-05	0.00631888	-20.6077	-	-	-	-	-	-	-	-	-	-	-	YES
chr9:36253647	9	36253647	-	3.22398e-08	1.23055e-05	-33.6442	-	-	-	-	-	-	-	-	-	-	-	YES
chr9:39624645	9	39624645	+	2.77957e-07	7.07892e-05	-26.4286	-	-	-	-	-	-	-	-	IMPAD1	-	-	NO
chr9:39624778	9	39624778	+	1.34026e-05	0.00153248	20.3716	-	-	-	-	-	-	-	-	IMPAD1	-	-	NO
chr9:44109416	9	44109416	-	1.20204e-05	0.00141565	31.8182	L1_Art	LINE	L1	-	-	-	-	-	NKAIN3	-	-	NO
chr9:45225963	9	45225963	+	1.15447e-07	3.46766e-05	-29.7795	L1ME2	LINE	L1	-	-	-	-	-	-	-	-	YES
chr9:45344698	9	45344698	-	1.17284e-08	5.45094e-06	24.379	L1_BT	LINE	L1	-	-	-	-	-	-	-	-	YES
chr9:48152765	9	48152765	-	9.12671e-07	0.000185596	26.5856	L1_BT	LINE	L1	-	-	-	-	-	CPA6	-	-	NO
chr9:48393814	9	48393814	+	1.78869e-05	0.00193486	31.0451	Bov-tA1	SINE	tRNA-Core-RTE	-	-	-	-	-	-	-	-	YES
chr9:48633134	9	48633134	-	7.93865e-05	0.0061284	22.6034	L1ME4a	LINE	L1	-	-	-	-	-	LOC114116423	-	-	NO
chr9:49367587	9	49367587	+	1.07336e-11	1.57352e-08	27.4058	L1MEj	LINE	L1	-	-	-	-	-	-	-	-	YES
chr9:52308551	9	52308551	+	0.000129042	0.00884981	29.8228	L1MC	LINE	L1	-	-	-	-	-	EYA1	-	-	NO
chr9:53049700	9	53049700	+	2.61795e-06	0.00043224	-34.3002	L1MA9	LINE	L1	-	-	-	-	-	TRPA1	-	-	NO
chr9:54158050	9	54158050	+	3.70513e-05	0.00342136	25.2492	L1MEd	LINE	L1	-	-	-	-	-	-	-	-	YES
chr9:54348034	9	54348034	+	3.47452e-06	0.000538288	22.5467	-	-	-	-	-	-	-	-	STAU2	-	-	NO
chr9:54360059	9	54360059	+	2.39435e-05	0.00242364	-24.7284	HAL1	LINE	L1	-	-	-	-	-	STAU2	-	-	NO
chr9:54533977	9	54533977	+	2.2073e-07	5.85429e-05	-29.5436	-	-	-	UBE2W	-	-	-	UBE2W	-	-	-	NO
chr9:54616725	9	54616725	+	9.3634e-20	1.97074e-15	-24.8024	-	-	-	-	-	-	-	-	-	-	-	YES
chr9:55573606	9	55573606	-	5.43766e-08	1.88724e-05	31.954	L1_BT	LINE	L1	-	-	-	-	-	-	-	-	YES
chr9:55640041	9	55640041	-	2.47215e-12	4.63978e-09	40.419	-	-	-	-	-	-	-	-	-	-	-	YES
chr9:55984006	9	55984006	-	5.32843e-09	2.88618e-06	-34.5885	L1MEg	LINE	L1	-	-	-	-	-	-	-	-	YES
chr9:56631036	9	56631036	+	4.48266e-11	5.22081e-08	-27.5718	BovB	LINE	RTE-BovB	-	-	-	-	-	-	-	-	YES
chr9:56631150	9	56631150	+	2.67796e-05	0.00264704	20.1143	BovB	LINE	RTE-BovB	-	-	-	-	-	-	-	-	YES
chr9:56631262	9	56631262	+	1.80843e-05	0.00194696	27.3053	BovB	LINE	RTE-BovB	-	-	-	-	-	-	-	-	YES
chr9:57257291	9	57257291	+	9.91906e-07	0.000198557	24.7521	BovB	LINE	RTE-BovB	-	-	-	-	-	-	-	-	YES
chr9:57334306	9	57334306	-	3.0633e-09	1.80527e-06	29.7317	L2b	LINE	L2	-	-	-	-	-	-	-	-	YES
chr9:57335326	9	57335326	-	4.15101e-05	0.0037382	24.0827	-	-	-	-	-	-	-	-	-	-	-	YES
chr9:57660655	9	57660655	-	3.91898e-06	0.000591583	-21.4689	-	-	-	-	-	-	-	-	ZFHX4	-	-	NO
chr9:58311196	9	58311196	-	8.48184e-07	0.00017453	-26.179	BovB	LINE	RTE-BovB	-	-	-	-	-	-	-	-	YES
chr9:58366740	9	58366740	-	1.11814e-07	3.38266e-05	-22.9489	L1MEg	LINE	L1	-	-	-	-	-	-	-	-	YES
chr9:58388998	9	58388998	-	4.23707e-09	2.36458e-06	-41.4278	-	-	-	-	-	-	-	-	-	-	-	YES
chr9:58847748	9	58847748	+	1.12137e-06	0.000219259	-26.8106	L1MA9	LINE	L1	-	-	-	-	-	-	-	-	YES
chr9:59194062	9	59194062	-	1.39666e-11	1.98812e-08	37.5553	-	-	-	-	-	-	-	-	-	-	-	YES
chr9:59194110	9	59194110	-	6.59504e-05	0.00531683	26.5001	-	-	-	-	-	-	-	-	-	-	-	YES
chr9:59770861	9	59770861	-	1.51608e-15	8.59094e-12	36.944	L1ME3F	LINE	L1	-	-	-	-	-	PKIA	-	-	NO
chr9:59824259	9	59824259	-	3.96921e-15	1.88641e-11	-38.9563	-	-	-	-	-	-	-	-	-	-	-	YES
chr9:60100312	9	60100312	-	8.82295e-10	6.51574e-07	-32.663	-	-	-	-	-	-	-	-	-	-	-	YES
chr9:60100587	9	60100587	-	3.0738e-07	7.65619e-05	-38.8786	L1MEj	LINE	L1	-	-	-	-	-	-	-	-	YES
chr9:60688233	9	60688233	-	2.76894e-13	7.09478e-10	49.5573	L1MA9	LINE	L1	-	-	-	-	-	LOC114116375	-	-	NO
chr9:60810740	9	60810740	+	2.41935e-06	0.000407598	-28.2178	L1MD2	LINE	L1	-	-	-	-	-	-	-	-	YES
chr9:61131956	9	61131956	+	3.6715e-07	8.82422e-05	-28.6135	L1M2	LINE	L1	-	-	-	-	-	-	-	-	YES
chr9:61167339	9	61167339	-	6.26487e-05	0.00510936	-31.1194	BovB	LINE	RTE-BovB	-	-	-	-	-	-	-	-	YES
chr9:62571050	9	62571050	-	2.00902e-08	8.4448e-06	29.4012	L1MA9	LINE	L1	-	-	-	-	-	-	-	-	YES
chr9:62572320	9	62572320	-	2.92217e-06	0.00047155	28.4418	L1_BT	LINE	L1	-	-	-	-	-	-	-	-	YES
chr9:62854577	9	62854577	+	9.45753e-07	0.000190874	-30.0962	L1M3	LINE	L1	-	-	-	-	-	-	-	-	YES
chr9:63289708	9	63289708	+	2.98553e-07	7.46791e-05	-23.0198	-	-	-	-	-	-	-	-	-	-	COLEC10	NO
chr9:64674106	9	64674106	-	6.67549e-05	0.00535662	20.4969	L1M6	LINE	L1	-	-	-	-	-	-	-	-	YES
chr9:64687623	9	64687623	-	1.4006e-06	0.000265062	-28.0677	-	-	-	-	-	-	-	-	-	-	-	YES
chr9:68814479	9	68814479	+	8.32087e-05	0.00635849	23.7651	-	-	-	-	-	-	-	-	-	-	-	YES
chr9:69867402	9	69867402	+	1.9532e-05	0.00205982	-23.8775	BovB_Oa	LINE	RTE-BovB	-	-	-	-	-	-	-	-	YES
chr9:71178275	9	71178275	-	1.48793e-11	2.08779e-08	-28.508	L1MDa	LINE	L1	-	-	-	-	-	CSMD3	-	-	NO
chr9:71277705	9	71277705	-	4.67421e-05	0.00411219	-22.221	L1_BT	LINE	L1	-	-	-	-	-	CSMD3	-	-	NO
chr9:72087478	9	72087478	-	1.45849e-05	0.00164407	25.9868	BovB_Oa	LINE	RTE-BovB	-	-	-	-	-	CSMD3	-	-	NO
chr9:72187998	9	72187998	-	4.2204e-08	1.541e-05	-21.2603	L1_BT	LINE	L1	-	-	-	-	-	CSMD3	-	-	NO
chr9:74030662	9	74030662	-	1.10331e-05	0.00132966	22.1761	L1_BT	LINE	L1	-	-	-	-	-	-	-	-	YES
chr9:75105453	9	75105453	+	0.000129788	0.00888557	25.9106	L2a	LINE	L2	-	-	-	-	-	-	-	PKHD1L1	NO
chr9:76151220	9	76151220	+	9.02487e-05	0.00674601	-25.6746	L1_Art	LINE	L1	-	-	-	-	-	-	-	-	YES
chr9:80414058	9	80414058	-	1.17286e-09	8.26782e-07	-26.1554	L1ME1	LINE	L1	-	-	-	-	-	-	-	-	YES
chr9:81449003	9	81449003	+	0.000109542	0.00781922	-29.4799	-	-	-	-	-	-	-	-	RIMS2	-	-	NO
chr9:84471677	9	84471677	+	5.98659e-06	0.000820818	28.6378	BovB	LINE	RTE-BovB	-	-	-	-	-	-	-	-	YES
chr9:85558411	9	85558411	+	1.45628e-08	6.51151e-06	-26.1966	L1M4	LINE	L1	-	-	-	-	-	VPS13B	-	-	NO
chr9:86282004	9	86282004	-	3.57427e-05	0.00332724	29.1243	-	-	-	-	-	-	-	-	STK3	-	-	NO
chr9:86588704	9	86588704	+	9.91727e-07	0.000198557	26.5416	L1M2	LINE	L1	-	-	-	-	-	-	-	-	YES
chr9:87013203	9	87013203	-	5.04371e-05	0.00436728	-26.9459	L1M3c	LINE	L1	-	-	-	-	-	-	-	RPL30	NO
chr9:87357309	9	87357309	+	2.04337e-13	5.49623e-10	-48.6623	-	-	-	-	-	-	-	-	MTDH	-	-	NO
chr9:87438320	9	87438320	-	7.98685e-07	0.000166437	-27.1743	L1MA9	LINE	L1	-	-	-	-	-	-	-	-	YES
chr9:87867747	9	87867747	-	1.05104e-06	0.000207573	32.4405	L1ME3D	LINE	L1	-	-	-	-	-	CPQ	-	-	NO
chr9:88068215	9	88068215	-	2.76125e-07	7.04445e-05	31.4911	BovB_Oa	LINE	RTE-BovB	-	-	-	-	-	CPQ	-	-	NO
chr9:89708883	9	89708883	-	2.33489e-05	0.00237422	-21.3477	BovB	LINE	RTE-BovB	-	-	-	-	-	-	-	-	YES
chr9:89862366	9	89862366	+	9.44291e-08	2.95064e-05	-31.8714	L1M2	LINE	L1	-	-	-	-	-	-	-	-	YES
chr9:89959238	9	89959238	+	3.58663e-12	6.2535e-09	-29.951	L1_BT	LINE	L1	-	-	-	-	-	-	-	-	YES
chr9:90328642	9	90328642	+	1.05323e-08	4.96553e-06	-26.8582	L1MDa	LINE	L1	-	-	-	-	-	-	-	-	YES
chr9:90566093	9	90566093	+	1.81275e-06	0.000324118	29.048	L1ME3B	LINE	L1	-	-	-	-	-	INTS8	-	-	NO
chr9:90838468	9	90838468	+	2.44938e-06	0.000411715	-27.0543	BovB	LINE	RTE-BovB	-	-	-	-	-	-	-	-	YES
chr9:91091029	9	91091029	+	9.04757e-08	2.86355e-05	-24.2624	L1M4c	LINE	L1	-	-	-	-	-	-	-	-	YES
chr9:91771654	9	91771654	-	3.7699e-09	2.15014e-06	-33.4059	L1M4a2	LINE	L1	-	-	-	-	-	LOC101110771	-	-	NO
chr9:92848722	9	92848722	-	1.61189e-05	0.00178423	31.9056	-	-	-	-	-	-	-	-	-	-	-	YES
chr9:93065398	9	93065398	+	2.06173e-06	0.000358626	-28.4523	BovB_Oa	LINE	RTE-BovB	-	-	-	-	-	-	-	-	YES
chr9:93146919	9	93146919	-	9.86064e-21	3.22838e-16	-38.5662	L1_BT	LINE	L1	-	-	-	-	-	-	-	-	YES
chr9:93157451	9	93157451	+	1.51758e-05	0.00169766	-25.7576	L1_BT	LINE	L1	-	-	-	-	-	-	-	-	YES
chr9:93160959	9	93160959	-	2.32372e-06	0.000394646	-27.6977	BovB_Oa	LINE	RTE-BovB	-	-	-	-	-	-	-	-	YES
chr9:93161157	9	93161157	-	5.35216e-08	1.86195e-05	-30.3489	BovB_Oa	LINE	RTE-BovB	-	-	-	-	-	-	-	-	YES
chr9:93360086	9	93360086	-	7.26068e-06	0.000952556	-27.4306	BovB_Oa	LINE	RTE-BovB	-	-	-	-	-	-	-	-	YES
chr9:93472980	9	93472980	+	6.58256e-06	0.000884461	29.3703	BovB_Oa	LINE	RTE-BovB	-	-	-	-	-	-	-	-	YES
chr9:93485969	9	93485969	+	2.9679e-07	7.4491e-05	33.2387	-	-	-	-	-	-	-	-	-	-	-	YES
chr9:93486239	9	93486239	+	5.50111e-05	0.00465794	32.6421	BOV-A2	SINE	Core-RTE	-	-	-	-	-	-	-	-	YES
chr9:93693185	9	93693185	-	2.34909e-06	0.000398266	21.0603	L1MEi	LINE	L1	-	-	-	-	-	-	-	-	YES
chr9:93693189	9	93693189	-	6.08061e-06	0.000830268	20.9877	L1MEi	LINE	L1	-	-	-	-	-	-	-	-	YES
chr9:93717506	9	93717506	-	1.27203e-06	0.000244659	24.4666	L1M3de	LINE	L1	-	-	-	-	-	-	-	-	YES
chr9:93845230	9	93845230	-	4.15965e-09	2.33021e-06	-35.7143	BovB_Oa	LINE	RTE-BovB	-	-	-	-	-	RUNX1T1	-	-	NO
chr9:93871596	9	93871596	-	4.14658e-05	0.0037365	28.547	BovB_Oa	LINE	RTE-BovB	-	-	-	-	-	RUNX1T1	-	-	NO
chr9:94057774	9	94057774	+	2.69301e-05	0.00265749	24.5294	-	-	-	-	-	-	-	-	-	-	-	YES
chr9:94158562	9	94158562	+	3.13034e-06	0.000497245	24.6914	-	-	-	-	-	-	-	-	-	-	-	YES
chr9:94174360	9	94174360	+	2.60532e-11	3.39684e-08	40.2112	L1MA9	LINE	L1	-	-	-	-	-	-	-	-	YES
chr9:94275573	9	94275573	-	1.60497e-08	7.00626e-06	-31.2481	L1_BT	LINE	L1	-	-	-	-	-	-	-	-	YES
chr9:94354429	9	94354429	+	1.34791e-07	3.94023e-05	-34.1996	-	-	-	-	-	-	-	-	-	-	-	YES
chr9:94357720	9	94357720	-	6.48267e-09	3.39891e-06	-30.3935	BovB	LINE	RTE-BovB	-	-	-	-	-	-	-	-	YES
chr9:94362961	9	94362961	+	5.6803e-10	4.4873e-07	-22.1893	L1M3de	LINE	L1	-	-	-	-	-	-	-	-	YES
chr9:94363379	9	94363379	+	5.23943e-12	8.45133e-09	-24.2818	L1M3de	LINE	L1	-	-	-	-	-	-	-	-	YES
chr9:94401880	9	94401880	-	1.04537e-07	3.21534e-05	29.5815	BovB_Oa	LINE	RTE-BovB	-	-	-	-	-	-	-	-	YES
chr9:94583169	9	94583169	+	0.000112712	0.00800287	22.6531	L1_BT	LINE	L1	-	-	-	-	-	-	-	-	YES
chr9:94795820	9	94795820	+	1.27484e-08	5.79702e-06	-23.2461	L1_BT	LINE	L1	-	-	-	-	-	SLC26A7	-	-	NO
chr9:94798589	9	94798589	+	8.08673e-07	0.00016757	-27.9929	L1_Art	LINE	L1	-	-	-	-	-	SLC26A7	-	-	NO
chr9:95069485	9	95069485	-	7.33732e-07	0.000154541	-32.0673	BovB_Oa	LINE	RTE-BovB	-	-	-	-	-	PIP4P2	-	PIP4P2	NO
chr9:95231009	9	95231009	+	2.73658e-05	0.00269327	-22.0701	-	-	-	-	-	-	-	-	TMEM64	-	-	NO
chr9:95283850	9	95283850	-	0.000127166	0.00875079	21.5686	MER21C	LTR	ERVL	-	-	-	-	-	-	-	-	YES
chr9:95358836	9	95358836	+	7.25374e-09	3.74325e-06	37.518	BovB_Oa	LINE	RTE-BovB	-	-	-	-	-	-	-	-	YES
chr9:95359056	9	95359056	+	2.24506e-05	0.00230098	23.1605	BovB_Oa	LINE	RTE-BovB	-	-	-	-	-	-	-	-	YES
chr9:95362749	9	95362749	+	3.70236e-09	2.11833e-06	31.5894	-	-	-	-	-	-	-	-	-	-	-	YES
chr9:95436829	9	95436829	-	2.96234e-08	1.15005e-05	34.4231	-	-	-	-	-	-	-	-	NBN	-	NBN	NO
chr9:95488426	9	95488426	-	2.51517e-10	2.23229e-07	32.2885	L1MEf	LINE	L1	-	-	-	-	-	-	-	-	YES
chr9:95654764	9	95654764	+	1.21662e-07	3.61017e-05	31.808	BovB_Oa	LINE	RTE-BovB	-	-	-	-	-	-	-	-	YES
chr9:95716727	9	95716727	-	3.61004e-06	0.000553821	21.7487	L2b	LINE	L2	-	-	-	-	-	-	-	-	YES
chr9:96016918	9	96016918	+	1.00753e-07	3.10891e-05	24.5915	L1_BT	LINE	L1	-	-	-	-	-	-	-	-	YES
chr9:96752343	9	96752343	-	7.51299e-06	0.000979579	22.5885	L1_BT	LINE	L1	-	-	-	-	-	-	-	-	YES
chr9:97336849	9	97336849	+	4.96809e-05	0.00431575	24.6313	L1ME3A	LINE	L1	-	-	-	-	-	CNBD1	-	-	NO
chr9:97336867	9	97336867	+	6.85769e-07	0.000147066	-22.0349	L1ME3A	LINE	L1	-	-	-	-	-	CNBD1	-	-	NO
chr9:97684095	9	97684095	+	7.64463e-05	0.00595919	28.1793	L1_BT	LINE	L1	-	-	-	-	-	CNBD1	-	-	NO
chr9:97704938	9	97704938	-	4.51138e-08	1.63108e-05	-27.7098	L1M2	LINE	L1	-	-	-	-	-	CNBD1	-	-	NO
chr9:97728244	9	97728244	-	1.44612e-09	9.8878e-07	31.0042	BovB_Oa	LINE	RTE-BovB	-	-	-	-	-	CNBD1	-	-	NO
chr9:97805029	9	97805029	+	9.62084e-06	0.00118813	-20.6979	L1ME1	LINE	L1	-	-	-	-	-	CNBD1	-	-	NO
chr9:97806758	9	97806758	+	1.21801e-08	5.61277e-06	28.695	BovB	LINE	RTE-BovB	-	-	-	-	-	CNBD1	-	-	NO
chr9:97830798	9	97830798	-	1.27094e-09	8.85338e-07	26.7598	BovB_Oa	LINE	RTE-BovB	-	-	-	-	-	CNBD1	-	-	NO
chr9:97919895	9	97919895	+	7.81883e-06	0.00100937	21.8846	-	-	-	-	-	-	-	-	-	-	-	YES
chr9:97970521	9	97970521	-	1.72391e-07	4.78315e-05	-27.3761	L1M5	LINE	L1	-	-	-	-	-	-	-	-	YES
chr9:97992882	9	97992882	-	2.90142e-07	7.31339e-05	36.7525	-	-	-	-	-	-	-	-	-	-	-	YES
chr9:98013487	9	98013487	+	3.06773e-05	0.00294731	29.4576	BovB_Oa	LINE	RTE-BovB	-	-	-	-	-	-	-	-	YES
chr9:98082035	9	98082035	+	9.85456e-11	9.87671e-08	34.5746	-	-	-	-	-	-	-	-	CNGB3	-	-	NO
chr9:98090571	9	98090571	-	4.11194e-08	1.50888e-05	26.8071	L1MEd	LINE	L1	-	-	-	-	-	CNGB3	-	-	NO
chr9:98090787	9	98090787	-	2.63168e-10	2.3079e-07	29.8605	-	-	-	-	-	-	-	-	CNGB3	-	-	NO
chr9:98090946	9	98090946	-	5.65389e-08	1.95093e-05	32.0785	-	-	-	-	-	-	-	-	CNGB3	-	-	NO
chr9:98196190	9	98196190	-	1.87109e-15	1.02099e-11	27.1862	-	-	-	-	-	-	-	-	CNGB3	-	-	NO
chr9:98214142	9	98214142	+	1.99445e-05	0.00208992	22.1388	L1_BT	LINE	L1	-	-	-	-	-	-	-	-	YES
chr9:98396562	9	98396562	-	1.12515e-08	5.26252e-06	24.0921	L1_BT	LINE	L1	-	-	-	-	-	WWP1	-	-	NO
chr9:98522335	9	98522335	-	7.27962e-11	7.60645e-08	31.3203	L1M2	LINE	L1	-	-	-	-	-	-	-	-	YES
chr9:98782609	9	98782609	-	6.2665e-06	0.000850919	-28.7786	HAL1	LINE	L1	-	-	-	-	-	-	-	-	YES
chr9:98782890	9	98782890	-	3.88247e-05	0.00355063	-22.1078	HAL1	LINE	L1	-	-	-	-	-	-	-	-	YES
chr9:98820424	9	98820424	-	1.28876e-05	0.00149169	-30.7483	BOV-A2	SINE	Core-RTE	-	-	-	-	-	-	-	-	YES
chr9:98820904	9	98820904	-	4.66437e-07	0.000107712	-31.3901	L1MEd	LINE	L1	-	-	-	-	-	-	-	-	YES
chr9:99240156	9	99240156	+	2.20856e-08	9.10179e-06	-39.6435	BovB	LINE	RTE-BovB	-	-	-	-	-	-	-	-	YES
chr9:99634841	9	99634841	-	3.0697e-07	7.65247e-05	-38.1596	MIRb	SINE	MIR	-	-	-	-	-	LRRCC1	-	-	NO
chr9:99716957	9	99716957	-	1.40484e-09	9.64921e-07	-21.6763	L1M4a2	LINE	L1	-	-	-	-	-	LOC105610833	-	-	NO
chr9:99827973	9	99827973	-	2.04089e-05	0.00213177	-32.2727	L1M3	LINE	L1	-	-	-	-	-	-	-	-	YES
chr9:100881285	9	100881285	-	1.03527e-11	1.52526e-08	42.8703	-	-	-	-	-	-	-	-	-	-	-	YES
chr9:100881728	9	100881728	-	4.10587e-10	3.36067e-07	33.8462	L2c	LINE	L2	-	-	-	-	-	-	-	-	YES
chr9:101333806	9	101333806	-	0.000121343	0.00844178	-23.3696	Charlie2b	DNA	hAT-Charlie	-	-	-	-	-	-	-	-	YES
chr9:101982793	9	101982793	-	9.44521e-05	0.00697528	26.3815	L1MB5	LINE	L1	-	-	-	-	-	-	-	-	YES
chr9:102649666	9	102649666	-	7.31636e-08	2.40282e-05	38.9748	BovB	LINE	RTE-BovB	-	-	-	-	-	-	-	-	YES
chr9:102846882	9	102846882	-	0.000118606	0.00829933	-22.7175	L1_BT	LINE	L1	-	-	-	-	-	-	-	-	YES
chr9:103018258	9	103018258	+	7.29045e-06	0.000956036	-23.0303	L1_BT	LINE	L1	-	-	-	-	-	-	-	-	YES
chr9:103245239	9	103245239	-	1.44899e-07	4.1777e-05	-25.0683	L1MEc	LINE	L1	-	-	-	-	-	-	-	LOC114116407	NO
chr9:103305069	9	103305069	-	1.95133e-06	0.000343477	-24.6008	L1ME3Cz	LINE	L1	-	-	-	-	-	ZFAND1	-	-	NO
chr9:103341123	9	103341123	-	2.44383e-09	1.52241e-06	31.834	-	-	-	-	-	-	-	-	IMPA1	-	-	NO
chr9:103939237	9	103939237	-	1.69104e-05	0.00185029	22.0635	L1MEd	LINE	L1	-	-	-	-	-	-	-	-	YES
chr10:598713	10	598713	+	5.60316e-05	0.00472263	23.9162	-	-	-	-	-	-	-	-	-	-	-	YES
chr10:968718	10	968718	+	5.79228e-05	0.00482545	27.4494	L1_BT	LINE	L1	-	-	-	-	-	-	-	-	YES
chr10:1021408	10	1021408	+	9.8861e-10	7.19271e-07	35.2262	BovB	LINE	RTE-BovB	-	-	-	-	-	-	-	-	YES
chr10:2742558	10	2742558	-	3.84495e-07	9.17419e-05	-32.8261	L1_BT	LINE	L1	-	-	-	-	-	TDRD3	-	-	NO
chr10:3596186	10	3596186	-	5.50032e-16	3.24146e-12	35.7749	-	-	-	-	-	-	-	-	DIAPH3	-	-	NO
chr10:5861897	10	5861897	-	1.85723e-06	0.000330666	-23.8751	L1MDa	LINE	L1	-	-	-	-	-	-	-	-	YES
chr10:5863149	10	5863149	-	8.39964e-05	0.00639216	-22.1778	L1MDa	LINE	L1	-	-	-	-	-	-	-	-	YES
chr10:5889573	10	5889573	-	2.05015e-08	8.58094e-06	29.1882	L1_BT	LINE	L1	-	-	-	-	-	-	-	-	YES
chr10:5891826	10	5891826	+	8.20337e-08	2.64755e-05	-31.5533	-	-	-	-	-	-	-	-	-	-	-	YES
chr10:6336493	10	6336493	-	1.13857e-05	0.00136054	-21.4354	L1M3	LINE	L1	-	-	-	-	-	-	-	-	YES
chr10:6414589	10	6414589	-	1.21644e-07	3.61017e-05	27.798	L2	LINE	L2	-	-	-	-	-	-	-	-	YES
chr10:7251901	10	7251901	-	8.0602e-05	0.00620403	-21.5598	L1_Art	LINE	L1	-	-	-	-	-	-	-	-	YES
chr10:11123213	10	11123213	+	6.74963e-06	0.000900748	24.2754	-	-	-	-	-	-	-	-	-	-	-	YES
chr10:17137866	10	17137866	-	0.000119818	0.00836631	-28.5998	L1MA9	LINE	L1	-	-	-	-	-	-	-	-	YES
chr10:26203897	10	26203897	+	1.46103e-06	0.000273771	-27.2368	-	-	-	-	-	-	-	-	-	-	-	YES
chr10:26700864	10	26700864	-	2.76932e-05	0.00272185	23.6318	L1MEc	LINE	L1	-	-	-	-	-	-	-	-	YES
chr10:27182763	10	27182763	-	8.83093e-05	0.00662625	-23.3492	-	-	-	-	-	-	-	-	ALG5	-	-	NO
chr10:29357304	10	29357304	-	2.26785e-05	0.00232055	21.2583	-	-	-	-	-	-	-	-	-	-	-	YES
chr10:29502511	10	29502511	-	3.4694e-05	0.0032578	-27.7342	MLT1D	LTR	ERVL-MaLR	-	-	-	-	-	-	-	-	YES
chr10:29571018	10	29571018	+	6.93598e-05	0.00552667	-21.3278	-	-	-	-	-	-	-	-	LOC101109717	-	-	NO
chr10:29913375	10	29913375	+	3.57497e-05	0.00332724	23.5294	L1_BT	LINE	L1	-	-	-	-	-	-	-	-	YES
chr10:31501789	10	31501789	+	2.58529e-05	0.00257708	-22.757	BovB	LINE	RTE-BovB	-	-	-	-	-	LOC101111560	-	-	NO
chr10:31521307	10	31521307	+	1.23194e-07	3.63733e-05	26.0606	BovB	LINE	RTE-BovB	-	-	-	-	-	LOC101111560	-	-	NO
chr10:32490319	10	32490319	-	5.54013e-05	0.00468156	23.8252	-	-	-	-	-	-	-	-	-	-	-	YES
chr10:38658361	10	38658361	+	1.51944e-11	2.12189e-08	-26.6907	L1ME2z	LINE	L1	-	-	-	-	-	-	-	-	YES
chr10:38659427	10	38659427	+	7.95751e-07	0.000165942	32.9466	L1M5	LINE	L1	-	-	-	-	-	-	-	-	YES
chr10:38972277	10	38972277	+	1.95611e-05	0.00206074	25.7836	BovB_Oa	LINE	RTE-BovB	-	-	-	-	-	-	-	-	YES
chr10:39907245	10	39907245	-	4.28118e-05	0.0038355	22.0207	L1_BT	LINE	L1	-	-	-	-	-	-	-	-	YES
chr10:40278830	10	40278830	+	7.61174e-05	0.00593826	-22.2654	BovB_Oa	LINE	RTE-BovB	-	-	-	-	-	-	-	-	YES
chr10:40327909	10	40327909	+	2.04597e-08	8.58094e-06	25.2774	L1_BT	LINE	L1	-	-	-	-	-	-	-	-	YES
chr10:40418573	10	40418573	-	2.02483e-07	5.44875e-05	26.4493	L1_BT	LINE	L1	-	-	-	-	-	-	-	-	YES
chr10:40587729	10	40587729	-	8.06188e-05	0.00620403	24.6154	-	-	-	-	-	-	-	-	-	-	-	YES
chr10:41142923	10	41142923	-	1.62569e-05	0.00179546	-21.3265	BovB	LINE	RTE-BovB	-	-	-	-	-	-	-	-	YES
chr10:41384047	10	41384047	-	3.16859e-07	7.83271e-05	20.2887	-	-	-	-	-	-	-	-	-	-	-	YES
chr10:41567640	10	41567640	-	0.000117728	0.00825554	23.9216	L1MA9	LINE	L1	-	-	-	-	-	-	-	-	YES
chr10:42282042	10	42282042	-	7.52878e-05	0.00589227	30.1018	L1_BT	LINE	L1	-	-	-	-	-	PCDH9	-	-	NO
chr10:43198620	10	43198620	+	3.3161e-06	0.000519472	-24.9448	BovB	LINE	RTE-BovB	-	-	-	-	-	-	-	-	YES
chr10:43240945	10	43240945	-	3.08788e-05	0.00296281	-25.3059	-	-	-	-	-	-	-	-	-	-	-	YES
chr10:43531666	10	43531666	+	2.66633e-05	0.00263823	26.8293	BovB_Oa	LINE	RTE-BovB	-	-	-	-	-	-	-	-	YES
chr10:44417538	10	44417538	+	0.000135138	0.00913319	25.345	-	-	-	-	-	-	-	-	-	-	-	YES
chr10:47082634	10	47082634	-	3.34532e-11	4.10723e-08	24.6702	L1_BT	LINE	L1	-	-	-	-	-	-	-	-	YES
chr10:48972117	10	48972117	+	1.86365e-06	0.00033161	25.4017	BovB	LINE	RTE-BovB	-	-	-	-	-	-	-	-	YES
chr10:49221955	10	49221955	+	4.67011e-14	1.5122e-10	29.4105	-	-	-	-	-	-	-	-	-	-	-	YES
chr10:49352091	10	49352091	-	7.95348e-06	0.00102295	21.4207	-	-	-	-	-	-	-	-	-	-	-	YES
chr10:49373274	10	49373274	-	9.5497e-08	2.9777e-05	32.2413	BovB_Oa	LINE	RTE-BovB	-	-	-	-	-	-	-	-	YES
chr10:49548441	10	49548441	+	1.76217e-08	7.56914e-06	31.714	L1M5	LINE	L1	-	-	-	-	-	-	-	-	YES
chr10:49999840	10	49999840	+	2.46602e-06	0.00041404	29.6649	-	-	-	-	-	-	-	-	DACH1	-	-	NO
chr10:50439098	10	50439098	-	8.65122e-05	0.00652966	-25.4455	BovB	LINE	RTE-BovB	-	-	-	-	-	-	-	-	YES
chr10:51268405	10	51268405	+	4.77016e-05	0.00417086	-29.0255	-	-	-	-	-	-	-	-	DIS3	-	-	NO
chr10:51956134	10	51956134	-	5.38209e-10	4.2862e-07	-29.3701	HAL1	LINE	L1	-	-	-	-	-	LOC105609591	-	LOC105609591	NO
chr10:53948216	10	53948216	+	7.2349e-05	0.0057108	-23.3192	L1MEc	LINE	L1	-	-	-	-	-	-	-	-	YES
chr10:54020070	10	54020070	-	7.37421e-05	0.00580056	22.5	L1_BT	LINE	L1	-	-	-	-	-	-	-	-	YES
chr10:54291792	10	54291792	+	0.000104876	0.00755882	23.5294	BovB	LINE	RTE-BovB	-	-	-	-	-	-	-	-	YES
chr10:54528361	10	54528361	+	1.04502e-08	4.94265e-06	32.983	-	-	-	-	-	-	-	-	-	-	TBC1D4	NO
chr10:56525676	10	56525676	+	5.81612e-05	0.00483709	-23.6861	-	-	-	-	-	-	-	-	MYCBP2	-	-	NO
chr10:56693355	10	56693355	-	1.30676e-08	5.91476e-06	27.8756	L1MEg	LINE	L1	-	-	-	-	-	-	-	-	YES
chr10:57039870	10	57039870	-	8.82998e-05	0.00662625	-26.5957	HAL1	LINE	L1	-	-	-	-	-	SLAIN1	-	SLAIN1	NO
chr10:57431706	10	57431706	+	5.30554e-05	0.00454194	-26.4687	-	-	-	-	-	-	-	-	-	-	-	YES
chr10:57828827	10	57828827	+	4.98056e-07	0.000113414	29.3794	L1_Art	LINE	L1	-	-	-	-	-	-	-	-	YES
chr10:60151969	10	60151969	+	2.54629e-06	0.000423416	-21.9033	-	-	-	-	-	-	-	-	-	-	-	YES
chr10:60453779	10	60453779	-	1.76977e-10	1.62292e-07	-39.5798	BovB	LINE	RTE-BovB	-	-	-	-	-	-	-	-	YES
chr10:60536376	10	60536376	+	2.88367e-05	0.0028108	20.0925	-	-	-	-	-	-	-	-	-	-	-	YES
chr10:60642621	10	60642621	+	2.16975e-08	8.99213e-06	-24.5536	-	-	-	-	-	-	-	-	-	-	-	YES
chr10:60651237	10	60651237	+	1.39905e-08	6.28425e-06	-36.5417	Bov-tA3	SINE	tRNA-Core-RTE	-	-	-	-	-	-	-	-	YES
chr10:60922120	10	60922120	+	3.86749e-05	0.00354023	27.1361	-	-	-	-	-	-	-	-	-	-	-	YES
chr10:60925790	10	60925790	+	1.35143e-10	1.29711e-07	-27.1444	-	-	-	-	-	-	-	-	-	-	-	YES
chr10:62593340	10	62593340	+	1.35667e-05	0.00154646	20.1078	L1MD3	LINE	L1	-	-	-	-	-	-	-	-	YES
chr10:63031303	10	63031303	-	1.36307e-12	2.8087e-09	-32.5985	L1MEf	LINE	L1	-	-	-	-	-	-	-	-	YES
chr10:63032069	10	63032069	-	1.72478e-06	0.000312561	25	L1MEf	LINE	L1	-	-	-	-	-	-	-	-	YES
chr10:64235813	10	64235813	-	1.76558e-05	0.00191479	-23.3302	L1_BT	LINE	L1	-	-	-	-	-	-	-	-	YES
chr10:65525252	10	65525252	+	3.95653e-06	0.000595773	29.0109	L1MA9	LINE	L1	-	-	-	-	-	-	-	-	YES
chr10:67058955	10	67058955	-	8.57361e-07	0.000176172	-22.7884	-	-	-	-	-	-	-	-	-	-	-	YES
chr10:69197905	10	69197905	+	1.75461e-08	7.54766e-06	31.457	-	-	-	-	-	-	-	-	-	-	-	YES
chr10:69202502	10	69202502	+	7.42538e-14	2.30313e-10	-36.5146	L1_BT	LINE	L1	-	-	-	-	-	-	-	-	YES
chr10:69694553	10	69694553	-	5.15157e-08	1.80496e-05	29.2867	BovB_Oa	LINE	RTE-BovB	-	-	-	-	-	-	-	-	YES
chr10:70975703	10	70975703	-	5.64073e-09	3.01121e-06	-22.1722	-	-	-	-	-	-	-	-	-	-	-	YES
chr10:72491397	10	72491397	+	1.98066e-05	0.00207843	29.2859	L1_BT	LINE	L1	-	-	-	-	-	-	-	-	YES
chr10:72554697	10	72554697	+	5.56769e-06	0.000779374	-31.562	-	-	-	-	-	-	-	-	-	-	-	YES
chr10:74310214	10	74310214	-	8.76453e-05	0.00658482	-22.411	-	-	-	-	-	-	-	-	GPC5	-	-	NO
chr10:75873713	10	75873713	-	8.8478e-05	0.00663553	-24.3744	L1ME1	LINE	L1	-	-	-	-	-	-	-	-	YES
chr10:75892279	10	75892279	+	4.38246e-06	0.000645993	35.1522	-	-	-	-	-	-	-	-	-	-	-	YES
chr10:76073166	10	76073166	-	2.81384e-06	0.000457829	29.4393	L1ME3E	LINE	L1	-	-	-	-	-	-	-	-	YES
chr10:77559026	10	77559026	+	5.30079e-06	0.000753466	-21.2718	BovB	LINE	RTE-BovB	-	-	-	-	-	-	-	-	YES
chr10:82346546	10	82346546	+	6.56171e-06	0.000882906	28.2576	L1MC5a	LINE	L1	-	-	-	-	-	-	-	-	YES
chr10:83974494	10	83974494	-	2.31178e-06	0.000393297	-25.9712	L1ME1	LINE	L1	-	-	-	-	-	-	-	-	YES
chr10:83974551	10	83974551	-	3.17911e-08	1.2193e-05	-27.6608	L1ME1	LINE	L1	-	-	-	-	-	-	-	-	YES
chr10:86037991	10	86037991	-	9.65002e-05	0.00709729	-20.2932	HAL1M8	LINE	L1	-	-	-	-	-	PCCA	-	-	NO
chr10:94084363	10	94084363	-	2.22951e-12	4.32204e-09	37.5723	(TCTG)n	Simple_repeat	Simple_repeat	-	-	-	-	-	MYO16	-	-	NO
chr10:94106530	10	94106530	-	3.30011e-07	8.08169e-05	-22.2222	L1_BT	LINE	L1	-	-	-	-	-	MYO16	-	-	NO
chr10:94118854	10	94118854	+	5.23935e-05	0.00449834	-26.5238	BovB	LINE	RTE-BovB	-	-	-	-	-	MYO16	-	-	NO
chr10:94204592	10	94204592	-	1.95374e-08	8.26658e-06	29.1245	L1ME3Cz	LINE	L1	-	-	-	-	-	MYO16	-	-	NO
chr10:94204596	10	94204596	-	1.71702e-08	7.42935e-06	29.4088	L1ME3Cz	LINE	L1	-	-	-	-	-	MYO16	-	-	NO
chr10:94535167	10	94535167	-	1.79055e-06	0.000321123	-23.5275	L1ME4c	LINE	L1	-	-	-	-	-	-	-	-	YES
chr11:21972327	11	21972327	+	1.81425e-06	0.00032419	22.3375	-	-	-	-	-	-	-	-	-	-	-	YES
chr11:22253304	11	22253304	+	1.62438e-05	0.00179469	-25.3968	-	-	-	-	-	-	-	-	-	-	-	YES
chr11:29682079	11	29682079	+	2.37198e-08	9.63445e-06	-26.8883	-	-	-	-	-	-	-	-	SPECC1	-	-	NO
chr11:31531804	11	31531804	+	3.29178e-14	1.10057e-10	31.9698	-	-	-	-	-	-	-	-	-	-	-	YES
chr11:31531838	11	31531838	+	5.88489e-12	9.32283e-09	28.6429	-	-	-	-	-	-	-	-	-	-	-	YES
chr11:31531923	11	31531923	+	8.41652e-33	6.20005e-28	41.9741	-	-	-	-	-	-	-	-	-	-	-	YES
chr11:32540852	11	32540852	-	4.00053e-12	6.89357e-09	-28.7346	L1M5	LINE	L1	-	-	-	-	-	-	-	-	YES
chr11:33046933	11	33046933	+	4.30563e-07	0.000100755	25.8126	L1ME3D	LINE	L1	-	-	-	-	-	DNAH9	-	-	NO
chr11:35030995	11	35030995	-	1.94638e-05	0.0020549	24.8206	-	-	-	-	-	-	-	-	PIK3R5	-	-	NO
chr11:38096397	11	38096397	+	1.22111e-05	0.0014318	-27.0647	-	-	-	-	-	-	-	-	KIAA0753	-	-	NO
chr11:38407616	11	38407616	+	2.17742e-06	0.00037433	24.6441	-	-	-	-	-	-	-	-	SPNS3	-	-	NO
chr11:40259331	11	40259331	-	2.56672e-18	3.28251e-14	-31.9399	L1MB7	LINE	L1	-	-	-	-	-	SMG6	-	LOC114117044	NO
chr11:40878943	11	40878943	-	2.21141e-12	4.31715e-09	-20.1493	L1M4c	LINE	L1	LOC105611243	-	-	-	LOC105611243	-	-	-	NO
chr11:41904653	11	41904653	+	5.33166e-07	0.00011947	-23.4175	L1MEf	LINE	L1	-	-	-	-	-	CPD	-	-	NO
chr11:47866108	11	47866108	+	1.01881e-06	0.000202763	26.5409	L1M2	LINE	L1	-	-	-	-	-	-	-	LOC101120093	NO
chr11:52131707	11	52131707	-	1.82203e-05	0.00195879	31.7242	-	-	-	-	-	-	-	-	BCAS3	-	-	NO
chr11:52384203	11	52384203	-	1.51082e-09	1.02106e-06	-38.9853	L1ME3G	LINE	L1	-	-	-	-	-	-	-	-	YES
chr11:55720199	11	55720199	+	6.93506e-09	3.59784e-06	-23.1625	-	-	-	-	-	-	-	-	-	-	-	YES
chr11:58053559	11	58053559	-	2.67289e-08	1.0586e-05	-34.6772	-	-	-	-	-	-	-	-	-	-	-	YES
chr12:340605	12	340605	-	4.57673e-05	0.00404252	20.7896	L1_BT	LINE	L1	-	-	-	-	-	-	-	-	YES
chr12:377144	12	377144	-	1.93218e-06	0.000340922	-34.0909	BovB_Oa	LINE	RTE-BovB	-	-	-	-	-	ADORA1	-	-	NO
chr12:6039258	12	6039258	+	1.10789e-05	0.00133245	-21.7053	L1M3de	LINE	L1	-	-	-	-	-	KCNT2	-	-	NO
chr12:6055912	12	6055912	-	5.86948e-05	0.00486323	-25.8401	L1_BT	LINE	L1	-	-	-	-	-	KCNT2	-	-	NO
chr12:6225531	12	6225531	-	2.26888e-05	0.00232055	21.3907	-	-	-	-	-	-	-	-	KCNT2	-	-	NO
chr12:6283780	12	6283780	+	1.15486e-05	0.0013724	-22.5957	BovB_Oa	LINE	RTE-BovB	-	-	-	-	-	KCNT2	-	-	NO
chr12:6884855	12	6884855	+	5.19629e-05	0.00446918	-22.0274	(TGTG)n	Simple_repeat	Simple_repeat	-	-	-	-	-	-	-	-	YES
chr12:7394925	12	7394925	+	6.61671e-06	0.000887027	-25.553	-	-	-	-	-	-	-	-	-	-	-	YES
chr12:8471135	12	8471135	+	1.80271e-05	0.00194399	20.5202	-	-	-	-	-	-	-	-	-	-	-	YES
chr12:10521936	12	10521936	+	2.08629e-06	0.000362256	-31.4041	L1_BT	LINE	L1	-	-	-	-	-	-	-	-	YES
chr12:10718010	12	10718010	+	1.24756e-05	0.00145357	26.8525	-	-	-	-	-	-	-	-	-	-	-	YES
chr12:10799524	12	10799524	+	1.74007e-07	4.8189e-05	-30.9878	-	-	-	-	-	-	-	-	-	-	-	YES
chr12:11187323	12	11187323	+	3.00221e-05	0.00290139	27.6486	L1ME2	LINE	L1	-	-	-	-	-	-	-	-	YES
chr12:12912926	12	12912926	-	8.64624e-05	0.00652756	21.825	L1_BT	LINE	L1	-	-	-	-	-	-	-	-	YES
chr12:12914401	12	12914401	-	1.32555e-05	0.00151979	21.4983	L1_BT	LINE	L1	-	-	-	-	-	-	-	-	YES
chr12:12921495	12	12921495	-	3.59028e-08	1.35111e-05	-30.5733	L1M4c	LINE	L1	-	-	-	-	-	-	-	-	YES
chr12:12921800	12	12921800	-	1.21443e-09	8.47973e-07	-25.491	L1M4c	LINE	L1	-	-	-	-	-	-	-	-	YES
chr12:13444977	12	13444977	+	3.03531e-06	0.00048608	-24.0863	L1_BT	LINE	L1	-	-	-	-	-	-	-	-	YES
chr12:13510760	12	13510760	-	4.01788e-05	0.00364524	-22.1454	L1MCa	LINE	L1	-	-	-	-	-	-	-	-	YES
chr12:13696796	12	13696796	+	3.22593e-05	0.00306644	-21.618	L1_BT	LINE	L1	-	-	-	-	-	-	-	-	YES
chr12:13722486	12	13722486	-	9.02959e-08	2.86355e-05	-35.6026	-	-	-	-	-	-	-	-	-	-	-	YES
chr12:13836463	12	13836463	+	2.34381e-07	6.13894e-05	33.8062	-	-	-	-	-	-	-	-	-	-	-	YES
chr12:13883937	12	13883937	+	0.000129895	0.00889081	27.0227	BovB	LINE	RTE-BovB	-	-	-	-	-	-	-	-	YES
chr12:14277066	12	14277066	-	1.83001e-07	5.00681e-05	-23.3564	-	-	-	-	-	-	-	-	-	-	-	YES
chr12:14463366	12	14463366	+	4.28333e-05	0.00383627	-26.6017	-	-	-	-	-	-	-	-	-	-	-	YES
chr12:14579036	12	14579036	-	1.86516e-05	0.00199415	-26.5422	L1_BT	LINE	L1	-	-	-	-	-	-	-	-	YES
chr12:14963860	12	14963860	+	2.25638e-06	0.000385431	29.3564	-	-	-	-	-	-	-	-	-	-	-	YES
chr12:14964352	12	14964352	+	1.89009e-05	0.00201132	-23.6293	-	-	-	-	-	-	-	-	-	-	-	YES
chr12:15149049	12	15149049	-	0.00010459	0.00754435	22.7057	BovB_Oa	LINE	RTE-BovB	-	-	-	-	-	-	-	-	YES
chr12:15149069	12	15149069	-	1.5967e-05	0.00177007	25.5737	BovB_Oa	LINE	RTE-BovB	-	-	-	-	-	-	-	-	YES
chr12:15789035	12	15789035	-	0.000128853	0.00884209	-21.7446	-	-	-	-	-	-	-	-	-	-	-	YES
chr12:16710118	12	16710118	-	9.07449e-07	0.000185045	-25	L1MCa	LINE	L1	-	-	-	-	-	BRINP3	-	-	NO
chr12:16744120	12	16744120	+	0.000123549	0.00856184	27.5407	L1MEg1	LINE	L1	-	-	-	-	-	BRINP3	-	-	NO
chr12:17827069	12	17827069	+	1.00049e-08	4.81706e-06	-36.939	L1MEc	LINE	L1	-	-	-	-	-	-	-	-	YES
chr12:17863318	12	17863318	-	3.43175e-07	8.33637e-05	-35.1337	L1MA9	LINE	L1	-	-	-	-	-	-	-	-	YES
chr12:17878395	12	17878395	+	5.52342e-07	0.000123004	-34.4681	BovB_Oa	LINE	RTE-BovB	-	-	-	-	-	-	-	-	YES
chr12:17883168	12	17883168	-	2.02994e-06	0.00035414	-24.5586	-	-	-	-	-	-	-	-	-	-	-	YES
chr12:17883591	12	17883591	-	3.37224e-07	8.21214e-05	-29.4574	L1_BT	LINE	L1	-	-	-	-	-	-	-	-	YES
chr12:18171451	12	18171451	+	2.27622e-12	4.38375e-09	-28.5714	-	-	-	-	-	-	-	-	-	-	-	YES
chr12:18247813	12	18247813	-	3.23889e-06	0.000508729	-34.0445	Bov-tA2	SINE	tRNA-Core-RTE	-	-	-	-	-	-	-	-	YES
chr12:18263868	12	18263868	-	4.47307e-06	0.000656721	-27.7812	L1_BT	LINE	L1	-	-	-	-	-	-	-	-	YES
chr12:18317640	12	18317640	-	9.94432e-07	0.000198928	-27.7104	BovB_Oa	LINE	RTE-BovB	-	-	-	-	-	-	-	-	YES
chr12:18327460	12	18327460	-	1.97992e-08	8.3377e-06	-24.7899	L1M4	LINE	L1	-	-	-	-	-	-	-	-	YES
chr12:18339124	12	18339124	+	4.34696e-05	0.00388027	23.169	BovB_Oa	LINE	RTE-BovB	-	-	-	-	-	-	-	-	YES
chr12:18380379	12	18380379	+	2.09082e-07	5.59566e-05	-25.7878	HAL1	LINE	L1	-	-	-	-	-	-	-	-	YES
chr12:18939818	12	18939818	-	1.77591e-05	0.00192387	20.8082	-	-	-	-	-	-	-	-	-	-	-	YES
chr12:19462627	12	19462627	-	2.50402e-05	0.0025088	23.5473	L1_BT	LINE	L1	-	-	-	-	-	-	-	-	YES
chr12:19692416	12	19692416	+	6.90322e-06	0.000915853	-27.3154	BovB	LINE	RTE-BovB	-	-	-	-	-	-	-	-	YES
chr12:20040350	12	20040350	-	2.92385e-08	1.14112e-05	41.3687	L1ME3A	LINE	L1	-	-	-	-	-	-	-	-	YES
chr12:20040541	12	20040541	-	1.7486e-07	4.83344e-05	33.046	L1ME3A	LINE	L1	-	-	-	-	-	-	-	-	YES
chr12:20057634	12	20057634	+	3.32956e-06	0.000520749	-23.8394	L1MCa	LINE	L1	-	-	-	-	-	-	-	-	YES
chr12:20076587	12	20076587	+	6.60764e-06	0.000886619	-21.8985	L2	LINE	L2	-	-	-	-	-	-	-	-	YES
chr12:20082732	12	20082732	+	6.13886e-05	0.00503586	26.4629	L1MCa	LINE	L1	-	-	-	-	-	-	-	-	YES
chr12:20305059	12	20305059	+	1.30911e-05	0.00150681	-25.1852	L1_BT	LINE	L1	-	-	-	-	-	-	-	-	YES
chr12:20305195	12	20305195	+	1.72575e-08	7.45618e-06	-26.4063	L1_BT	LINE	L1	-	-	-	-	-	-	-	-	YES
chr12:20436735	12	20436735	-	3.04907e-05	0.00293225	-25.2197	L1MDa	LINE	L1	-	-	-	-	-	-	-	-	YES
chr12:20969629	12	20969629	-	7.04263e-15	3.0973e-11	-35.3047	-	-	-	-	-	-	-	-	USH2A	-	-	NO
chr12:20972910	12	20972910	+	5.69168e-07	0.000125486	-31.8841	-	-	-	-	-	-	-	-	USH2A	-	-	NO
chr12:21150839	12	21150839	-	9.38203e-05	0.00693745	-24.1813	BovB	LINE	RTE-BovB	-	-	-	-	-	USH2A	-	-	NO
chr12:22658388	12	22658388	-	2.06311e-05	0.0021504	-23.6287	L1ME3	LINE	L1	-	-	-	-	-	-	-	-	YES
chr12:23928039	12	23928039	+	1.35443e-05	0.00154509	-24.4031	-	-	-	-	-	-	-	-	TGFB2	-	-	NO
chr12:24078929	12	24078929	+	7.51626e-06	0.000979579	-31.1364	-	-	-	-	-	-	-	-	-	-	-	YES
chr12:24665839	12	24665839	+	6.63144e-08	2.21294e-05	26.2983	-	-	-	-	-	-	-	-	-	-	-	YES
chr12:24665983	12	24665983	+	3.97923e-05	0.00361779	-23.474	L1M5	LINE	L1	-	-	-	-	-	-	-	-	YES
chr12:26153131	12	26153131	-	0.000105617	0.00760168	20.2111	L1MEf	LINE	L1	-	-	-	-	-	MARK1	-	-	NO
chr12:26208240	12	26208240	+	3.35005e-07	8.16485e-05	32.6164	-	-	-	-	-	-	-	-	MARK1	-	-	NO
chr12:26537942	12	26537942	+	1.89347e-05	0.00201274	-22.2275	L1_BT	LINE	L1	-	-	-	-	-	-	-	-	YES
chr12:26689734	12	26689734	-	2.77641e-11	3.58282e-08	-33.2168	BovB	LINE	RTE-BovB	-	-	-	-	-	-	-	-	YES
chr12:26701751	12	26701751	+	2.70833e-07	6.9489e-05	24.6683	-	-	-	-	-	-	-	-	-	-	-	YES
chr12:26929561	12	26929561	+	4.22546e-06	0.000626461	-29.0796	L1_BT	LINE	L1	-	-	-	-	-	-	-	-	YES
chr12:27037727	12	27037727	-	5.51229e-06	0.000774445	26.4817	L1_BT	LINE	L1	-	-	-	-	-	-	-	-	YES
chr12:27198280	12	27198280	+	6.15119e-05	0.00504317	-25.2119	-	-	-	-	-	-	-	-	-	-	-	YES
chr12:27277563	12	27277563	-	4.14844e-05	0.00373703	-20.276	L1MA9	LINE	L1	-	-	-	-	-	-	-	-	YES
chr12:27277828	12	27277828	-	2.30446e-09	1.45093e-06	-36.7907	L1MA9	LINE	L1	-	-	-	-	-	-	-	-	YES
chr12:27468373	12	27468373	-	1.8366e-11	2.52885e-08	22.4005	HAL1	LINE	L1	-	-	-	-	-	-	-	-	YES
chr12:27506824	12	27506824	-	5.67352e-05	0.0047615	-32.4201	L1M4c	LINE	L1	-	-	-	-	-	-	-	-	YES
chr12:27924738	12	27924738	+	1.21046e-05	0.00142159	31.9048	L1_BT	LINE	L1	-	-	-	-	-	-	-	-	YES
chr12:28337031	12	28337031	+	2.88862e-05	0.00281376	-20.6998	L1ME2	LINE	L1	-	-	-	-	-	HHIPL2	-	-	NO
chr12:28337484	12	28337484	+	1.59398e-08	6.97894e-06	-34.4767	L1ME2	LINE	L1	-	-	-	-	-	HHIPL2	-	-	NO
chr12:28650704	12	28650704	+	2.07057e-11	2.78076e-08	27.374	-	-	-	-	-	-	-	-	-	-	-	YES
chr12:30528522	12	30528522	-	0.000118001	0.00826879	-27.4904	L1_BT	LINE	L1	-	-	-	-	-	-	-	-	YES
chr12:30796619	12	30796619	-	6.22268e-06	0.000846529	29.2768	L1_BT	LINE	L1	-	-	-	-	-	DNAH14	-	-	NO
chr12:30800459	12	30800459	-	0.00011729	0.00823467	21.5902	L1M4	LINE	L1	-	-	-	-	-	DNAH14	-	-	NO
chr12:30800689	12	30800689	-	6.10229e-05	0.00501564	22.9466	L1M4	LINE	L1	-	-	-	-	-	DNAH14	-	-	NO
chr12:30820086	12	30820086	-	7.51469e-06	0.000979579	29.6083	L1M3	LINE	L1	-	-	-	-	-	DNAH14	-	-	NO
chr12:31879414	12	31879414	+	9.23758e-06	0.00115191	-29.9577	BovB	LINE	RTE-BovB	-	-	-	-	-	ACBD3	-	ACBD3	NO
chr12:32790097	12	32790097	+	6.52016e-06	0.00087848	25.0925	-	-	-	-	-	-	-	-	CDC42BPA	-	-	NO
chr12:32791108	12	32791108	+	7.43495e-11	7.73877e-08	-26.2272	L1MEd	LINE	L1	-	-	-	-	-	CDC42BPA	-	-	NO
chr12:32855437	12	32855437	-	8.4812e-05	0.00643562	-22.4125	-	-	-	-	-	-	-	-	CDC42BPA	-	-	NO
chr12:32865816	12	32865816	+	2.76059e-05	0.00271508	-27.5679	L1MA9	LINE	L1	-	-	-	-	-	CDC42BPA	-	-	NO
chr12:32865889	12	32865889	+	1.99838e-05	0.00209255	-26	L1MA9	LINE	L1	-	-	-	-	-	CDC42BPA	-	-	NO
chr12:33029683	12	33029683	-	7.08772e-05	0.00562325	30.534	HAL1	LINE	L1	-	-	-	-	-	-	-	-	YES
chr12:33660146	12	33660146	-	1.72175e-06	0.000312396	-22.6765	L1_BT	LINE	L1	-	-	-	-	-	SMYD3	-	-	NO
chr12:34244032	12	34244032	-	4.03794e-06	0.000604892	-27.0198	-	-	-	-	-	-	-	-	SMYD3	-	-	NO
chr12:34354014	12	34354014	-	4.64307e-05	0.00409008	-24.8049	L1_BT	LINE	L1	-	-	-	-	-	-	-	-	YES
chr12:34354196	12	34354196	-	1.14569e-09	8.09572e-07	22.7273	-	-	-	-	-	-	-	-	-	-	-	YES
[truncated: 912 more rows]

## Sheet: CG_F2
Methylated Cytosine ID	Chromosome	Position (bp)	Strand	P-value	P-value FDR adjusted	Methylation difference (%)	Repetitive element name	Repetitive element class	Repetitive element family	3’UTR	5’UTR	Downstream	Upstream	Exon	Intron	CDS	Promoter	Intergenic
chr1:1398487	1	1398487	+	1.16279e-12	1.23707e-10	-33.2698	L1MEg	LINE	L1	-	-	-	-	-	-	-	-	YES
chr1:2318449	1	2318449	+	2.17419e-07	8.27849e-06	21.4365	-	-	-	-	-	-	-	-	-	-	-	YES
chr1:3651133	1	3651133	-	1.42994e-06	4.51873e-05	-29.4864	L1MCa	LINE	L1	-	-	-	-	-	-	-	-	YES
chr1:10211633	1	10211633	+	1.07962e-06	3.50112e-05	23.3017	L1M4a1	LINE	L1	-	-	-	-	-	DLGAP3	-	-	NO
chr1:10269409	1	10269409	-	6.62137e-22	2.9377e-19	26.875	-	-	-	-	-	-	-	-	-	-	-	YES
chr1:12067550	1	12067550	-	2.36099e-51	1.70065e-47	28.8023	-	-	-	-	-	-	-	-	GRIK3	-	-	NO
chr1:15477592	1	15477592	-	5.10452e-10	3.31423e-08	-28.7701	CHRL	SINE	tRNA	-	-	-	-	-	ZMPSTE24	-	-	NO
chr1:16179566	1	16179566	+	2.78954e-16	5.42202e-14	24.3048	L1MEg2	LINE	L1	-	-	-	-	-	SCMH1	-	-	NO
chr1:17105571	1	17105571	+	3.58749e-11	2.96823e-09	21.0046	GA-rich	Low_complexity	Low_complexity	-	-	-	-	-	-	-	-	YES
chr1:17857625	1	17857625	+	8.69495e-09	4.41061e-07	22.1663	L1MC	LINE	L1	-	-	-	-	-	TMEM269	-	TMEM269	NO
chr1:18360830	1	18360830	-	7.29967e-27	6.38476e-24	26.7742	-	-	-	-	-	-	-	-	-	-	-	YES
chr1:18388134	1	18388134	-	6.92043e-13	7.62074e-11	27.6121	-	-	-	-	-	-	-	-	-	-	-	YES
chr1:19054340	1	19054340	+	9.04323e-07	2.99047e-05	24.09	BovB_Oa	LINE	RTE-BovB	-	-	-	-	-	ST3GAL3	-	-	NO
chr1:20744813	1	20744813	+	1.04461e-20	3.84131e-18	22.3804	L1MEd	LINE	L1	-	-	-	-	-	TESK2	-	-	NO
chr1:20746888	1	20746888	+	3.3603e-21	1.33597e-18	-24.6296	-	-	-	-	-	-	-	-	TESK2	-	-	NO
chr1:21054620	1	21054620	+	2.52718e-11	2.16104e-09	30.7828	L2	LINE	L2	-	-	-	-	-	LOC114115297	-	-	NO
chr1:21155874	1	21155874	+	1.11248e-07	4.50186e-06	23.8618	L1ME3C	LINE	L1	-	-	-	-	-	MAST2	-	-	NO
chr1:23882253	1	23882253	+	1.3329e-12	1.40679e-10	22.0453	-	-	-	-	-	-	-	-	LOC114115344	-	-	NO
chr1:24343877	1	24343877	+	9.91209e-14	1.27765e-11	-24.3979	L1ME1	LINE	L1	-	-	-	-	-	LOC114115358	-	-	NO
chr1:25954423	1	25954423	+	6.14554e-20	2.03389e-17	37.9816	-	-	-	-	-	-	-	-	LOC114115570	-	-	NO
chr1:26093498	1	26093498	+	1.88149e-20	6.6588e-18	32.808	-	-	-	-	-	-	-	-	LOC114115570	-	-	NO
chr1:28224248	1	28224248	-	4.78573e-09	2.56355e-07	22.5008	-	-	-	-	-	-	-	-	ZFYVE9	-	-	NO
chr1:28226148	1	28226148	+	1.30312e-15	2.2894e-13	-31.7282	L1MA9	LINE	L1	-	-	-	-	-	ZFYVE9	-	-	NO
chr1:28861214	1	28861214	+	3.26207e-14	4.58612e-12	-27.6217	BovB	LINE	RTE-BovB	-	-	-	-	-	ZYG11A	-	LOC101116777	NO
chr1:29740094	1	29740094	+	2.75262e-12	2.75832e-10	-30.1381	L1_BT	LINE	L1	-	-	-	-	-	GLIS1	-	-	NO
chr1:31006047	1	31006047	-	2.26354e-09	1.291e-07	23.3274	MLT1C2	LTR	ERVL-MaLR	-	-	LOC114111012	-	-	-	-	-	NO
chr1:33805367	1	33805367	+	1.91942e-17	4.53743e-15	28.5579	HAL1	LINE	L1	-	-	-	-	-	-	-	-	YES
chr1:34302823	1	34302823	-	5.30275e-06	0.000146544	20.4026	-	-	-	-	-	-	-	-	-	-	-	YES
chr1:35636088	1	35636088	+	1.20486e-09	7.26048e-08	-23.014	-	-	-	-	-	-	-	-	-	-	-	YES
chr1:35636099	1	35636099	+	4.55847e-07	1.61844e-05	-20.5556	-	-	-	-	-	-	-	-	-	-	-	YES
chr1:35636316	1	35636316	+	5.58196e-14	7.54307e-12	-24.007	-	-	-	-	-	-	-	-	-	-	-	YES
chr1:35745087	1	35745087	-	1.96999e-07	7.56448e-06	-22.8452	-	-	-	-	-	-	-	-	-	-	-	YES
chr1:36493260	1	36493260	-	8.95976e-05	0.00178167	-23.2374	L2b	LINE	L2	-	-	-	-	-	HOOK1	-	HOOK1	NO
chr1:37100742	1	37100742	-	1.02872e-16	2.16071e-14	-34.7403	Kanga2_a	DNA	TcMar-Tc2	-	-	-	-	-	-	-	-	YES
chr1:37100851	1	37100851	-	4.9055e-12	4.71132e-10	30.0946	-	-	-	-	-	-	-	-	-	-	-	YES
chr1:37942073	1	37942073	+	5.4662e-09	2.88266e-07	22.5204	L1MEf	LINE	L1	-	-	-	-	-	LOC114115115	-	-	NO
chr1:38447856	1	38447856	-	3.06172e-10	2.09451e-08	22.3873	-	-	-	-	-	-	-	-	NFIA	-	-	NO
chr1:39211105	1	39211105	+	7.22309e-05	0.00147933	-21.413	-	-	-	-	-	-	-	-	LOC101106044	-	-	NO
chr1:41856323	1	41856323	-	7.88753e-08	3.29755e-06	-24.3716	L1MA9	LINE	L1	-	-	-	-	-	-	-	-	YES
chr1:42311999	1	42311999	-	7.0492e-08	2.96631e-06	25.3471	-	-	-	-	-	-	-	-	RAVER2	-	-	NO
chr1:43609194	1	43609194	+	6.96032e-12	6.52113e-10	-24.4483	-	-	-	-	-	-	-	-	-	-	-	YES
chr1:43609303	1	43609303	+	1.28249e-17	3.10981e-15	-27.5409	-	-	-	-	-	-	-	-	-	-	-	YES
chr1:43670303	1	43670303	-	1.67211e-13	2.07242e-11	27.2474	L1M7	LINE	L1	-	-	-	-	-	-	-	-	YES
chr1:44782988	1	44782988	+	3.48048e-10	2.34431e-08	-31.1079	-	-	-	-	-	-	-	-	WDR78	-	-	NO
chr1:45919820	1	45919820	+	3.34866e-13	3.95041e-11	-30.6858	L1MD2	LINE	L1	-	-	-	-	-	-	-	DIRAS3	NO
chr1:50447976	1	50447976	-	9.28533e-07	3.05896e-05	20.5205	-	-	-	-	-	-	-	-	NEGR1	-	-	NO
chr1:50567458	1	50567458	+	2.45017e-06	7.29293e-05	20.2409	-	-	-	-	-	-	-	-	NEGR1	-	-	NO
chr1:50576645	1	50576645	+	5.18607e-07	1.81339e-05	20.4885	-	-	-	-	-	-	-	-	NEGR1	-	-	NO
chr1:50815434	1	50815434	+	1.21934e-07	4.8987e-06	21.0947	-	-	-	-	-	-	-	-	NEGR1	-	-	NO
chr1:54016992	1	54016992	+	4.76499e-14	6.60801e-12	28.4054	-	-	-	-	-	-	-	-	LRRIQ3	-	-	NO
chr1:54141989	1	54141989	+	4.20468e-09	2.28023e-07	31.4409	Tigger2	DNA	TcMar-Tigger	-	-	-	-	-	LRRIQ3	-	-	NO
chr1:54258891	1	54258891	-	1.50801e-05	0.000371625	-22.7304	-	-	-	-	-	-	-	-	LOC101120030	-	-	NO
chr1:54897939	1	54897939	-	2.881e-10	1.98418e-08	28.0664	L1MEd	LINE	L1	-	-	-	-	-	-	-	-	YES
chr1:56832906	1	56832906	-	2.33713e-08	1.09567e-06	-24.1786	-	-	-	-	-	-	-	-	ST6GALNAC3	-	-	NO
chr1:57787237	1	57787237	-	9.20185e-07	3.03636e-05	-24.4365	-	-	-	-	-	-	-	-	-	-	PIGK	NO
chr1:61181158	1	61181158	+	2.98002e-07	1.0988e-05	-26.0691	-	-	-	-	-	-	-	-	-	-	-	YES
chr1:61300871	1	61300871	-	3.13649e-07	1.15303e-05	-21.8829	L2	LINE	L2	-	-	-	-	-	-	-	-	YES
chr1:61855563	1	61855563	-	3.95854e-05	0.000873396	21.9697	L1_BT	LINE	L1	-	-	-	-	-	-	-	-	YES
chr1:61894575	1	61894575	-	3.53985e-10	2.37906e-08	26.7153	-	-	-	-	-	-	-	-	-	-	LOC114113047	NO
chr1:62350310	1	62350310	+	1.11043e-14	1.68078e-12	-34.6739	L2d2	LINE	L2	-	-	-	-	-	-	-	-	YES
chr1:62393371	1	62393371	-	2.00751e-06	6.09687e-05	20.6372	-	-	-	-	-	-	-	-	-	-	-	YES
chr1:62597532	1	62597532	+	7.06484e-11	5.49626e-09	25.4167	A-rich	Low_complexity	Low_complexity	-	-	-	-	-	-	-	-	YES
chr1:62650717	1	62650717	-	1.70183e-05	0.000413562	-22.4087	-	-	-	-	-	-	-	-	ADGRL2	-	-	NO
chr1:62829845	1	62829845	-	3.75768e-16	7.14502e-14	-28.1595	-	-	-	-	-	-	-	-	ADGRL2	-	-	NO
chr1:62842743	1	62842743	-	6.50064e-10	4.14811e-08	-25.0592	BovB	LINE	RTE-BovB	-	-	-	-	-	ADGRL2	-	-	NO
chr1:63319381	1	63319381	-	2.42649e-05	0.000564137	20.598	(TCATCTA)n	Simple_repeat	Simple_repeat	-	-	-	-	-	-	-	-	YES
chr1:64060374	1	64060374	+	2.40013e-05	0.00055854	21.8633	-	-	-	-	-	-	-	-	-	-	-	YES
chr1:64946230	1	64946230	+	5.00515e-16	9.40024e-14	-41.8208	L2a	LINE	L2	-	-	-	-	-	-	-	-	YES
chr1:65094278	1	65094278	-	3.60597e-10	2.41819e-08	28.2506	L1_BT	LINE	L1	-	-	-	-	-	-	-	-	YES
chr1:65094995	1	65094995	-	1.67402e-09	9.81274e-08	26.3009	L1_BT	LINE	L1	-	-	-	-	-	-	-	-	YES
chr1:65784758	1	65784758	+	6.37444e-07	2.19015e-05	23.9883	-	-	-	-	-	-	-	-	PRKACB	-	-	NO
chr1:65865611	1	65865611	-	3.45471e-08	1.56392e-06	24.892	-	-	-	-	-	-	-	-	-	-	-	YES
chr1:65984024	1	65984024	+	5.42165e-17	1.18978e-14	-30.168	-	-	-	-	-	-	-	-	LOC101109838	-	-	NO
chr1:66736771	1	66736771	+	2.38291e-08	1.115e-06	26.3949	L1_Art	LINE	L1	-	-	-	-	-	WDR63	-	-	NO
chr1:67098424	1	67098424	-	7.02156e-11	5.46606e-09	28.9248	L1ME4b	LINE	L1	-	-	-	-	-	-	-	-	YES
chr1:67614386	1	67614386	+	5.73524e-08	2.4668e-06	27.2896	(TA)n	Simple_repeat	Simple_repeat	-	-	-	-	-	COL24A1	-	-	NO
chr1:68140053	1	68140053	+	1.00488e-15	1.79374e-13	-36.6334	L1ME2	LINE	L1	-	-	-	-	-	-	-	-	YES
chr1:68314622	1	68314622	+	7.78538e-05	0.00158048	-20.206	L1MA9	LINE	L1	-	-	-	-	-	LOC101116002	-	-	NO
chr1:69109160	1	69109160	+	2.0602e-05	0.00048967	-21.7041	-	-	-	-	-	-	-	-	-	-	-	YES
chr1:69720202	1	69720202	-	9.13903e-10	5.63779e-08	33.0451	-	-	-	-	-	-	-	-	PKN2	-	-	NO
chr1:71242986	1	71242986	-	1.82896e-07	7.09188e-06	-21.3725	L2	LINE	L2	-	-	-	-	-	ZNF326	-	-	NO
chr1:72030919	1	72030919	-	3.86831e-22	1.76749e-19	-31.7649	BovB	LINE	RTE-BovB	-	-	-	-	-	-	-	-	YES
chr1:72031007	1	72031007	-	5.4491e-17	1.19366e-14	-26.2503	BovB	LINE	RTE-BovB	-	-	-	-	-	-	-	-	YES
chr1:74360874	1	74360874	-	4.53351e-05	0.000982236	-20.4589	L1MC5	LINE	L1	-	-	-	-	-	-	-	-	YES
chr1:76956523	1	76956523	-	7.21272e-07	2.44591e-05	-21.1154	L1ME3A	LINE	L1	-	-	-	-	-	-	-	-	YES
chr1:77209036	1	77209036	+	1.42423e-05	0.000353326	20.4319	-	-	-	-	-	-	-	-	-	-	-	YES
chr1:78746332	1	78746332	+	2.96017e-10	2.03071e-08	-20.2125	-	-	-	-	-	-	-	-	DPYD	-	-	NO
chr1:79279717	1	79279717	-	8.71364e-26	6.54609e-23	31.5532	L1MEi	LINE	L1	-	-	-	-	-	DPYD	-	-	NO
chr1:79645540	1	79645540	+	1.47481e-07	5.84262e-06	-22.3862	-	-	-	-	-	-	-	-	-	-	-	YES
chr1:79645560	1	79645560	+	8.31908e-10	5.17105e-08	25.2104	-	-	-	-	-	-	-	-	-	-	-	YES
chr1:79733352	1	79733352	-	7.4718e-12	6.96835e-10	-30.36	-	-	-	-	-	-	-	-	-	-	-	YES
chr1:79961665	1	79961665	+	1.15299e-07	4.65198e-06	24.9224	L1M5	LINE	L1	-	-	-	-	-	-	-	-	YES
chr1:80428445	1	80428445	-	7.87101e-10	4.92461e-08	20.5136	-	-	-	-	-	-	-	-	SNX7	-	-	NO
chr1:81111906	1	81111906	+	2.2307e-22	1.05874e-19	-36.4637	-	-	-	-	-	-	-	-	-	-	-	YES
chr1:81570531	1	81570531	-	1.6717e-12	1.74069e-10	-20.9181	-	-	-	-	-	-	-	-	PALMD	-	-	NO
chr1:81805324	1	81805324	-	2.56023e-17	5.93766e-15	31.0957	-	-	-	-	-	-	-	-	-	-	-	YES
chr1:81805472	1	81805472	-	2.77608e-15	4.6567e-13	29.7297	-	-	-	-	-	-	-	-	-	-	-	YES
chr1:82938749	1	82938749	-	3.99262e-08	1.7785e-06	22.6052	L1M5	LINE	L1	-	-	-	-	-	-	-	-	YES
chr1:82994176	1	82994176	-	7.10299e-09	3.66378e-07	26.2058	-	-	-	-	LOC114116089	-	-	LOC114116089	LOC105615111	-	LOC114116089	NO
chr1:83077951	1	83077951	+	2.3191e-09	1.31866e-07	21.9672	BovB	LINE	RTE-BovB	-	-	-	-	-	-	-	-	YES
chr1:84373977	1	84373977	+	3.8173e-10	2.55432e-08	24.7291	-	-	-	-	-	-	-	-	-	-	-	YES
chr1:85148342	1	85148342	-	2.59568e-08	1.20261e-06	-23.8329	L1MEf	LINE	L1	-	-	-	-	-	-	-	-	YES
chr1:85299683	1	85299683	+	2.12887e-07	8.12106e-06	-23.0002	-	-	-	-	-	-	-	-	-	-	-	YES
chr1:85455049	1	85455049	+	2.62724e-10	1.82584e-08	-26.1253	-	-	-	-	-	-	-	-	-	-	-	YES
chr1:85521928	1	85521928	+	2.89395e-06	8.47579e-05	-22.1342	L1M4	LINE	L1	-	-	-	-	-	-	-	-	YES
chr1:85679806	1	85679806	+	1.00392e-13	1.29268e-11	-23.0858	-	-	-	-	-	-	-	-	-	-	-	YES
chr1:85679840	1	85679840	+	7.3315e-25	4.98758e-22	-41.2287	-	-	-	-	-	-	-	-	-	-	-	YES
chr1:85783477	1	85783477	+	2.74191e-11	2.33002e-09	-26.2815	-	-	-	-	-	-	-	-	-	-	-	YES
chr1:86044807	1	86044807	-	8.93569e-07	2.9573e-05	-23.3652	-	-	-	-	-	-	-	-	-	-	-	YES
chr1:86143079	1	86143079	-	4.20567e-08	1.8639e-06	-27.1469	-	-	-	-	-	-	-	-	-	-	-	YES
chr1:86274968	1	86274968	+	2.03621e-11	1.76711e-09	-23.2286	L1M5	LINE	L1	-	-	-	-	-	-	-	-	YES
chr1:86311997	1	86311997	+	1.36793e-14	2.04029e-12	-23.5597	-	-	-	-	-	-	-	-	-	-	-	YES
chr1:86467141	1	86467141	-	5.49426e-06	0.000151222	-21.9626	-	-	-	-	-	-	-	-	-	-	-	YES
chr1:86483187	1	86483187	+	7.00931e-21	2.68222e-18	-35.943	-	-	-	-	-	-	-	-	-	-	-	YES
chr1:86551134	1	86551134	-	5.85495e-13	6.52372e-11	-35.1277	-	-	-	-	-	-	-	-	-	-	-	YES
chr1:86832365	1	86832365	+	2.97428e-15	4.95524e-13	-22.5593	-	-	-	-	-	-	-	-	-	-	-	YES
chr1:86978487	1	86978487	-	2.39256e-06	7.14054e-05	-21.2825	L1M3	LINE	L1	-	-	-	-	-	-	-	-	YES
chr1:86978734	1	86978734	-	8.39557e-18	2.07689e-15	-26.8284	-	-	-	-	-	-	-	-	-	-	-	YES
chr1:87078257	1	87078257	-	8.09877e-07	2.71394e-05	-24.1972	-	-	-	-	-	-	-	-	-	-	-	YES
chr1:87142375	1	87142375	-	8.74524e-12	8.06386e-10	-28.1085	BovB_Oa	LINE	RTE-BovB	-	-	-	-	-	-	-	-	YES
chr1:87142479	1	87142479	-	4.60105e-07	1.63119e-05	-23.8927	BovB_Oa	LINE	RTE-BovB	-	-	-	-	-	-	-	-	YES
chr1:87925974	1	87925974	-	5.48769e-07	1.9085e-05	-26.6695	-	-	-	-	-	-	-	-	-	-	-	YES
chr1:88015694	1	88015694	+	2.49371e-09	1.41045e-07	-31.3837	L1M4	LINE	L1	-	-	-	-	-	-	-	-	YES
chr1:88056064	1	88056064	-	5.68304e-08	2.44865e-06	-20.041	-	-	-	-	-	-	-	-	-	-	-	YES
chr1:88649212	1	88649212	-	2.20892e-15	3.76726e-13	-20.0046	L1MEc	LINE	L1	-	-	-	-	-	-	-	-	YES
chr1:88704241	1	88704241	+	8.20341e-09	4.18904e-07	-29.8516	Charlie17	DNA	hAT-Charlie	-	-	-	-	-	-	-	-	YES
chr1:89170201	1	89170201	+	3.23247e-11	2.70188e-09	-21.5038	L1MC1	LINE	L1	-	-	-	-	-	NTNG1	-	-	NO
chr1:95523655	1	95523655	-	4.38964e-11	3.58828e-09	27.6163	L1MB2	LINE	L1	-	-	-	-	-	LOC105609244	-	-	NO
chr1:96880915	1	96880915	+	4.35026e-18	1.11444e-15	29.3636	L2	LINE	L2	-	-	-	-	-	-	-	-	YES
chr1:97599449	1	97599449	-	4.58439e-09	2.46541e-07	23.9484	L1ME1	LINE	L1	-	-	-	-	-	-	-	-	YES
chr1:97802195	1	97802195	+	1.04804e-06	3.40594e-05	-21.4881	L1MEc	LINE	L1	-	-	-	-	-	-	-	-	YES
chr1:98957098	1	98957098	-	6.57275e-18	1.65949e-15	-21.8949	L1MEf	LINE	L1	-	-	-	-	-	-	-	-	YES
chr1:104208808	1	104208808	+	2.89516e-09	1.62252e-07	20.0973	L1M4c	LINE	L1	-	-	-	-	-	-	-	-	YES
chr1:104244453	1	104244453	+	1.03962e-10	7.83895e-09	24.5522	L1M3de	LINE	L1	-	-	-	-	-	-	-	-	YES
chr1:104244727	1	104244727	+	3.98973e-14	5.5644e-12	31.2455	-	-	-	-	-	-	-	-	-	-	-	YES
chr1:105593032	1	105593032	-	3.26197e-09	1.80415e-07	-33.3819	L1MEc	LINE	L1	-	-	-	-	-	-	-	-	YES
chr1:114037862	1	114037862	-	5.38677e-09	2.84444e-07	-24.6592	L1_BT	LINE	L1	-	-	-	-	-	LOC101112109	-	-	NO
chr1:114044342	1	114044342	+	1.27344e-16	2.62518e-14	-36.7482	L1M4	LINE	L1	-	-	-	-	-	LOC101112109	-	-	NO
chr1:114065596	1	114065596	+	4.95876e-26	3.81896e-23	-26.8376	-	-	-	-	-	-	-	-	LOC101112109	-	-	NO
chr1:115879517	1	115879517	+	8.53942e-12	7.90383e-10	-25.313	BovB	LINE	RTE-BovB	-	-	-	-	-	-	-	-	YES
chr1:117067315	1	117067315	+	2.28129e-07	8.654e-06	21.5615	L1MC3	LINE	L1	-	-	-	-	-	-	-	-	YES
chr1:120551256	1	120551256	-	4.21921e-13	4.83062e-11	-31.9237	BovB	LINE	RTE-BovB	-	-	-	-	-	-	-	-	YES
chr1:122107140	1	122107140	-	3.13764e-12	3.11104e-10	-33.1326	BovB	LINE	RTE-BovB	-	-	-	-	-	-	-	-	YES
chr1:122873360	1	122873360	+	5.19908e-23	2.74415e-20	-25.2406	L1MB7	LINE	L1	-	-	-	-	-	-	-	-	YES
chr1:123448418	1	123448418	+	4.24313e-15	6.91856e-13	26.4048	-	-	-	-	-	-	-	-	-	-	LOC114113251	NO
chr1:128290756	1	128290756	+	3.20316e-14	4.50846e-12	-24.5295	L1_BT	LINE	L1	-	-	-	-	-	-	-	-	YES
chr1:129035308	1	129035308	+	8.41877e-15	1.30825e-12	35.9499	-	-	-	-	-	-	-	-	-	-	-	YES
chr1:132884583	1	132884583	+	1.68252e-05	0.000409439	-22.2105	-	-	-	-	-	-	-	-	-	-	LOC101103772	NO
chr1:133671742	1	133671742	+	8.593e-10	5.3224e-08	27.6619	-	-	-	-	-	-	-	-	-	-	LOC101115597	NO
chr1:133733304	1	133733304	+	3.57089e-09	1.9582e-07	-21.1171	BovB_Oa	LINE	RTE-BovB	-	-	-	-	-	-	-	LOC101116626	NO
chr1:133790717	1	133790717	+	6.60068e-18	1.66311e-15	-37.4587	-	-	-	-	-	-	-	-	-	-	-	YES
chr1:134080871	1	134080871	-	2.50978e-10	1.75317e-08	-24.9502	-	-	-	-	-	-	-	-	-	-	-	YES
chr1:134114337	1	134114337	-	1.02211e-14	1.55478e-12	-24.0013	-	-	-	-	-	-	-	-	-	-	-	YES
chr1:134114389	1	134114389	-	3.25662e-12	3.22379e-10	-24.7613	-	-	-	-	-	-	-	-	-	-	-	YES
chr1:134639380	1	134639380	+	1.76128e-14	2.59223e-12	-34.7557	-	-	-	-	-	-	-	-	GRIK1	-	GRIK1	NO
chr1:136297856	1	136297856	-	5.30917e-07	1.85379e-05	25.5417	-	-	-	-	-	-	-	-	-	-	-	YES
chr1:136631809	1	136631809	+	1.20428e-09	7.26048e-08	22.9409	-	-	-	-	-	-	-	-	-	-	-	YES
chr1:140619089	1	140619089	-	2.77288e-17	6.39449e-15	27.88	-	-	-	-	-	-	-	-	-	-	-	YES
chr1:141233593	1	141233593	+	6.5367e-12	6.14776e-10	-23.2871	-	-	-	-	-	-	-	-	-	-	-	YES
chr1:143593347	1	143593347	+	5.6575e-19	1.64947e-16	25.3968	BovB	LINE	RTE-BovB	-	-	-	-	-	-	-	-	YES
chr1:144524391	1	144524391	-	5.89879e-14	7.90289e-12	-23.1307	-	-	-	-	-	-	-	-	-	-	-	YES
chr1:144608563	1	144608563	+	4.07253e-10	2.70796e-08	-25.1161	-	-	-	-	-	-	-	-	-	-	-	YES
chr1:144946014	1	144946014	+	1.39246e-29	1.77616e-26	24.697	-	-	-	-	-	-	-	-	-	-	-	YES
chr1:145069007	1	145069007	-	2.12726e-18	5.68755e-16	-20.58	-	-	-	-	-	-	-	-	-	-	-	YES
chr1:145594029	1	145594029	+	4.6156e-30	6.27993e-27	31.0074	-	-	-	-	-	-	-	-	NCAM2	-	-	NO
chr1:145885196	1	145885196	+	4.5608e-13	5.19519e-11	22.1705	-	-	-	-	-	-	-	-	NCAM2	-	-	NO
chr1:146089898	1	146089898	+	1.32101e-16	2.70504e-14	24.931	-	-	-	-	-	-	-	-	-	-	-	YES
chr1:146097597	1	146097597	-	7.75524e-12	7.2162e-10	22.2541	L1_BT	LINE	L1	-	-	-	-	-	-	-	-	YES
chr1:146812877	1	146812877	-	4.38127e-06	0.00012322	-20.4469	-	-	-	-	-	-	-	-	-	-	-	YES
chr1:147487269	1	147487269	+	2.54077e-09	1.43574e-07	23.8303	L1MEf	LINE	L1	-	-	-	-	-	-	-	-	YES
chr1:148684484	1	148684484	+	9.56762e-10	5.86378e-08	22.8007	L1ME3D	LINE	L1	-	-	-	-	-	-	-	-	YES
chr1:149379996	1	149379996	+	1.7974e-08	8.59416e-07	22.1462	L1MEg	LINE	L1	-	-	-	-	-	-	-	-	YES
chr1:149380391	1	149380391	+	3.39852e-13	4.00538e-11	26.6488	L1MEg	LINE	L1	-	-	-	-	-	-	-	-	YES
chr1:149431711	1	149431711	-	1.02273e-06	3.33075e-05	-24.2635	-	-	-	-	-	-	-	-	-	-	-	YES
chr1:149472451	1	149472451	+	4.37817e-08	1.93615e-06	-29.0043	-	-	-	-	-	-	-	-	-	-	-	YES
chr1:150490186	1	150490186	+	4.85355e-09	2.59647e-07	-28.9502	L1_BT	LINE	L1	-	-	-	-	-	-	-	-	YES
chr1:150550025	1	150550025	-	3.69249e-07	1.33853e-05	-21.3947	-	-	-	-	-	-	-	-	-	-	-	YES
chr1:151725402	1	151725402	-	7.53773e-28	7.32554e-25	50.6341	L1_BT	LINE	L1	-	-	-	-	-	-	-	-	YES
chr1:152002295	1	152002295	+	2.36051e-57	2.62775e-53	49.116	A-rich	Low_complexity	Low_complexity	-	-	-	-	-	-	-	-	YES
chr1:152179178	1	152179178	-	1.118e-22	5.5426e-20	-44.0453	BovB	LINE	RTE-BovB	-	-	-	-	-	-	-	-	YES
[truncated: 2,481 more rows]

## Sheet: CHH_F0
Methylated Cytosine ID	Chromosome	Position (bp)	Strand	P-value	P-value FDR adjusted	Methylation difference (%)	Repetitive element name	Repetitive element class	Repetitive element family	3’UTR	5’UTR	Downstream	Upstream	Exon	Intron	CDS	Promoter	Intergenic
[truncated: 1,288 more rows]

[truncated: 5 more sheets: CHH_F1, CHH_F2, CHG_F0, CHG_F1, CHG_F2]
