# Supplementary material for: Paternal diet induces transgenerational epigenetic inheritance of DNA methylation signatures and phenotypes in sheep model
Source: PNAS Nexus. 2022 Apr 14;1(2):pgac040. doi: 10.1093/pnasnexus/pgac040 (PMC9802161; doi:10.1093/pnasnexus/pgac040)
Supplement: pgac040_Supplemental_Files [file pgac040_supplemental_files.zip › PNASNEXUS-PNASNEXUS-2022-00106-T-s03.xlsx]

## Sheet: CG
Methylated Cytosine ID	Chromosome	Position (bp)	Strand	P-value F0	P-value FDR adjusted F0	Methylation difference (%) F0	P-value F1	P-value FDR adjusted F1	Methylation difference (%) F1	P-value F2	P-value FDR adjusted F2	Methylation difference (%) F2	Repetitive element name	Repetitive element class	Repetitive element family	3’UTR	5’UTR	Downstream	Upstream	Exon	Intron	CDS	Promoter	Intergenic
chr1:133790717	1	133790717	+	5.13445e-08	6.86477e-06	-32.3158	1.98353e-05	0.0020807	-32.0668	6.60068e-18	1.66311e-15	-37.4587	-	-	-	-	-	-	-	-	-	-	-	YES
chr1:146812877	1	146812877	-	2.45949e-11	8.46452e-09	-32.1622	2.97313e-07	7.45187e-05	-23.1378	4.38127e-06	0.00012322	-20.4469	-	-	-	-	-	-	-	-	-	-	-	YES
chr1:152002295	1	152002295	+	3.16535e-16	3.29708e-13	26.2894	8.60322e-36	1.26752e-30	41.3392	2.36051e-57	2.62775e-53	49.116	A-rich	Low_complexity	Low_complexity	-	-	-	-	-	-	-	-	YES
chr1:155873511	1	155873511	-	8.55228e-08	1.06913e-05	-24.9314	6.5655e-06	0.000882906	-24.0777	3.78415e-09	2.06405e-07	-27.1569	BovB_Oa	LINE	RTE-BovB	-	-	-	-	-	-	-	-	YES
chr1:158930314	1	158930314	+	5.68236e-09	1.02037e-06	26.431	1.30246e-06	0.000249049	22.652	1.39583e-11	1.24671e-09	32.1485	L2	LINE	L2	-	-	-	-	-	-	-	-	YES
chr1:196873806	1	196873806	+	1.36934e-11	4.95186e-09	-24.039	7.17563e-18	8.13223e-14	-27.9101	2.29346e-08	1.07788e-06	-22.2007	L1ME3Cz	LINE	L1	-	-	-	-	-	ZBTB20	-	-	NO
chr1:196874267	1	196874267	+	3.45794e-08	4.91577e-06	23.3627	3.01192e-11	3.73802e-08	26.9522	2.52151e-05	0.000584121	20.2586	L1ME3Cz	LINE	L1	-	-	-	-	-	ZBTB20	-	-	NO
chr1:214407452	1	214407452	-	1.63094e-26	1.27836e-22	-36.4801	2.41598e-12	4.59288e-09	-26.7508	2.29769e-14	3.314e-12	-27.156	L1MEg	LINE	L1	-	-	-	-	-	-	-	-	YES
chr1:214964564	1	214964564	-	5.9955e-18	9.21447e-15	26.6207	1.48744e-10	1.40029e-07	22.2277	1.60122e-13	1.99262e-11	22.087	L1MCa	LINE	L1	-	-	-	-	-	LOC105602588	-	-	NO
chr1:215089867	1	215089867	+	9.64574e-21	2.58479e-17	42.9477	3.94237e-11	4.68412e-08	29.9131	2.36528e-11	2.03111e-09	30.0403	L1MEc	LINE	L1	-	-	-	-	-	LOC101108354	-	-	NO
chr1:275496159	1	275496159	+	0.000225332	0.0078892	-21.615	1.447e-05	0.00163424	-23.5582	1.11128e-10	8.31276e-09	-21.9605	-	-	-	-	-	-	-	-	STAG1	-	-	NO
chr1:45919820	1	45919820	+	6.90873e-06	0.00044487	-35.7225	0.000108622	0.00777238	-25.4043	3.34866e-13	3.95041e-11	-30.6858	L1MD2	LINE	L1	-	-	-	-	-	-	-	DIRAS3	NO
chr1:54016992	1	54016992	+	9.04359e-11	2.68505e-08	33.9882	1.05915e-09	7.64926e-07	33.1646	4.76499e-14	6.60801e-12	28.4054	-	-	-	-	-	-	-	-	LRRIQ3	-	-	NO
chr1:54258891	1	54258891	-	1.19355e-07	1.42992e-05	-30.6035	5.23739e-12	8.45133e-09	-42.4731	1.50801e-05	0.000371625	-22.7304	-	-	-	-	-	-	-	-	LOC101120030	-	-	NO
chr10:26203897	10	26203897	+	2.80372e-09	5.51469e-07	-32.7467	1.46103e-06	0.000273771	-27.2368	1.21059e-12	1.28681e-10	-30.3928	-	-	-	-	-	-	-	-	-	-	-	YES
chr11:31531804	11	31531804	+	2.78333e-22	1.02665e-18	42.7861	3.29178e-14	1.10057e-10	31.9698	4.33084e-15	7.03347e-13	25.2469	-	-	-	-	-	-	-	-	-	-	-	YES
chr11:31531923	11	31531923	+	6.54809e-39	1.57923e-34	48.1233	8.41652e-33	6.20005e-28	41.9741	4.88445e-26	3.78555e-23	31.6524	-	-	-	-	-	-	-	-	-	-	-	YES
chr11:58053559	11	58053559	-	1.01016e-06	8.77462e-05	-27.9781	2.67289e-08	1.0586e-05	-34.6772	1.67923e-08	8.08916e-07	25.751	-	-	-	-	-	-	-	-	-	-	-	YES
chr12:16710118	12	16710118	-	1.20211e-08	1.95282e-06	-25.4495	9.07449e-07	0.000185045	-25	4.29245e-11	3.51588e-09	27.4985	L1MCa	LINE	L1	-	-	-	-	-	BRINP3	-	-	NO
chr12:17883168	12	17883168	-	5.26652e-06	0.000354106	-23.4861	2.02994e-06	0.00035414	-24.5586	1.69315e-12	1.75704e-10	28.0587	-	-	-	-	-	-	-	-	-	-	-	YES
chr12:18171451	12	18171451	+	1.41904e-17	2.01315e-14	-35.2438	2.27622e-12	4.38375e-09	-28.5714	7.89203e-17	1.68554e-14	27.4992	-	-	-	-	-	-	-	-	-	-	-	YES
chr12:18339124	12	18339124	+	3.207e-05	0.00160646	21.5734	4.34696e-05	0.00388027	23.169	3.20936e-25	2.31174e-22	-42.0381	BovB_Oa	LINE	RTE-BovB	-	-	-	-	-	-	-	-	YES
chr12:65042297	12	65042297	-	3.13121e-17	4.10761e-14	-46.9469	8.35916e-06	0.00106444	-23.1539	4.32335e-12	4.18174e-10	-25.0607	-	-	-	-	-	-	-	-	AXDND1	-	-	NO
chr14:41527658	14	41527658	+	3.16888e-08	4.58058e-06	-22.4964	9.13277e-11	9.216e-08	-21.1002	5.48078e-33	1.01688e-29	-28.6098	L1M3	LINE	L1	-	-	-	-	-	-	-	-	YES
chr15:41364174	15	41364174	+	3.60968e-10	9.11952e-08	-37.0882	6.75819e-10	5.19941e-07	-38.5366	4.18199e-15	6.82797e-13	-33.7029	L1_Art	LINE	L1	-	-	-	-	-	-	-	-	YES
chr15:78332974	15	78332974	-	7.24572e-15	5.34524e-12	-30.9968	9.76135e-10	7.12109e-07	-25.7312	2.17876e-07	8.29071e-06	-21.0967	-	-	-	-	-	-	-	-	-	-	-	YES
chr15:80294459	15	80294459	-	1.29981e-06	0.000108558	-31.9085	3.22401e-05	0.00306644	-22.4172	1.44771e-14	2.14881e-12	-24.4327	L1M4	LINE	L1	-	-	-	-	-	-	-	-	YES
chr15:9650733	15	9650733	+	6.56915e-08	8.51429e-06	-37.0815	0.000133984	0.00907373	-27.9233	1.05962e-11	9.64712e-10	-28.6324	L1_BT	LINE	L1	-	-	-	-	-	CNTN5	-	-	NO
chr15:9890821	15	9890821	-	2.70845e-12	1.1383e-09	32.8045	6.77644e-08	2.25367e-05	30.3037	2.56663e-13	3.09342e-11	31.9795	L1_Art	LINE	L1	-	-	-	-	-	CNTN5	-	-	NO
chr16:36311580	16	36311580	-	1.95908e-18	3.39351e-15	-35.0223	8.98226e-10	6.61681e-07	-23.5384	4.3648e-09	2.35351e-07	-21.7626	-	-	-	-	-	-	-	-	-	-	-	YES
chr16:39788789	16	39788789	-	2.9739e-21	8.6333e-18	36.7814	5.91324e-08	2.02841e-05	24.3453	3.61401e-12	3.5432e-10	23.7855	L1MEd	LINE	L1	-	-	-	-	-	-	-	-	YES
chr16:55578547	16	55578547	+	1.41398e-06	0.000116296	-25.2318	9.04254e-08	2.86355e-05	-28.2926	3.98609e-10	2.65855e-08	-25.7783	-	-	-	-	-	-	-	-	-	-	-	YES
chr16:57981001	16	57981001	-	3.81512e-09	7.20569e-07	37.357	1.1724e-06	0.000227277	33.781	2.90664e-07	1.07563e-05	21.781	-	-	-	-	-	-	-	-	-	-	-	YES
chr16:7584884	16	7584884	+	7.82255e-05	0.00337124	20.3427	3.61056e-06	0.000553821	27.6252	2.85158e-08	1.31186e-06	-22.8911	L1_BT	LINE	L1	-	-	-	-	-	-	-	-	YES
chr17:32127946	17	32127946	-	8.94383e-07	7.928e-05	-22.0278	6.93534e-09	3.59784e-06	-30.5733	4.73107e-11	3.83411e-09	-27.6608	L1_BT	LINE	L1	-	-	-	-	-	SCLT1	-	-	NO
chr17:56920921	17	56920921	+	6.61184e-07	6.19358e-05	-24.9123	2.82981e-05	0.00276929	-22.3918	3.79991e-08	1.70132e-06	-24.8617	L1M3	LINE	L1	-	-	-	-	-	-	-	-	YES
chr17:6332361	17	6332361	+	7.56444e-22	2.55017e-18	-32.5388	3.27443e-21	1.20606e-16	-31.9756	4.89599e-48	2.99765e-44	-38.6512	L1MCc	LINE	L1	-	-	-	-	-	-	-	-	YES
chr18:35217272	18	35217272	-	1.64286e-10	4.55496e-08	22.3094	3.89053e-10	3.22553e-07	20.4052	1.39978e-16	2.84257e-14	27.008	HAL1	LINE	L1	-	-	-	-	-	-	-	-	YES
chr18:50719875	18	50719875	+	9.52401e-11	2.80379e-08	-38.6019	5.36876e-09	2.90241e-06	-37.8905	1.19257e-08	5.90037e-07	-28.3128	L1M4	LINE	L1	-	-	-	-	-	-	-	-	YES
chr18:50734428	18	50734428	-	9.27787e-09	1.55554e-06	-40.7411	2.07617e-11	2.78076e-08	-41.443	6.76013e-17	1.46542e-14	-34.3896	L2b	LINE	L2	-	-	-	-	-	-	-	-	YES
chr18:52191426	18	52191426	+	1.99019e-29	2.39991e-25	-52.7952	6.98486e-09	3.61717e-06	-26.8556	6.40653e-22	2.85272e-19	-29.6663	L1M3de	LINE	L1	-	-	-	-	-	-	-	-	YES
chr19:27956146	19	27956146	-	2.62497e-15	2.19467e-12	22.8188	6.56911e-10	5.09385e-07	22.2057	1.48749e-31	2.39669e-28	30.7692	-	-	-	-	-	-	-	-	-	-	-	YES
chr2:12811216	2	12811216	-	2.50852e-08	3.7434e-06	29.7676	1.51351e-08	6.7011e-06	29.5793	1.93434e-10	1.38195e-08	22.0224	L1M6	LINE	L1	-	-	-	-	-	LPAR1	-	-	NO
chr2:13312188	2	13312188	-	2.83001e-17	3.79673e-14	-34.4201	2.76533e-12	5.09271e-09	-31.0087	1.98371e-18	5.36227e-16	-33.9348	-	-	-	-	-	-	-	-	SVEP1	-	-	NO
chr2:14667964	2	14667964	-	5.50945e-16	5.41493e-13	28.1556	1.27437e-16	8.94062e-13	27.9504	1.28835e-12	1.36472e-10	20.7839	-	-	-	-	-	-	-	-	TMEM245	-	-	NO
chr2:24733383	2	24733383	+	8.42523e-15	6.17534e-12	39.6832	2.19167e-06	0.000375902	27.8391	9.32145e-23	4.69728e-20	41.31	-	-	-	-	-	-	-	-	-	-	-	YES
chr2:26799921	2	26799921	+	2.72036e-15	2.25637e-12	-29.6982	8.70491e-07	0.000178746	-21.425	6.64249e-23	3.38914e-20	-30.6261	BovB	LINE	RTE-BovB	-	-	-	-	-	-	-	-	YES
chr2:27516057	2	27516057	+	2.24228e-13	1.23184e-10	34.5237	5.82035e-08	2.0012e-05	30.4449	2.47344e-09	1.39963e-07	25.4469	-	-	-	-	-	-	-	-	-	-	-	YES
chr2:5779482	2	5779482	-	5.59523e-06	0.000372374	24.7732	5.03698e-05	0.00436562	22.4938	5.61673e-08	2.42178e-06	24.9324	HAL1	LINE	L1	-	-	-	-	-	-	-	-	YES
chr2:66441402	2	66441402	-	6.18916e-29	6.93025e-25	39.5128	1.19309e-16	8.57454e-13	30.2864	4.57005e-10	3.00176e-08	21.6716	L1_BT	LINE	L1	-	-	-	-	-	-	-	-	YES
chr2:7271326	2	7271326	-	0.000136828	0.00528709	21.1024	1.20074e-05	0.00141468	22.5888	3.23983e-08	1.47482e-06	21.6523	L1MC2	LINE	L1	-	-	-	-	-	ASTN2	-	-	NO
chr21:11300458	21	11300458	+	8.98846e-11	2.67264e-08	30.1607	5.54019e-07	0.000123113	24.1857	5.75807e-20	1.92123e-17	33.7036	L1MEh	LINE	L1	-	-	-	-	-	LOC114110160	-	-	NO
chr21:21660372	21	21660372	+	1.26428e-11	4.60916e-09	29.7074	1.78956e-05	0.00193509	20.2401	2.54069e-21	1.0234e-18	40.7166	L1_BT	LINE	L1	-	-	-	-	-	-	-	-	YES
chr21:4071682	21	4071682	-	1.25445e-17	1.80415e-14	56.1126	6.56262e-06	0.000882906	31.8937	5.11211e-11	4.11838e-09	29.849	BovB	LINE	RTE-BovB	-	-	-	-	-	-	-	-	YES
chr22:43339008	22	43339008	-	5.12941e-23	2.23362e-19	57.3913	0.000106305	0.0076476	21.8746	1.38426e-11	1.23728e-09	25.6793	-	-	-	-	-	-	-	-	SEC23IP	-	-	NO
chr23:20690279	23	20690279	+	6.50985e-15	4.89452e-12	24.8164	7.0408e-08	2.32584e-05	20.2472	8.94864e-16	1.60673e-13	28.0035	L1MEc	LINE	L1	-	-	-	-	-	-	-	-	YES
chr23:36603223	23	36603223	+	1.05663e-08	1.73901e-06	-23.8607	4.7296e-12	7.91835e-09	-32.6492	1.00954e-21	4.27753e-19	-35.2987	L1_BT	LINE	L1	-	-	-	-	-	-	-	-	YES
chr23:39971357	23	39971357	-	2.28015e-35	3.57444e-31	45.3261	3.29827e-19	5.99332e-15	32.6521	7.90467e-14	1.03414e-11	23.8171	-	-	-	-	-	-	-	-	THOC1	-	-	NO
chr23:41708318	23	41708318	+	8.90126e-25	5.58157e-21	32.4521	1.18063e-20	3.40156e-16	34.8314	6.73474e-24	3.94588e-21	28.697	-	-	-	-	-	-	-	-	-	-	-	YES
chr24:23573024	24	23573024	-	1.63716e-46	7.33275e-42	40.404	2.15436e-15	1.1075e-11	27.9458	1.96863e-12	2.02235e-10	24.085	L1_BT	LINE	L1	-	-	-	-	-	-	-	-	YES
chr24:31175369	24	31175369	+	5.60611e-24	2.7041e-20	-46.5079	1.98311e-14	7.21415e-11	-33.3658	6.93343e-07	2.36364e-05	-21.5819	L1MC	LINE	L1	-	-	-	-	-	AUTS2	-	-	NO
chr24:32615462	24	32615462	-	2.22198e-47	1.16109e-42	-50.7942	2.0686e-09	1.3367e-06	-21.3605	5.38888e-10	3.4896e-08	-21.2935	L1MD	LINE	L1	-	-	-	-	-	-	-	-	YES
chr24:9377390	24	9377390	+	5.5354e-10	1.31877e-07	22.8107	8.95951e-15	3.66669e-11	27.1047	2.74545e-26	2.24126e-23	35.3413	-	-	-	-	-	-	-	-	-	-	-	YES
chr25:12406889	25	12406889	-	1.09691e-08	1.79776e-06	-25.8322	6.1245e-06	0.0008351	-23.1677	1.38896e-12	1.46118e-10	-20.9536	-	-	-	-	-	-	-	-	-	-	-	YES
chr26:41408434	26	41408434	-	1.06253e-12	4.97214e-10	-33.0347	4.56183e-08	1.64126e-05	-27.8514	7.60034e-10	4.76541e-08	26.696	L1M4c	LINE	L1	-	-	-	-	-	CSGALNACT1	-	-	NO
chr3:167800656	3	167800656	-	0.000125605	0.00493737	20.9428	3.44036e-06	0.000534673	25.8796	4.91874e-06	0.000136827	20.6252	-	-	-	-	-	-	-	-	-	-	-	YES
chr3:197078621	3	197078621	-	8.39553e-13	4.03097e-10	-30.5741	4.44984e-07	0.000103652	-24.6448	1.77001e-11	1.5526e-09	-20.439	-	-	-	-	-	-	-	-	-	-	-	YES
chr3:219196131	3	219196131	-	8.68171e-16	8.14956e-13	-50.1593	4.71203e-08	1.67687e-05	-31.5808	1.06959e-13	1.36717e-11	-31.6577	BovB_Oa	LINE	RTE-BovB	-	-	-	-	-	-	-	-	YES
chr3:219309680	3	219309680	+	6.25954e-37	1.15443e-32	64.1221	2.70978e-07	6.9489e-05	25.1082	1.96801e-29	2.43423e-26	29.1022	-	-	-	-	-	-	-	-	LOC101123029	-	LOC101123029	NO
chr3:58920630	3	58920630	-	1.36036e-09	2.93335e-07	38.8745	5.51692e-06	0.000774475	30.3281	3.78309e-13	4.391e-11	30.4078	L1MA9	LINE	L1	-	-	-	-	-	-	-	-	YES
chr4:120492576	4	120492576	+	1.78359e-11	6.2832e-09	24.0868	2.2463e-08	9.21864e-06	20.4974	1.72446e-11	1.51591e-09	20.8039	L1MA9	LINE	L1	-	-	-	-	-	CNTNAP2	-	-	NO
chr4:61193240	4	61193240	+	2.49609e-08	3.72663e-06	-29.3716	4.45428e-06	0.000654615	-23.4873	7.44278e-08	3.1212e-06	-22.2722	A-rich	Low_complexity	Low_complexity	-	-	-	-	-	-	-	-	YES
chr5:57071291	5	57071291	+	1.25357e-08	2.02592e-06	-35.115	2.30263e-05	0.00234786	-24.6201	5.71417e-06	0.000156741	21.2699	-	-	-	-	-	-	-	-	-	-	-	YES
chr5:95675232	5	95675232	-	1.61246e-31	2.40738e-27	-37.6964	4.90313e-23	2.40794e-18	-34.4226	1.08273e-67	2.65168e-63	-40.0026	L1MEi	LINE	L1	-	-	-	-	-	LOC101120749	-	-	NO
chr6:105101810	6	105101810	-	4.852e-13	2.48975e-10	-38.885	7.3532e-08	2.41012e-05	-31.9264	2.67482e-15	4.51156e-13	-33.2365	-	-	-	-	-	-	-	-	CFAP299	-	-	NO
chr6:118344505	6	118344505	-	6.65695e-20	1.49081e-16	-54.6307	6.88871e-11	7.38122e-08	-40.101	9.95947e-31	1.48728e-27	-42.2493	-	-	-	-	-	-	-	-	-	-	-	YES
chr7:48426184	7	48426184	+	0.000127947	0.0050085	23.3333	4.18397e-06	0.000622339	27.4648	1.53915e-10	1.11854e-08	-27.703	L1MDa	LINE	L1	-	-	-	-	-	TLN2	-	-	NO
chr7:78026830	7	78026830	-	1.3154e-06	0.00010956	-28.4256	6.9765e-05	0.00555145	-24.0295	2.05119e-17	4.79342e-15	-33.6625	-	-	-	-	-	-	-	-	-	-	-	YES
chr7:9096966	7	9096966	-	1.15352e-12	5.35001e-10	-27.3244	3.29429e-07	8.08169e-05	-21.9298	5.10829e-24	3.09666e-21	-33.9323	HAL1	LINE	L1	-	-	-	-	-	-	-	-	YES
chr8:77732744	8	77732744	+	1.40562e-08	2.24126e-06	24.0333	3.08366e-09	1.81003e-06	22.8984	3.73938e-44	1.76115e-40	44.0435	HAL1	LINE	L1	-	-	-	-	-	-	-	-	YES
chr8:78330799	8	78330799	-	1.24857e-12	5.73989e-10	-23.8095	1.74219e-07	4.82024e-05	-27.3822	6.09117e-44	2.76253e-40	-52.239	L1MB7	LINE	L1	-	-	-	-	-	-	-	-	YES
chr9:4017183	9	4017183	+	1.47589e-16	1.62933e-13	33.8436	9.91722e-09	4.79052e-06	21.6721	4.25007e-15	6.92067e-13	25.5988	L1M3	LINE	L1	-	-	-	-	-	LOC101103246	-	-	NO

## Sheet: CHH
Methylated Cytosine ID	Chromosome	Position (bp)	Strand	P-value F0	P-value FDR adjusted F0	Methylation difference (%) F0	P-value F1	P-value FDR adjusted F1	Methylation difference (%) F1	P-value F2	P-value FDR adjusted F2	Methylation difference (%) F2	Repetitive element name	Repetitive element class	Repetitive element family	3’UTR	5’UTR	Downstream	Upstream	Exon	Intron	CDS	Promoter	Intergenic
chr1:229886681	1	229886681	-	7.90126e-10	9.06996e-06	31.3939	5.84336e-07	0.00736121	28.0226	2.48407e-15	2.44532e-11	25.3576	-	-	-	-	-	-	-	-	-	-	-	YES
chr1:275385779	1	275385779	-	1.79433e-17	1.47233e-12	-37.6602	7.64333e-09	0.0002146	-24.0966	8.02197e-50	6.76872e-44	-57.5135	L1_BT	LINE	L1	-	-	-	-	-	STAG1	-	-	NO
chr10:38659722	10	38659722	+	5.0648e-12	1.07121e-07	-25.3521	2.75411e-15	8.47729e-10	-36.2121	6.62948e-08	0.000160675	-20.3514	-	-	-	-	-	-	-	-	-	-	-	YES
chr11:26189452	11	26189452	+	3.93612e-10	4.95252e-06	36.5511	1.33427e-07	0.00223114	34.2024	4.02601e-09	1.26418e-05	25.7622	L1MA9	LINE	L1	-	-	-	-	-	-	-	-	YES
chr16:56014073	16	56014073	-	5.07057e-10	6.17237e-06	-40.0282	6.05299e-15	1.62273e-09	-42.96	7.76045e-16	8.55156e-12	-33.1252	BovB	LINE	RTE-BovB	-	-	-	-	-	CDH12	-	-	NO
chr17:1688500	17	1688500	-	1.45438e-07	0.000849608	22.2481	2.31813e-08	0.000539645	22.4124	5.40672e-19	9.73606e-15	23.5477	L1M4	LINE	L1	-	-	-	-	-	-	-	-	YES
chr17:2113011	17	2113011	-	3.30803e-10	4.24074e-06	-34.1275	1.87696e-09	6.90218e-05	-35.1571	7.58162e-32	8.78042e-27	-41.1136	L1MEd	LINE	L1	-	-	-	-	-	TLL1	-	-	NO
chr2:14668105	2	14668105	-	1.41493e-16	8.5299e-12	-30.3009	4.81136e-11	3.09968e-06	-25.2684	9.99528e-15	8.9044e-11	-25.7718	-	-	-	-	-	-	-	-	TMEM245	-	-	NO
chr2:24942743	2	24942743	-	9.25307e-25	3.72726e-19	-30.0054	9.79748e-16	3.87734e-10	-26.5328	5.33978e-15	5.00618e-11	-22.3438	L1MD	LINE	L1	-	-	-	-	-	-	-	-	YES
chr2:58694651	2	58694651	-	1.3872e-15	7.06508e-11	32.6517	3.50941e-07	0.00494335	27.1112	2.1334e-26	1.22337e-21	39.8995	L1MEd	LINE	L1	-	-	-	-	-	-	-	-	YES
chr23:41955103	23	41955103	+	1.54248e-13	4.77902e-09	-46.663	2.08493e-13	3.09417e-08	-48.782	1.90511e-14	1.60978e-10	-34.7374	L2c	LINE	L2	-	-	-	-	-	-	-	-	YES
chr24:10277022	24	10277022	-	1.99314e-14	7.78104e-10	-37.9136	6.27681e-12	5.37782e-07	-28.987	6.03312e-35	1.1878e-29	-38.5708	L1M2	LINE	L1	-	-	-	-	-	-	-	-	YES
chr25:24184141	25	24184141	+	1.47076e-13	4.60327e-09	28.159	5.26256e-07	0.0067656	23.7341	1.40308e-15	1.45378e-11	35.6645	-	-	-	-	-	-	-	-	CTNNA3	-	-	NO
chr3:219740146	3	219740146	-	5.37799e-31	9.53182e-25	54.5193	7.21748e-07	0.00863058	23.0028	5.40161e-27	3.46784e-22	25.8865	-	-	-	-	-	-	-	-	-	-	LOC105613000	NO
chr5:48477588	5	48477588	+	7.30654e-14	2.39814e-09	20.166	1.52195e-16	7.44032e-11	21.3	5.74034e-39	1.8836e-33	-31.1604	HAL1M8	LINE	L1	-	-	-	-	-	CATSPER3	-	CATSPER3	NO
chr6:104141560	6	104141560	-	6.75932e-27	3.74377e-21	-33.1707	1.40225e-15	4.85573e-10	-35.0629	1.08124e-10	4.63106e-07	-22.5607	L1MEc	LINE	L1	-	-	-	-	-	-	-	-	YES
chr6:114200299	6	114200299	-	8.34036e-11	1.2443e-06	32.2674	2.52245e-21	1.04817e-14	52.8298	4.24893e-28	3.1767e-23	46.717	HAL1	LINE	L1	-	-	-	-	-	STK32B	-	-	NO
chr6:114672729	6	114672729	-	4.8956e-07	0.00242641	27.7554	2.21185e-08	0.000519267	32.0536	4.29401e-17	5.58638e-13	35.5085	L1ME1	LINE	L1	-	-	-	-	-	-	-	-	YES
chr6:118341022	6	118341022	-	1.17106e-07	0.000697899	-25.2366	1.89484e-12	1.99336e-07	-30.3496	1.93404e-26	1.13101e-21	-28.1909	L1ME1	LINE	L1	-	-	-	-	-	-	-	-	YES
chr8:71836114	8	71836114	-	1.85057e-17	1.50455e-12	-28.6678	1.74926e-11	1.27523e-06	-25.1821	1.71095e-24	7.65571e-20	-25.2858	-	-	-	-	-	-	-	-	-	-	-	YES

## Sheet: CHG
Methylated Cytosine ID	Chromosome	Position (bp)	Strand	P-value F0	P-value FDR adjusted F0	Methylation difference (%) F0	P-value F1	P-value FDR adjusted F1	Methylation difference (%) F1	P-value F2	P-value FDR adjusted F2	Methylation difference (%) F2	Repetitive element family	Repetitive element family	Repetitive element family	3’UTR	5’UTR	Downstream	Upstream	Exon	Intron	CDS	Promoter	Intergenic
chr2:240919549	2	240919549	+	1.60824e-19	2.08005e-14	-37.5029	4.54265e-07	0.00518885	-21.6196	2.21293e-13	1.55821e-09	-24.6916	GA-rich	Low_complexity	Low_complexity	-	-	-	-	-	-	-	-	YES
chr21:20888254	21	20888254	-	2.17913e-07	0.00129215	-26.0766	2.65603e-13	4.57607e-08	-34.873	6.88349e-33	1.06632e-27	-47.7542	L1_BT	LINE	L1	-	-	-	-	-	-	-	-	YES
chr4:72610515	4	72610515	-	1.879e-14	6.56575e-10	-33.0715	9.11221e-07	0.00928044	-23.7004	1.7643e-08	4.69142e-05	-21.1553	L1_BT	LINE	L1	-	-	-	-	-	NOD1	-	-	NO
chr6:121149824	6	121149824	+	3.81566e-13	9.78685e-09	-44.5653	6.81469e-08	0.00111819	-34.8911	2.13452e-07	0.000456213	-21.5	L2b	LINE	L2	-	-	-	-	-	-	-	-	YES
chr9:4398177	9	4398177	+	1.5414e-12	3.46945e-08	30.2112	1.13943e-09	4.71149e-05	25.5122	4.45424e-10	1.63854e-06	20.3402	L1M2	LINE	L1	-	-	-	-	-	-	-	-	YES
